# Supplementary material for: Entamoeba histolytica Adaption to Auranofin: A Phenotypic and Multi-Omics Characterization
Source: Antioxidants (Basel). 2021 Aug 2;10(8):1240. doi: 10.3390/antiox10081240 (PMC8389260; doi:10.3390/antiox10081240)
Supplement: Supplementary file 1 [file antioxidants-10-01240-s001.zip]

Archive with 6 entries (4 files):
- antioxidants-1288009-resubmit supplementary/
- antioxidants-1288009-resubmit supplementary/Supp data/
- antioxidants-1288009-resubmit supplementary/Supp data/Table S1.xlsx
- antioxidants-1288009-resubmit supplementary/Supp data/Table S2 legend.pdf
- antioxidants-1288009-resubmit supplementary/Supp data/Table S2.xlsx
- antioxidants-1288009-resubmit supplementary/Supp data/table S3.xlsx
