# Supplementary material for: Entamoeba histolytica Adaption to Auranofin: A Phenotypic and Multi-Omics Characterization
Source: Antioxidants (Basel). 2021 Aug 2;10(8):1240. doi: 10.3390/antiox10081240 (PMC8389260; doi:10.3390/antiox10081240)
Supplement: Supplementary file 1 [file antioxidants-10-01240-s001.zip › antioxidants-1288009-resubmit supplementary/Supp data/Table S1.xlsx]

## Sheet: DESeq2_results_with_anno
Gene_ID	Gene_Symbol	baseMean	log2FoldChange	FoldChange (2^x)	padj			Legend:
EHI_011270	Uncharacterized protein	1475.56	3.92912	15.2329	1.15e-18
EHI_112690	Leucine rich repeat protein	0.925817	3.49654	11.2866	0.124903			BaseMean: The average count for a gene over all samples
EHI_160010	Uncharacterized protein (Fragment)	0.897338	3.46493	11.042	0.14011
EHI_114400	60S ribosomal protein L16-B	0.758697	3.1985	9.18006	0.200774			log 2 FoldChange: The delta between groups mean (value of 1 means 2 fold upregulation).
EHI_028880	Geranylgeranyl pyrophosphate synthetase	1.47098	3.02168	8.12112	0.129792
EHI_051190	Uncharacterized protein	1.39771	2.99747	7.986	0.139408			p value: The probability that the log 2 FoldChange differences are significant
EHI_118420	Uncharacterized protein	103.425	2.9041	7.48552	2.62e-36
EHI_193690	Uncharacterized protein	4.95954	2.87968	7.35987	0.0103887			p adj: Adjusted p value after multiple testing correction
EHI_073160	Uncharacterized protein	0.591577	2.82831	7.10241	0.380346
EHI_130470	Uncharacterized protein	0.586795	2.8251	7.08664	0.484402
EHI_106800	Uncharacterized protein	0.563099	2.77278	6.83421	0.327224
EHI_150100	Uncharacterized protein	0.558316	2.76459	6.79555	0.399538
EHI_051400	Uncharacterized protein	16.8433	2.76027	6.77523	3.93e-05
EHI_090940	Uncharacterized protein	1.20211	2.75775	6.76341	0.238148
EHI_145740	Uncharacterized protein	0.501359	2.63499	6.21171	0.539403
EHI_155460	Uncharacterized protein	4.1343	2.60269	6.07418	0.0269029
EHI_077280	Leucine rich repeat protein	5.93178	2.53793	5.80756	0.00753391
EHI_018010	DNA polymerase	52.3725	2.44438	5.44291	1.19e-16
EHI_002240	Uncharacterized protein	25.4274	2.4347	5.40652	1.06e-05
EHI_118410	Tyrosine kinase	224.399	2.36919	5.1665	5.08e-47
EHI_144160	Uncharacterized protein	1.87232	2.34216	5.07062	0.191828
EHI_029930	Uncharacterized protein	975.119	2.33286	5.03802	3.94e-56
EHI_041780	Uncharacterized protein	27.4759	2.32084	4.99624	3.15e-08
EHI_034570	Uncharacterized protein	11.8474	2.26144	4.7947	0.000284393
EHI_145320	Uncharacterized protein	0.931572	2.23465	4.70649	0.34931
EHI_128900	Uncharacterized protein	402.828	2.23399	4.70433	2.62e-18
EHI_141670	Uncharacterized protein	0.367501	2.16544	4.48602	0.584466
EHI_045090	Uncharacterized protein	0.362718	2.15215	4.44491	0.588491
EHI_163860	Uncharacterized protein	0.362718	2.15215	4.44491	0.588491
EHI_098440	Uncharacterized protein	3050.79	2.14331	4.41774	0.00365358
EHI_077290	Uncharacterized protein	528.424	2.13438	4.39048	8.15e-22
EHI_058930	Tyrosine kinase	1.64824	2.12684	4.36758	0.256917
EHI_041680	Mucin-like protein 1	0.334239	2.05255	4.14839	0.6887
EHI_062330	Uncharacterized protein	0.334239	2.05255	4.14839	0.6887
EHI_112390	Uncharacterized protein	0.334239	2.05255	4.14839	0.6887
EHI_003950	Uncharacterized protein	283.341	2.04627	4.13035	1.4e-40
EHI_126550	AIG1 family protein	1248.7	1.99341	3.98177	6.1e-15
EHI_114660	Uncharacterized protein	41.981	1.96098	3.89327	6.56e-09
EHI_176580	AIG1 family protein	2304.71	1.95692	3.88233	9.53e-35
EHI_111590	Uncharacterized protein	3.47521	1.93739	3.83012	0.107706
EHI_027570	Uncharacterized protein	1.3746	1.92832	3.80613	0.327175
EHI_173850	Leucine rich repeat protein	3.49631	1.90576	3.74706	0.105868
EHI_011990	Uncharacterized protein	25.4986	1.87903	3.67828	6.72e-06
EHI_193630	Uncharacterized protein	0.729229	1.86628	3.64591	0.523394
EHI_126560	AIG1 family protein	873.859	1.86065	3.6317	3.4e-16
EHI_075040	GTP-binding protein	1.31921	1.84684	3.59711	0.456554
EHI_200720		0.71189	1.81837	3.52684	0.537534
EHI_184550	Uncharacterized protein	0.702325	1.8032	3.48993	0.542304
EHI_020860	Uncharacterized protein	0.691185	1.80319	3.4899	0.543914
EHI_089430	Uncharacterized protein	1.21525	1.74735	3.35741	0.496326
EHI_103710	F-box domain containing protein	1.26443	1.74366	3.34883	0.437895
EHI_107300	Uncharacterized protein	4953.2	1.69291	3.23308	2.7e-29
EHI_083620	Uncharacterized protein	25105.9	1.68845	3.2231	0.0269745
EHI_110180	Myosin heavy chain	21893.7	1.68676	3.21933	0.0449509
EHI_059670	Rab family GTPase	1985.95	1.64063	3.11802	0.0837134
EHI_146960	Uncharacterized protein	923.463	1.6362	3.10846	3.58e-33
EHI_073660	Tyrosine kinase	569.501	1.63074	3.09673	1.77e-15
EHI_062320	Uncharacterized protein	2.52344	1.63009	3.09533	0.254205
EHI_131480	Uncharacterized protein	11191.3	1.61985	3.07343	0.0106453
EHI_185240	Long-chain-fatty-acid--CoA ligase	2864.43	1.61965	3.07301	4.73e-08
EHI_131230	Actin	11285.6	1.60534	3.04267	0.0116392
EHI_124620	Uncharacterized protein	5896.97	1.6005	3.03249	0.0650953
EHI_093760		17.1193	1.60014	3.03172	0.0015179
EHI_118400	Uncharacterized protein	255.783	1.59953	3.03046	7.94e-11
EHI_005910	Rho guanine nucleotide exchange factor	9366.06	1.5843	2.99862	0.00746868
EHI_155530	Chromosome partition protein	39231.9	1.58341	2.99677	0.0278192
EHI_021260	Villidin	5595.25	1.58278	2.99547	0.0610466
EHI_079610	AIG1 family protein	33.1249	1.57421	2.97773	2.09e-05
EHI_118390	Uncharacterized protein	211.012	1.56699	2.96285	5.27e-12
EHI_114950	Uncharacterized protein	224.857	1.56655	2.96195	1.71e-16
EHI_148870	Uncharacterized protein	1967.42	1.56498	2.95873	0.0109894
EHI_130510	Uncharacterized protein	5.27322	1.55968	2.94789	0.0886276
EHI_027330	Uncharacterized protein	1.77155	1.55916	2.94682	0.347665
EHI_187030	Uncharacterized protein	1.80041	1.5282	2.88425	0.375941
EHI_018390	Uncharacterized protein	35.0445	1.52162	2.87113	0.00033788
EHI_060210	Uncharacterized protein	10.2252	1.51195	2.85195	0.0562955
EHI_095820	ATP-binding cassette	25655.8	1.50606	2.84034	5.23e-39
EHI_007640	Uncharacterized protein	4203.99	1.50188	2.83211	0.0270647
EHI_073630	Serine-threonine-isoleucine rich protein	3742.36	1.50006	2.82854	0.0418123
EHI_023490	Uncharacterized protein	2785.08	1.49836	2.82522	4.29e-11
EHI_127670	Uncharacterized protein	1142.99	1.49688	2.82231	2.26e-21
EHI_128230	Midasin	31.5607	1.49385	2.8164	0.0102574
EHI_096700	Ras GTPase-activating protein	594.82	1.49336	2.81543	4.02e-30
EHI_048140	Uncharacterized protein	7604.9	1.48807	2.80514	3.48e-14
EHI_135940	Small GTP binding protein rab1a	2.74859	1.48165	2.79267	0.282589
EHI_146810	Uncharacterized protein	14.9063	1.46796	2.76631	0.0226407
EHI_064200	Ubiquitin carboxyl-terminal hydrolase 5	3.85705	1.46462	2.75991	0.182673
EHI_095900	Uncharacterized protein	578.45	1.45276	2.73731	8.86e-24
EHI_175400	Uncharacterized protein	2003	1.44801	2.72832	0.0493769
EHI_070450	Heat shock protein70	23.2218	1.44556	2.72369	0.000538097
EHI_114650	Uncharacterized protein	213.884	1.43977	2.71277	9.74e-14
EHI_039720	Uncharacterized protein	2.75534	1.43746	2.70844	0.292024
EHI_022020	Uncharacterized protein	1.07362	1.4315	2.69726	0.561386
EHI_077500	Galactose-specific adhesin 170kD subunit	13302.4	1.42637	2.68769	2.13e-12
EHI_140720	Myosin heavy chain	5284.49	1.42314	2.68168	0.0461713
EHI_021270	Villidin	3964.33	1.42278	2.68101	0.0147033
EHI_142700	Endonuclease V	8.98776	1.42171	2.67902	0.0607409
EHI_176590	AIG1 family protein	1116.59	1.40976	2.65693	5e-16
EHI_101280	Protein tyrosine kinase domain-containing protein	8851.82	1.40463	2.6475	4.76e-12
EHI_096430	Uncharacterized protein	31.4064	1.40349	2.64541	8.29e-05
EHI_110740	Uncharacterized protein	147680	1.39797	2.63531	0.0226428
EHI_111720	Grainin 2	1.04514	1.39745	2.63436	0.572067
EHI_010390	Uncharacterized protein	21.0035	1.39405	2.62815	0.00155449
EHI_118430	Uncharacterized protein	13.1087	1.38811	2.61736	0.0170303
EHI_029600	Uncharacterized protein	2857.44	1.38545	2.61254	0.0484112
EHI_166370	Uncharacterized protein	1845.95	1.38476	2.61128	2.84e-12
EHI_028920	Heat shock protein	13.8641	1.3836	2.60919	0.105383
EHI_033680	Valyl-tRNA synthetase	1373.1	1.37774	2.59862	0.0249197
EHI_154180	Zinc finger domain containing protein	1489.23	1.37357	2.59111	0.0136278
EHI_196370	Uncharacterized protein	1119.23	1.36958	2.58396	0.0291482
EHI_033550	Uncharacterized protein	9.14593	1.36184	2.57013	0.0707743
EHI_170940	Uncharacterized protein	329.612	1.35942	2.56583	1.18e-10
EHI_155220	T-complex protein 1 subunit alpha	5565.2	1.35775	2.56285	0.0116322
EHI_028890	RecQ family helicase	595.282	1.35439	2.55689	0.0222808
EHI_093750	Uncharacterized protein	1881.17	1.35019	2.54946	4.9e-40
EHI_129470	AIG1 family protein	265.986	1.34386	2.5383	2.38e-17
EHI_042370	Galactose-specific adhesin 170kD subunit	5532.48	1.3405	2.53239	7.94e-11
EHI_142690	Uncharacterized protein	8.2768	1.33904	2.52982	0.0641709
EHI_167940	Uncharacterized protein	3511.19	1.33668	2.5257	3.72e-07
EHI_188910	Uncharacterized protein	1564.71	1.33433	2.52158	1.1e-05
EHI_144390	Uncharacterized protein	2492.47	1.32888	2.51208	5.85e-17
EHI_070440	Leucine rich repeat protein	19.5505	1.32643	2.50782	0.00481488
EHI_187280	Transcription initiation factor SPT5	2340.36	1.32016	2.49695	0.0207192
EHI_049670	Uncharacterized protein	75537.9	1.31461	2.48736	0.0403911
EHI_198440	Uncharacterized protein	8.29485	1.31015	2.47968	0.0810719
EHI_099680	Uncharacterized protein	4.20058	1.30803	2.47603	0.225966
EHI_084660	Uncharacterized protein	39706.9	1.30746	2.47506	0.0142245
EHI_006750	Uncharacterized protein	1289.76	1.3063	2.47307	5.93e-15
EHI_012710	RNA recognition motif domain containing protein	499.082	1.30417	2.46942	9.17e-25
EHI_025850	Midasin	35011.3	1.29409	2.45222	0.00786609
EHI_104360	Nucleoside diphosphate kinase	1801.55	1.29222	2.44905	1.2e-29
EHI_082590	Glutamic acid-rich protein	4810.74	1.29096	2.44691	0.01885
EHI_096350	Uncharacterized protein	31255.5	1.2905	2.44613	3.96e-07
EHI_003590	Uncharacterized protein	0.16712	1.2903	2.44579	0.836322
EHI_006560	78 kD aglucose-regulated protein homolog	0.195598	1.2903	2.44579	0.836322
EHI_015760	Serine/threonine kinase	0.195598	1.2903	2.44579	0.836322
EHI_018270	Uncharacterized protein	0.200381	1.2903	2.44579	0.836322
EHI_034550	Uncharacterized protein	0.16712	1.2903	2.44579	0.836322
EHI_039360	Pumilio family RNA-binding protein	0.200381	1.2903	2.44579	0.836322
EHI_041880	Uncharacterized protein	0.195598	1.2903	2.44579	0.836322
EHI_051690	Uncharacterized protein	0.195598	1.2903	2.44579	0.836322
EHI_056610	Uncharacterized protein	0.195598	1.2903	2.44579	0.836322
EHI_058340	Beta-amylase	0.200381	1.2903	2.44579	0.836322
EHI_059280	Uncharacterized protein	0.195598	1.2903	2.44579	0.836322
EHI_064000	Uncharacterized protein	0.200381	1.2903	2.44579	0.836322
EHI_068600		0.16712	1.2903	2.44579	0.836322
EHI_071600	T-complex protein 1 subunitTheta	0.200381	1.2903	2.44579	0.836322
EHI_094020	Uncharacterized protein	0.195598	1.2903	2.44579	0.836322
EHI_105670	Plastin-2	0.200381	1.2903	2.44579	0.836322
EHI_122200	Uncharacterized protein	0.200381	1.2903	2.44579	0.836322
EHI_125500	Uncharacterized protein	0.200381	1.2903	2.44579	0.836322
EHI_130480	Uncharacterized protein	0.200381	1.2903	2.44579	0.836322
EHI_146160	Uncharacterized protein	0.16712	1.2903	2.44579	0.836322
EHI_150150	Uncharacterized protein	0.16712	1.2903	2.44579	0.836322
EHI_153810	RNA recognition motif domain containing protein	0.195598	1.2903	2.44579	0.836322
EHI_158000	Uncharacterized protein	0.16712	1.2903	2.44579	0.836322
EHI_159440	Uncharacterized protein	0.200381	1.2903	2.44579	0.836322
EHI_165660	Uncharacterized protein	0.16712	1.2903	2.44579	0.836322
EHI_166950	Uncharacterized protein	0.16712	1.2903	2.44579	0.836322
EHI_186360	Uncharacterized protein	0.200381	1.2903	2.44579	0.836322
EHI_060020	NA	0.200381	1.2903	2.44579	0.836322
EHI_088080	NA	0.16712	1.2903	2.44579	0.836322
EHI_108690	NA	0.200381	1.2903	2.44579	0.836322
EHI_150450	NA	0.200381	1.2903	2.44579	0.836322
EHI_191530	NA	0.200381	1.2903	2.44579	0.836322
EHI_105240	BAR/SH3 domain containing protein	993.276	1.28918	2.44389	3.2e-06
EHI_019140	Uncharacterized protein	404.823	1.28873	2.44313	2.84e-07
EHI_039330	Uncharacterized protein	8160.37	1.28851	2.44276	4.5e-13
EHI_158340	Uncharacterized protein	94.4137	1.28735	2.44079	2.46e-08
EHI_022620	Heat shock protein	1.51421	1.28665	2.43962	0.491104
EHI_004600	Hybrid-cluster protein	11373.9	1.28201	2.43178	8.08e-35
EHI_104630	Filamin 2	22600.5	1.27928	2.42719	4.31e-06
EHI_127390	Uncharacterized protein	1096.31	1.27714	2.42358	4.05e-28
EHI_132140	Uncharacterized protein	0.539988	1.27313	2.41685	0.707438
EHI_064670	Uncharacterized protein	0.524065	1.26936	2.41054	0.74826
EHI_133900	Galactose-inhibitable lectin 170 kDa subunit	15767.3	1.26669	2.40609	1.96e-10
EHI_096370	Uncharacterized protein	48001.2	1.26593	2.40482	0.0106257
EHI_197440	Uncharacterized protein	6065.3	1.26451	2.40245	0.00773656
EHI_067910	Competence protein ComEC	1664.62	1.26413	2.40182	5.69e-27
EHI_053860	Uncharacterized protein	83.6206	1.26179	2.39793	0.000913781
EHI_170950	Uncharacterized protein	336.155	1.25967	2.39442	1.83e-07
EHI_001290	p-glycoprotein-2	5.04854	1.25624	2.38873	0.180024
EHI_063040	Uncharacterized protein	2221.51	1.25466	2.3861	1.84e-05
EHI_118050	Coatomer alpha subunit	2774.16	1.24839	2.37576	1.25e-05
EHI_165100	Uncharacterized protein	1394.85	1.24695	2.3734	8e-14
EHI_038160	1	219.806	1.24311	2.36709	2.31e-14
EHI_150430	Villidin	7321.61	1.23359	2.35151	0.092257
EHI_087880	Pro protein convertase subtilisin/kexinType 5	779.824	1.22878	2.34369	5.91e-23
EHI_148790	Gal/GalNAc lectin light subunit	41726.6	1.22684	2.34053	3.64e-12
EHI_181530	Uncharacterized protein	4813.92	1.22504	2.33761	7.87e-11
EHI_145970	Uncharacterized protein	1611.55	1.22144	2.3318	0.0460059
EHI_082540	Uncharacterized protein	12666.6	1.20878	2.31141	7.71e-13
EHI_147730	Serine/threonine kinase	0.540376	1.2067	2.30809	0.723319
EHI_009570	Gelsolin repeat protein	6256.36	1.2003	2.29788	0.0481285
EHI_067970	Chorein	6638.84	1.20006	2.29749	0.0621305
EHI_076030	Uncharacterized protein	224.06	1.19962	2.29679	0.0504119
EHI_188990	Uncharacterized protein	992.062	1.19725	2.29301	1.51e-09
EHI_106090	Starch branching enzyme	1859.36	1.19644	2.29173	4.76e-19
EHI_193670	Uncharacterized protein	12.8137	1.19607	2.29114	0.0386337
EHI_002160	Transketolase	0.506726	1.19592	2.2909	0.730616
EHI_201080	Protein kinase domain containing protein	5372.88	1.19555	2.29032	7.24e-26
EHI_152690	Rap/Ran GTPase-activating protein	188.182	1.19198	2.28465	9.06e-06
EHI_166030	Uncharacterized protein	2656.19	1.19102	2.28315	1.26e-37
EHI_006980	Gal/GalNAc lectin Igl1	136497	1.18991	2.28139	6.53e-09
EHI_098360	Glycogen debranching enzyme	14524.9	1.18363	2.27148	0.0448514
EHI_045590	Uncharacterized protein	5021.34	1.1814	2.26796	0.0328806
EHI_040650	Uncharacterized protein	3281.7	1.17983	2.2655	1.94e-08
EHI_011400	Uncharacterized protein	1293.8	1.17879	2.26386	8.41e-14
EHI_160450	Uncharacterized protein	6.33226	1.1786	2.26357	0.206047
EHI_167080	Acetyltransferase	7326.56	1.17781	2.26233	1.73e-21
EHI_032470	Uncharacterized protein	3973.04	1.17658	2.26041	6.35e-08
EHI_037680	DNA polymerase	21.2932	1.17419	2.25666	0.0130583
EHI_134340	Glutamic acid-rich protein	142.806	1.17235	2.25378	0.00274835
EHI_007510	Uncharacterized protein	6099.83	1.17185	2.25301	0.162162
EHI_176700	AIG1 family protein	7632.11	1.17061	2.25106	3.85e-26
EHI_178610	Tyrosine kinase	1406.6	1.16836	2.24756	0.0201418
EHI_056130	RhoGAP domain containing protein	69.0993	1.16711	2.24562	5.72e-05
EHI_117860	Uncharacterized protein	1669.25	1.166	2.24389	0.0189051
EHI_048630	Actin	8557.86	1.16234	2.2382	1.61e-09
EHI_104930	Endonuclease V	16.2147	1.15997	2.23453	0.0328936
EHI_112870	3-ketoacyl-CoA synthase	1150.17	1.15989	2.2344	3.63e-11
EHI_122900	Uncharacterized protein	31007.4	1.15488	2.22666	0.04737
EHI_058920	Uncharacterized protein	6958.67	1.15285	2.22352	4.5e-08
EHI_038930	Uncharacterized protein	2459.36	1.14834	2.21659	1.33e-06
EHI_185110	G-box-binding factor	103.961	1.14607	2.2131	9.57e-06
EHI_151250	Uncharacterized protein	4962.82	1.14488	2.21128	0.0287372
EHI_161970	Leucyl-tRNA synthetase	4094.21	1.14177	2.20651	0.0135754
EHI_086690	Uncharacterized protein	7021.37	1.13902	2.20232	4.97e-27
EHI_045230	Uncharacterized protein	1.82495	1.13698	2.19919	0.525061
EHI_200560	Uncharacterized protein	2737.59	1.13546	2.19688	0.0384803
EHI_085980	Glycosyltransferase	10861.7	1.13523	2.19654	2.82e-07
EHI_103430	Cortexillin II	6921.7	1.12993	2.18847	0.0559563
EHI_073310	Uncharacterized protein	1358.12	1.12815	2.18578	2.36e-07
EHI_095860	DNA-directed RNA polymerase subunit beta	3650.76	1.1277	2.1851	2.55e-05
EHI_136600	Uncharacterized protein	256.057	1.1273	2.18449	1.89e-10
EHI_109990	Uncharacterized protein	6813.01	1.12696	2.18399	2.17e-24
EHI_015380	Immuno-dominant variable surface antigen	129267	1.1247	2.18057	5.04e-11
EHI_095890	DNA-directed RNA polymerase subunit	3455.3	1.12376	2.17914	0.0184809
EHI_048580	Uncharacterized protein	24484.2	1.12261	2.1774	0.0829995
EHI_004610	Phosphoribulokinase /uridine kinase family protein	3933.63	1.12097	2.17493	1.47e-06
EHI_187110	Rho GTPase activating protein	9170.36	1.12005	2.17355	0.0473466
EHI_168450	NA	1.93964	1.11883	2.17171	0.503859
EHI_120640	DNA topoisomerase 2	4654.28	1.11795	2.17038	6.43e-05
EHI_198630	Uncharacterized protein	151.002	1.11339	2.16354	2.2e-09
EHI_132350	Uncharacterized protein	0.478248	1.11224	2.16181	0.785177
EHI_065320	Heat shock protein 70	3325.58	1.1113	2.1604	1.07e-05
EHI_118160	WD repeat protein	1330.29	1.11129	2.16039	6e-05
EHI_189500	Calponin homology domain protein	3812.3	1.11089	2.15979	0.0441143
EHI_183120	Centromeric protein E	9427.34	1.10784	2.15523	0.05276
EHI_156560		1.35627	1.10606	2.15257	0.612775
EHI_074150	Uncharacterized protein	9976.48	1.10454	2.1503	7.14e-08
EHI_027380	Uncharacterized protein	33333.7	1.10163	2.14597	2.94e-06
EHI_122800	Coronin	3878.89	1.10127	2.14543	0.0335701
EHI_062960	Uncharacterized protein	12.4834	1.09875	2.14169	0.0611205
EHI_097960	Uncharacterized protein	357.563	1.09849	2.14131	9.49e-14
EHI_178510	Uncharacterized protein	654.901	1.09841	2.14118	4.5e-06
EHI_098510	Uncharacterized protein	13016.6	1.09766	2.14008	0.0194598
EHI_161300	Uncharacterized protein	4.75274	1.09616	2.13785	0.310836
EHI_007620	Uncharacterized protein	882.245	1.09437	2.1352	0.0676927
EHI_121760	DNA-directed RNA polymerase subunit	2683.62	1.09076	2.12987	2.97e-05
EHI_030900	Rap/Ran GTPase-activating protein	138.316	1.08912	2.12745	5.45e-05
EHI_041980	Uncharacterized protein	261.659	1.08906	2.12735	0.000339963
EHI_105060	Geranylgeranyl pyrophosphate synthase	282.765	1.08502	2.1214	3.44e-12
EHI_169080	Uncharacterized protein	982.863	1.08405	2.11998	5.99e-10
EHI_153780	Midasin	2796.73	1.08376	2.11956	0.0818142
EHI_131260	Ras guanine nucleotide exchange factor	3287.72	1.08014	2.11424	3.19e-06
EHI_096560	Phosphatidylinositol 3-kinase	1713.74	1.07793	2.11101	5.36e-07
EHI_010520	Uncharacterized protein	875.731	1.07756	2.11047	3.42e-14
EHI_198760	Alcohol dehydrogenase 3	239748	1.07252	2.10311	2.53e-12
EHI_008710	TPR repeat protein	1734.66	1.07241	2.10295	2.96e-05
EHI_159580	Protein kinase	1184.13	1.06912	2.09815	3.1e-08
EHI_196930	Uncharacterized protein	10954.6	1.06584	2.09339	1.81e-05
EHI_134700	Uncharacterized protein	1017.48	1.06328	2.08968	8.88e-08
EHI_045710	AP-2 complex subunit alpha	3852.93	1.06322	2.08959	7.09e-08
EHI_194870	Uncharacterized protein	924.935	1.06251	2.08856	0.0779506
EHI_139440	Uncharacterized protein	5343.62	1.061	2.08637	0.0504536
EHI_013090	Uncharacterized protein	32.3061	1.05751	2.08134	0.00301845
EHI_184220	Uncharacterized protein	2540.63	1.051	2.07197	0.0838101
EHI_125650	PIWI	17142.3	1.04868	2.06864	0.0226461
EHI_178490	Kinase	5552.15	1.04551	2.0641	5.99e-21
EHI_065700	Uncharacterized protein	4412.37	1.04474	2.06299	7.52e-06
EHI_049770	Mitotic chromosome and X-chromosome-associated protein	1292.88	1.04194	2.05899	0.0785237
EHI_024220	Uncharacterized protein	1.28975	1.0414	2.05822	0.650512
EHI_160940	Aldehyde-alcohol dehydrogenase	659.195	1.03956	2.05561	0.000316387
EHI_157160	Uncharacterized protein	7.54522	1.03434	2.04817	0.270417
EHI_184570	Uncharacterized protein	1867.42	1.03059	2.04286	0.0480343
EHI_030750	PPi-type phosphoenolpyruvate carboxykinase 2	3960.76	1.03032	2.04248	4.13e-06
EHI_127040	Ras guanine nucleotide exchange factor	1368.1	1.0262	2.03666	0.000593123
EHI_052880	Uncharacterized protein	2302.19	1.02593	2.03628	1.14e-07
EHI_011410	Transketolase	307.209	1.02521	2.03526	1.06e-12
EHI_049950	Uncharacterized protein	3917.54	1.02428	2.03394	0.000518478
EHI_008630	Uncharacterized protein	10462.5	1.02138	2.02986	0.0347907
EHI_076140	Uncharacterized protein	1049.65	1.02134	2.02981	0.000605993
EHI_077640	ATP-dependent helicase	2198.09	1.01937	2.02703	0.00056281
EHI_136740	Uncharacterized protein (Fragment)	3.09357	1.01685	2.0235	0.419021
EHI_118260	Diaphanous protein	2970.96	1.0078	2.01084	4.47e-06
EHI_054830	Calcium-transporting ATPase	7894.01	1.00687	2.00955	5.22e-05
EHI_137050	Uncharacterized protein	1834.67	1.00642	2.00892	4.28e-13
EHI_177660	Isoleucyl-tRNA synthetase	5746.63	1.00304	2.00422	3.02e-06
EHI_125300	Diaphanous protein	4992.59	1.00167	2.00232	1.63e-10
EHI_071350	Uncharacterized protein	3.6552	0.997516	1.99656	0.402384
EHI_153400	Ubiquitin carboxyl-terminal hydrolase	1127.47	0.997132	1.99603	0.000225219
EHI_039340	USP6 N-terminal-like protein	29.8221	0.995253	1.99343	0.0314371
EHI_030420	Tyrosine kinase	3006.12	0.992972	1.99028	1.5e-24
EHI_134780	Uncharacterized protein	1154.17	0.99147	1.98821	0.00027587
EHI_130970	Uncharacterized protein	868.648	0.988411	1.984	2.6e-22
EHI_080740	Filopodin	8538.93	0.98753	1.98279	9.87e-06
EHI_141850	Uncharacterized protein	1805.15	0.98741	1.98262	0.000104787
EHI_127340	Translation initiation factor IF-2	4681.38	0.987037	1.98211	0.106209
EHI_088070	Putative rRNA methyltransferase	4001.84	0.986998	1.98206	0.0325541
EHI_010300	Uncharacterized protein	3865.86	0.986421	1.98126	1.8e-07
EHI_118620	HEAT repeat domain containing protein	1094.37	0.98564	1.98019	0.0479266
EHI_111990	CXXC-rich protein	91647.4	0.98452	1.97865	0.000429136
EHI_009990	Uncharacterized protein	593.128	0.984405	1.9785	1.14e-05
EHI_066970	Mucin-like protein 1	36.7155	0.984247	1.97828	0.0146933
EHI_180390	AIG1 family protein	550.941	0.983592	1.97738	0.000368368
EHI_072050	Viral A-type inclusion protein repeat	4318.63	0.98259	1.97601	0.171148
EHI_166410	Myb-like DNA-binding domain containing protein	707.78	0.979658	1.972	0.000108629
EHI_040700	Coatomer subunit gamma	4441.8	0.976412	1.96757	3.71e-08
EHI_068160	Tyrosine kinase	4593.19	0.972667	1.96247	1.37e-05
EHI_009890	Phosphatidylinositol-4	488.04	0.971919	1.96145	3.86e-07
EHI_145720	Rab family GTPase	0.844759	0.969689	1.95842	0.72423
EHI_186800	Uncharacterized protein	19951.2	0.968245	1.95646	0.0385621
EHI_131140	Uncharacterized protein	3205.15	0.964475	1.95135	6.75e-06
EHI_007480	Villin	4071.5	0.962924	1.94926	0.000364936
EHI_106260	Uncharacterized protein	3423.06	0.962156	1.94822	0.0737647
EHI_009460	Phospholipid-transporting ATPase	1821.93	0.960964	1.94661	0.0660959
EHI_121060	Uncharacterized protein	1352	0.96082	1.94642	0.0596675
EHI_031210	Uncharacterized protein	358.722	0.956637	1.94078	1.41e-10
EHI_160720	Exosome complex exonuclease	1279.5	0.956137	1.94011	2.97e-05
EHI_041070	Uncharacterized protein	916.203	0.954791	1.9383	2.46e-10
EHI_006130	Phosphatidylinositol 3-kinase	3484.23	0.950883	1.93306	9.7e-06
EHI_167130	Filopodin	8948.51	0.950347	1.93234	7.78e-06
EHI_049570	RhoGAP domain containing protein	1996.67	0.949913	1.93176	2.92e-05
EHI_194730	Mucin-like protein 1	240.163	0.948534	1.92991	0.00176353
EHI_196730	Uncharacterized protein	4.93529	0.946573	1.92729	0.424444
EHI_030430	RNA recognition motif domain containing protein	846.224	0.944962	1.92514	5.28e-11
EHI_168600	Rab family GTPase	573.532	0.944582	1.92463	4.53e-19
EHI_050660	Uncharacterized protein	2786.34	0.94267	1.92208	0.199182
EHI_025470	Uncharacterized protein	1239.72	0.941614	1.92068	6.43e-05
EHI_144490	Uncharacterized protein	10062.2	0.940758	1.91954	0.000117164
EHI_050670	Uncharacterized protein	3418.84	0.940287	1.91891	2.01e-10
EHI_133530	Uncharacterized protein	45289.3	0.936325	1.91365	0.0399666
EHI_143620	Uncharacterized protein	4156.42	0.930037	1.90533	0.00142161
EHI_005150	Uncharacterized protein	71179.1	0.929935	1.90519	0.000232949
EHI_035180	Ubiquitin carboxyl-terminal hydrolase family protein	2154.04	0.927442	1.9019	4.8e-21
EHI_050940	2	26737.7	0.926521	1.90069	4.71e-05
EHI_065330	Gal/GalNAc lectin subunit Igl2	27182.3	0.926461	1.90061	0.000142869
EHI_096670	Uncharacterized protein	4329.44	0.926064	1.90008	0.00172161
EHI_113190	Leucine rich repeat protein	1.66442	0.922943	1.89598	0.621541
EHI_118730	Uncharacterized protein	10.1135	0.919799	1.89185	0.189907
EHI_087910	Uncharacterized protein	12.6316	0.91929	1.89118	0.127696
EHI_023270	Ras guanine nucleotide exchange factor	2015.99	0.917841	1.88929	2.04e-09
EHI_174200	Uncharacterized protein	687.202	0.917356	1.88865	5.75e-13
EHI_116360	Serine-rich protein	262252	0.916932	1.8881	3.1e-05
EHI_003930	I/LWEQ domain protein	4895.14	0.916608	1.88767	0.00137768
EHI_153770	Phosphatidylinositol-4-phosphate 5-kinase	3730.84	0.914795	1.8853	0.000220835
EHI_151830	Rho guanine nucleotide exchange factor	1318.87	0.91225	1.88198	0.000323905
EHI_107210	NADP-dependent alcohol dehydrogenase	11758.9	0.912197	1.88191	8.28e-21
EHI_109000	Uncharacterized protein	572.814	0.910471	1.87966	0.0976139
EHI_024370	Uncharacterized protein	425.912	0.909828	1.87882	4.23e-12
EHI_158320	Peptidase T	2388.42	0.907246	1.87546	1.21e-14
EHI_056700	Uncharacterized protein	2749	0.905312	1.87295	1.11e-07
EHI_017690	Uncharacterized protein	4013.09	0.904303	1.87164	3.89e-06
EHI_039480	Rho guanine nucleotide exchange factor	9515.71	0.904174	1.87147	1.86e-12
EHI_044930	Nascent polypeptide-associated complex subunit beta	2674.24	0.903361	1.87042	0.000577832
EHI_109860	Chromatin-specific transcription elongation factor	3253.13	0.902737	1.86961	0.000804758
EHI_011240	Uncharacterized protein	66.6248	0.90026	1.8664	0.0128258
EHI_128210	Uncharacterized protein	2.02277	0.899776	1.86578	0.64365
EHI_113950	Uncharacterized protein	1520.3	0.897737	1.86314	0.140373
EHI_087850	RhoGEF domain-containing protein	1172.86	0.89712	1.86234	2.04e-07
EHI_073060	Uncharacterized protein	971.171	0.895877	1.86074	5.1e-05
EHI_131540	Rho guanine nucleotide exchange factor	2892.55	0.895866	1.86073	7.14e-07
EHI_154200	Uncharacterized protein	18423.6	0.895337	1.86004	0.00020532
EHI_095870	Serine-threonine rich protein	4354.84	0.89384	1.85812	5.97e-05
EHI_103580	Uncharacterized protein	3010.32	0.893777	1.85803	0.000756629
EHI_186760	Uncharacterized protein	7431.86	0.893314	1.85744	1.81e-15
EHI_008180	NA	0.822637	0.893162	1.85724	0.769733
EHI_041480	Uncharacterized protein	327.933	0.891061	1.85454	0.00357445
EHI_164380	Protein kinase domain containing protein	3840.96	0.89031	1.85357	6e-13
EHI_052830	EhSyntaxin 1B (Fragment)	2.92166	0.887642	1.85015	0.505074
EHI_131240	Palmitoyltransferase	172.039	0.884736	1.84643	7.01e-07
EHI_178730	Uncharacterized protein	602.083	0.880954	1.84159	6.08e-15
EHI_153670	U1 small nuclear ribonucleoprotein subunit	504.78	0.880902	1.84153	0.006056
EHI_155890	NA	38.0501	0.879413	1.83963	0.00800367
EHI_044890	Helicase	1535.47	0.878907	1.83898	0.00024285
EHI_131360	Surface antigen ariel1	17972.6	0.878163	1.83803	8e-14
EHI_146950	Acid phosphatase	9341.32	0.877017	1.83657	5.18e-22
EHI_134760	Rodhanase-like domain containing protein	181.002	0.875612	1.83479	2.15e-05
EHI_012580	Uncharacterized protein	2768.69	0.875101	1.83414	0.0013201
EHI_130920	Uncharacterized protein	5624.13	0.873727	1.83239	1.21e-14
EHI_136610	Plasma membrane calcium ion-transporting ATPase	1046.02	0.871174	1.82915	6.2e-12
EHI_142740	Uncharacterized protein	1279.38	0.869327	1.82681	1.74e-15
EHI_024420	D-hydantoinase	4309.77	0.869313	1.82679	3.96e-19
EHI_130520	Uncharacterized protein	40.4855	0.866612	1.82338	0.00783517
EHI_131250	Uncharacterized protein	125.647	0.863975	1.82005	4.02e-05
EHI_002190	Uncharacterized protein	10584.2	0.863719	1.81972	0.00235491
EHI_118490	Uncharacterized protein	536.929	0.862727	1.81847	2.2e-09
EHI_016350	Uncharacterized protein	4515.65	0.861985	1.81754	0.00146169
EHI_001880	Uncharacterized protein	443.116	0.861849	1.81737	5.04e-10
EHI_066720	Uncharacterized protein	4773.23	0.861159	1.8165	0.247133
EHI_197680	Uncharacterized protein	198.828	0.860897	1.81617	0.00342325
EHI_083450	Uncharacterized protein	965.812	0.85875	1.81347	0.000275921
EHI_140380	Uncharacterized protein (Fragment)	2.14381	0.858735	1.81345	0.621861
EHI_039490	Uncharacterized protein	252.311	0.858417	1.81305	2.24e-09
EHI_049690	Galactose-specific adhesin light subunit	43513.5	0.857948	1.81246	2.68e-16
EHI_035160	Uncharacterized protein	6.93906	0.857373	1.81174	0.339354
EHI_155060	Chaperone clpB	15.8447	0.85737	1.81173	0.273294
EHI_078170	Protein kinase domain containing protein	2191.42	0.857216	1.81154	3.83e-05
EHI_155290	Actinin-like protein	2740.6	0.857039	1.81132	0.00462284
EHI_027790	Uncharacterized protein	744.664	0.854556	1.8082	2.18e-11
EHI_088090	Alpha1-COP	5440.42	0.853796	1.80725	0.000103514
EHI_138380	Alpha-1	8877.76	0.853574	1.80697	6e-13
EHI_117590	Tyrosine kinase	2076.48	0.849675	1.80209	1.11e-07
EHI_117970	DNA helicase	1447.58	0.849445	1.80181	0.00376943
EHI_195050	Tyrosine kinase	1707.85	0.849117	1.8014	4.61e-10
EHI_110010	Protein kinase	4519.32	0.846578	1.79823	0.000575721
EHI_185450	Uncharacterized protein	4242.17	0.845088	1.79637	0.0716912
EHI_091100	TPR repeat protein	1717.16	0.844973	1.79623	0.000614852
EHI_024660	Chitinase Jessie 1	190.704	0.844894	1.79613	9.68e-05
EHI_073680	Leucine-rich repeat containing protein	2199.31	0.843863	1.79485	0.000284701
EHI_196750	Uncharacterized protein	2.87922	0.842592	1.79327	0.539101
EHI_159720	RhoGAP domain containing protein	30.8955	0.84252	1.79318	0.0206153
EHI_038920	DNA topoisomerase	2099.21	0.842488	1.79314	2.99e-07
EHI_174080	Protein kinase	536.455	0.840629	1.79083	7.04e-10
EHI_140230	Kinesin-like protein	953.162	0.838184	1.7878	0.00232299
EHI_197200	Protein kinase domain containing protein	1048.65	0.837784	1.7873	1.99e-06
EHI_059690	Uncharacterized protein	2293.74	0.837506	1.78696	0.00383891
EHI_089100	Mucin-like protein 1	30.2711	0.836386	1.78557	0.0303788
EHI_180000	Eukaryotic translation initiation factor 4E	324.643	0.835199	1.7841	8.78e-11
EHI_065220	Uncharacterized protein	51.3879	0.834778	1.78358	0.0584542
EHI_069540	Pumilio family RNA-binding protein	507.918	0.834457	1.78319	1.87e-09
EHI_141030	Uncharacterized protein	153.132	0.834372	1.78308	1.82e-06
EHI_197120	Protein phosphatase	5357.41	0.834305	1.783	0.115637
EHI_194830	Uncharacterized protein	106.44	0.833857	1.78244	2.38e-05
EHI_125170	DEAD/DEAH box helicase	2489.26	0.832934	1.7813	1.07e-05
EHI_045540	Uncharacterized protein	6909.42	0.832296	1.78052	0.00224753
EHI_147010	Long-chain-fatty-acid--CoA ligase	5003.34	0.831322	1.77931	1.1e-12
EHI_097070	Uncharacterized protein	3.42971	0.830976	1.77889	0.558112
EHI_141920	Uncharacterized protein	912.898	0.829845	1.77749	9.53e-12
EHI_177190	Uncharacterized protein	9254.66	0.829207	1.77671	0.00111767
EHI_097980	Uncharacterized protein	778.195	0.828484	1.77582	0.0072027
EHI_035710	RhoGAP domain containing protein	793.692	0.828227	1.7755	0.000231615
EHI_020310	NA	3.21209	0.828175	1.77544	0.526327
EHI_035940	Rho GTPase activating protein	1267.83	0.827612	1.77475	0.000583324
EHI_198560	Palmitoyltransferase	1306.84	0.827521	1.77463	3.15e-17
EHI_050790	Structural maintenance of chromosomes protein	2622.3	0.825514	1.77217	0.00154375
EHI_011210	Elongation factor 1-alpha	607717	0.823933	1.77022	4.89e-05
EHI_092290	Uncharacterized protein	3756.93	0.822166	1.76806	0.195913
EHI_062670	Uncharacterized protein	1051.89	0.822143	1.76803	0.0063594
EHI_178020	Leucine rich repeat / protein phosphatase 2C domain containing protein	2363.81	0.821994	1.76785	2.57e-05
EHI_006310	Leucine rich repeat protein	0.932544	0.821502	1.76725	0.816092
EHI_012270	Gal/GalNAc lectin heavy subunit	58069	0.821464	1.7672	2.42e-08
EHI_059330	Uncharacterized protein	4.58262	0.820695	1.76626	0.443994
EHI_167700	Uncharacterized protein	4235.16	0.819734	1.76508	1.6e-08
EHI_134980	Uncharacterized protein	2526.34	0.819274	1.76452	0.00476746
EHI_106280	SMC5 protein	1780.66	0.81889	1.76405	0.000438354
EHI_107290	NA	11174.2	0.817096	1.76186	9.8e-22
EHI_141110	Uncharacterized protein	2893.33	0.815853	1.76034	0.00238282
EHI_017000	Uncharacterized protein	10143.4	0.814714	1.75895	1.58e-06
EHI_082900	Uncharacterized protein (Fragment)	249.967	0.812913	1.75675	1.74e-06
EHI_045450	NA	7.66627	0.811856	1.75547	0.317049
EHI_166920	PPi-type phosphoenolpyruvate carboxykinase 1	12911.6	0.811246	1.75473	0.00108108
EHI_040690	Phosphatidylinositol 3-kinase	669.746	0.810267	1.75354	2.32e-05
EHI_012440	Uncharacterized protein	1175.41	0.810254	1.75352	5.74e-06
EHI_169240	Thioredoxin	604.161	0.809725	1.75288	1.53e-14
EHI_015370	Uncharacterized protein	1213.45	0.80961	1.75274	4.63e-10
EHI_191900	Cortexillin	12255.7	0.807941	1.75071	3.05e-09
EHI_047810	Lysine--tRNA ligase	24583.1	0.803939	1.74586	0.00137076
EHI_164820	Structural maintenance of chromosomes protein	3025.32	0.802831	1.74452	0.00481687
EHI_182900	NA	40482	0.800889	1.74217	4.88e-25
EHI_179090	Uncharacterized protein	2239.18	0.799103	1.74002	0.00811605
EHI_155160	Serine/threonine-protein kinase TOR	5339.15	0.798063	1.73877	0.141665
EHI_024240	Aldehyde-alcohol dehydrogenase 2	574.455	0.797635	1.73825	2.72e-05
EHI_040620	Uncharacterized protein	349.152	0.797274	1.73781	1.52e-08
EHI_104350	Uncharacterized protein	332.532	0.795409	1.73557	0.000654106
EHI_198600	Uncharacterized protein	2447.23	0.795085	1.73518	3.54e-24
EHI_052180	Uncharacterized protein	152.109	0.794489	1.73446	0.000221562
EHI_192540	Protein kinase	1906.97	0.793533	1.73331	2.66e-05
EHI_000680	Uncharacterized protein	5.22144	0.79353	1.73331	0.415463
EHI_075310	Uncharacterized protein	31.426	0.793266	1.73299	0.102276
EHI_131880	Acyl-coA synthetase	8694.66	0.793203	1.73292	4.91e-14
EHI_136150	Adenylyl cyclase-associated protein	13123.4	0.793115	1.73281	1.36e-07
EHI_114150	p-glycoprotein-1	2598.14	0.792841	1.73248	4.5e-12
EHI_023110	NADP-dependent alcohol dehydrogenase	35675.7	0.792015	1.73149	3.94e-08
EHI_053840	Thioredoxin	134.186	0.791859	1.7313	1.52e-05
EHI_129920	Uncharacterized protein	1.99783	0.791719	1.73114	0.634487
EHI_031360	Lecithin:cholesterol acyltransferase domain-containing protein	10445.2	0.791481	1.73085	1.97e-09
EHI_065480	Uncharacterized protein	2743.03	0.789026	1.72791	1.36e-05
EHI_148930	Helicase	697.576	0.787635	1.72624	0.00641595
EHI_147540	Intracellular protein transport protein USO1	20639.7	0.787308	1.72585	0.000325927
EHI_191510	Leucine rich repeat protein	116.029	0.786386	1.72475	0.000467195
EHI_095130	Phosphatidylinositol 3-kinase	4534.81	0.784925	1.723	5.68e-05
EHI_119550	CCR4/NOT transcription complex subunit 3	1361.16	0.78377	1.72162	0.00609125
EHI_152860	Uncharacterized protein	893.638	0.783601	1.72142	0.00045936
EHI_120860	Uncharacterized protein	935.525	0.783553	1.72136	0.00065352
EHI_016340	Uncharacterized protein	1183.26	0.7829	1.72059	0.00748403
EHI_146140	Alpha-actinin	201.943	0.782193	1.71974	1.32e-05
EHI_186820	Protein kinase domain containing protein	12698.8	0.782005	1.71952	4.39e-08
EHI_009590	Serine/threonine protein kinase	5661.43	0.781926	1.71943	0.00867931
EHI_130700	Enolase	193455	0.781435	1.71884	2.35e-16
EHI_074480	Uncharacterized protein	11.1365	0.780928	1.71824	0.213837
EHI_045500	Uncharacterized protein	2422.48	0.78051	1.71774	1.88e-06
EHI_035690	Galactose-inhibitable lectin 35 kDa subunit	30277.1	0.779886	1.717	9.7e-06
EHI_125900	Uncharacterized protein	3170.54	0.779634	1.7167	0.000140974
EHI_137370	Uncharacterized protein	1.13996	0.77955	1.7166	0.73043
EHI_146180	Rho family GTPase	14809.7	0.779495	1.71653	6.09e-25
EHI_114430	Uncharacterized protein	1643.06	0.779016	1.71596	2.18e-05
EHI_062750	Leucine rich repeat protein	33.7235	0.778453	1.71529	0.0438883
EHI_125800	Chaperonin-containing TCP-1	991.475	0.778264	1.71507	0.00542523
EHI_192280	Uncharacterized protein	592.353	0.777983	1.71473	8.8e-05
EHI_100290	Rap/Ran GTPase-activating protein	4625.84	0.777763	1.71447	0.00663946
EHI_079250	Uncharacterized protein	1023.05	0.77668	1.71318	1.09e-12
EHI_146930	Ras GTPase-activating protein	1183.87	0.775985	1.71236	1.83e-07
EHI_165270	L-myo-inositol-1-phosphate synthase	1521.52	0.774355	1.71043	5.51e-17
EHI_030150	Uncharacterized protein	2215.01	0.774155	1.71019	9.5e-05
EHI_017610	Uncharacterized protein	4481.3	0.773394	1.70929	1.28e-05
EHI_093860	MIT domain protein	3386.14	0.773281	1.70915	0.00476229
EHI_067090	Uncharacterized protein	858.917	0.773066	1.7089	1.73e-08
EHI_061870	Uncharacterized protein	5013.14	0.771914	1.70753	1.24e-11
EHI_137680	Protein with RhoGEF and ArfGAP domains	1393.32	0.771754	1.70734	0.0056001
EHI_055830		13.3206	0.77153	1.70708	0.173244
EHI_040260	HEAT repeat domain containing protein	1665.49	0.771209	1.7067	0.00525334
EHI_096170	Protein kinase domain containing protein	2001.67	0.76971	1.70493	5.01e-12
EHI_135090	Uncharacterized protein	20117	0.769438	1.70461	2.27e-13
EHI_000780	Chromodomain-helicase-DNA-binding protein	2210.24	0.767999	1.70291	0.00957218
EHI_133960	Uncharacterized protein	1024.58	0.767058	1.7018	1.4e-05
EHI_051060	Pyruvate:ferredoxin oxidoreductase	131951	0.766482	1.70112	8.13e-05
EHI_132360	Serine/threonine-protein kinase	2282.25	0.766479	1.70111	2.53e-14
EHI_131220	Uncharacterized protein	94.2378	0.76521	1.69962	0.000247169
EHI_080710	Uncharacterized protein	2503.95	0.763153	1.6972	6.21e-05
EHI_122790	Helicase	3064.09	0.762974	1.69699	0.00220996
EHI_049300	RhoGAP domain containing protein	747.389	0.762069	1.69592	0.00120232
EHI_136960	Poly [ADP-ribose] polymerase	2801.48	0.761129	1.69482	0.115289
EHI_148880	Sodium/sulfate symporter	1749.22	0.760709	1.69432	5.48e-10
EHI_005020	F-actin capping protein beta subunit	1568.52	0.760207	1.69373	7.87e-11
EHI_091570	Heat shock protein 70	1.14632	0.760075	1.69358	0.753351
EHI_057680	Protein kinase	3695.59	0.759905	1.69338	0.0003308
EHI_134490	F-actin capping protein subunit beta	428.101	0.758302	1.6915	4.42e-08
EHI_011390	Rho guanine nucleotide exchange factor	1210	0.756983	1.68995	2.39e-06
EHI_153420	Uncharacterized protein	390.174	0.756812	1.68975	7.89e-09
EHI_043010	HM-1-IMSS putative vacuolar proton-transporting ATPase catalytic subunit	11635.4	0.756707	1.68963	0.00149337
EHI_040410	Uncharacterized protein	2132.07	0.755518	1.68824	2.41e-05
EHI_022940	DNA-directed RNA polymerase subunit beta	4494.65	0.754435	1.68697	0.000143038
EHI_047210	Uncharacterized protein	43.3224	0.753786	1.68621	0.0127686
EHI_170170	Uncharacterized protein	2821.82	0.753334	1.68568	2.04e-05
EHI_098210	Lysine and glutamic acid-rich protein 1 (KERP1)	3383.49	0.752487	1.68469	3.82e-13
EHI_087350	Uncharacterized protein	2676.44	0.751124	1.6831	0.00147921
EHI_164440	Actinin-like protein	5774.89	0.750976	1.68293	7.16e-07
EHI_143580	UMP-CMP kinase	647.439	0.750561	1.68245	1.05e-11
EHI_087110	Uncharacterized protein	4182.08	0.749295	1.68097	0.12823
EHI_092500	RNA recognition motif domain containing protein	4969.75	0.748513	1.68006	0.00053811
EHI_033880	Uncharacterized protein	6.65401	0.74827	1.67978	0.395834
EHI_025370	Uncharacterized protein	10053.6	0.748107	1.67959	0.0100913
EHI_003020		7.15733	0.74647	1.67768	0.357029
EHI_118440	Beta-amylase	2279.55	0.746459	1.67767	9.64e-14
EHI_165920	Uncharacterized protein	2.003	0.745604	1.67668	0.681032
EHI_014150	Uncharacterized protein	2822.95	0.745548	1.67661	7.24e-05
EHI_080860	Uncharacterized protein	3401.67	0.744803	1.67575	2.59e-06
EHI_147570	Rho GDP exchange inhibitor	10618.8	0.744688	1.67561	4.53e-17
EHI_078270	Uncharacterized protein	659.385	0.744053	1.67487	7.17e-06
EHI_035980	Uncharacterized protein	3649.7	0.743001	1.67365	0.00395418
EHI_035150	TBC domain containing protein	1398.87	0.742848	1.67348	1.44e-14
EHI_161640	Uncharacterized protein	2127.02	0.742833	1.67346	7.57e-11
EHI_020270	Ubiquitin-activating enzyme	3271.57	0.741771	1.67223	0.00422212
EHI_154330	Uncharacterized protein	5365.36	0.740722	1.67101	0.191828
EHI_134750	Protein tyrosine kinase domain-containing protein	3130.04	0.737342	1.6671	7.29e-09
EHI_102170		355659	0.736864	1.66655	4.23e-06
EHI_135810	Uncharacterized protein	28.3709	0.736484	1.66611	0.0615576
EHI_151900	Uncharacterized protein	13.6371	0.734865	1.66424	0.214383
EHI_053090	Leucine rich repeat and phosphatase domain containing protein	53.039	0.733475	1.66264	0.0375606
EHI_004820	Uncharacterized protein	269.73	0.732941	1.66202	2.09e-05
EHI_038890	Uncharacterized protein	3642.97	0.730974	1.65976	7.24e-09
EHI_098380	Orn/Arg/Lys decarboxylase	16953.4	0.730844	1.65961	4.01e-05
EHI_141900	Chromodomain-helicase-DNA-binding protein	2169.42	0.730549	1.65927	0.143904
EHI_169350	Nonpathogenic pore-forming peptide	43320.8	0.730191	1.65886	7.24e-06
EHI_069170	RhoGAP domain containing protein	1425.56	0.730128	1.65879	5.13e-07
EHI_142750	Uncharacterized protein	147.771	0.730065	1.65871	0.000371417
EHI_198940	Uncharacterized protein	625.255	0.729847	1.65846	2.74e-06
EHI_004855	NA	682.074	0.729443	1.658	2.32e-10
EHI_166810	Elongation factor 2	1976.29	0.728977	1.65746	0.00158455
EHI_016140	U2 snRNP auxiliary factor small subunit	410.915	0.728578	1.657	1.66e-07
EHI_008380	Aminopeptidase	28790.3	0.72828	1.65666	3.04e-09
EHI_183900	SnoRNA binding protein	6763.24	0.728272	1.65665	0.16858
EHI_052820	Uncharacterized protein	3.52399	0.72809	1.65644	0.550468
EHI_040630	Uncharacterized protein	566.679	0.727556	1.65583	2.17e-10
EHI_181580	Uncharacterized protein	286.562	0.726263	1.65435	8e-07
EHI_060860	D-3-phosphoglycerate dehydrogenase	12803.6	0.725842	1.65387	6.64e-13
EHI_198620	PPi-type phosphoenolpyruvate carboxykinase 3	870.395	0.725761	1.65377	2.27e-05
EHI_080220	Niemann-Pick C1 protein	3141.17	0.725611	1.6536	1.3e-17
EHI_129360	RhoGAP domain containing protein	2004.65	0.725568	1.65355	1.33e-06
EHI_040420	Uncharacterized protein	15952.3	0.724622	1.65247	7.59e-09
EHI_164510	Elongation factor 2	6603.99	0.723424	1.6511	0.00224753
EHI_017760	Tyrosine kinase	888.058	0.723052	1.65067	1.83e-05
EHI_086560	Uncharacterized protein	798.766	0.722809	1.65039	3.72e-09
EHI_183510	Nuclear pore protein	2216.3	0.722172	1.64966	0.00107614
EHI_033740		93.9415	0.721523	1.64892	0.00140048
EHI_160900	EhVps45A	5.05275	0.721401	1.64878	0.453851
EHI_172960	Actin-related protein 2/3 complex subunit 3	1207.32	0.721282	1.64865	8.74e-08
EHI_055400	Uncharacterized protein	2178.45	0.72087	1.64818	1.92e-10
EHI_135780	Uncharacterized protein	2680.83	0.720655	1.64793	2.01e-06
EHI_194570	26S protease regulatory subunit	1490.79	0.72051	1.64776	0.0113792
EHI_034010	Uncharacterized protein	465.382	0.716546	1.64324	0.0153793
EHI_055670		11680.4	0.714859	1.64132	0.0036223
EHI_131950	Protein HIRA	1121.8	0.714054	1.64041	0.00233124
EHI_143100	Ras guanine nucleotide exchange factor	3133.43	0.712821	1.63901	2.27e-08
EHI_175050	Aspartyl-tRNA synthetase	10617.6	0.712535	1.63868	5.83e-06
EHI_159190	Receptor-interactingserine/threonine-protein kinase 2	7.67722	0.712364	1.63849	0.387996
EHI_192460	Diaphanous protein	5621.57	0.711491	1.6375	0.00140664
EHI_142730	NA	131.288	0.710128	1.63595	0.000842278
EHI_148370	Palmitoyltransferase	310.089	0.710049	1.63586	1.7e-06
EHI_177300	Uncharacterized protein	4247.9	0.708826	1.63447	0.00231968
EHI_147440	Uncharacterized protein	4477.85	0.708822	1.63447	3.31e-05
EHI_073560	Phosphatidylinositol 3-kinase 1	428.308	0.708519	1.63413	0.00248501
EHI_130650	Zinc finger domain containing protein	776.746	0.708465	1.63406	2.63e-09
EHI_125150	Uncharacterized protein	14715.6	0.708035	1.63358	2.86e-07
EHI_031370	Uncharacterized protein	1720.92	0.707517	1.63299	0.00266382
EHI_041950	Vacuolar protein sorting 35	8815.58	0.707503	1.63298	9.79e-07
EHI_174630	Uncharacterized protein	1.27215	0.70702	1.63243	0.8036
EHI_169800	NA	130.045	0.706866	1.63225	0.000334523
EHI_159770	Uncharacterized protein	1183.15	0.705299	1.63048	0.00465093
EHI_051410	Uncharacterized protein	337.559	0.705059	1.63021	8.87e-06
EHI_040440	Cysteine protease binding protein family 7	8908.81	0.703984	1.629	1.2e-07
EHI_092100	Chitinase Jessie 2	74.8024	0.703801	1.62879	0.00397295
EHI_191200	Uncharacterized protein	208.245	0.703444	1.62839	0.00298606
EHI_156410	WD domain containing protein	737.362	0.701959	1.62671	0.00177658
EHI_131010	Uncharacterized protein	372.748	0.701548	1.62625	3.56e-07
EHI_120630	Uncharacterized protein	3879.86	0.701159	1.62581	3.85e-10
EHI_054800	Uncharacterized protein	12630.8	0.700625	1.62521	9.45e-09
EHI_110000	Uncharacterized protein	9535.91	0.69953	1.62398	9.05e-10
EHI_170960	Uncharacterized protein	64.0971	0.698801	1.62315	0.0491371
EHI_119290	ATP-dependent DNA helicase	574.219	0.696659	1.62075	0.00336359
EHI_169270	Uncharacterized protein	78.7218	0.695708	1.61968	0.0038809
EHI_035550	Regulator of nonsense transcripts	2428.15	0.695692	1.61966	0.178382
EHI_177020	Uncharacterized protein	117.668	0.69426	1.61805	0.000606932
EHI_079280	Uncharacterized protein	901.377	0.694214	1.618	7.62e-10
EHI_047760	ATP-binding cassette protein	4237.64	0.694154	1.61794	0.00111065
EHI_169210	Coatomer subunit delta	586.117	0.693984	1.61774	5.27e-05
EHI_098180		745.725	0.692776	1.61639	8.15e-08
EHI_197230	Formin homology 2 domain containing protein	948.643	0.692586	1.61618	2.23e-05
EHI_007770	Uncharacterized protein	1528.53	0.691978	1.6155	6.79e-06
EHI_158570	Actobindin	2365.31	0.691869	1.61538	1.97e-06
EHI_133920	TPR repeat protein	3774.85	0.691386	1.61483	0.00401731
EHI_126190	NA	20026.4	0.691013	1.61442	2.07e-13
EHI_017580	Uncharacterized protein	334.908	0.690875	1.61426	0.011585
EHI_150490	Aldehyde-alcohol dehydrogenase	1008.75	0.690728	1.6141	0.00388982
EHI_077270	rRNA biogenesis protein RRP5	662.946	0.690703	1.61407	0.0214585
EHI_198830	Uncharacterized protein	773.285	0.690203	1.61351	9.21e-07
EHI_101240	Uncharacterized protein	16092.5	0.68967	1.61292	0.000498597
EHI_101230	NA	7236.76	0.689387	1.6126	2.21e-08
EHI_178470	Cysteine protease binding protein family 6	49630.5	0.688459	1.61156	5.37e-10
EHI_148570	Uncharacterized protein	667.764	0.685609	1.60838	0.010592
EHI_033720	DEAD/DEAH box helicase	414.482	0.685526	1.60829	0.01139
EHI_054180	Protein SEY1 homolog 2	2393.81	0.685229	1.60796	0.00218684
EHI_155730	1-acyl-glycerol-3-phosphate acyltransferase	1244.44	0.685223	1.60795	2.49e-06
EHI_004350	Uncharacterized protein	2767.57	0.684575	1.60723	0.0161234
EHI_039020	Actobindin	4893.04	0.683658	1.60621	0.00021059
EHI_069830	Uncharacterized protein (Fragment)	1.59904	0.683432	1.60596	0.754544
EHI_198730	Uncharacterized protein	366.528	0.683429	1.60595	2.55e-08
EHI_173750	Uncharacterized protein (Fragment)	1.43995	0.682864	1.60532	0.746507
EHI_104920	Uncharacterized protein	31.7329	0.682006	1.60437	0.091644
EHI_164800	Cysteine protease binding protein family 1	23076.7	0.681962	1.60432	0.000361509
EHI_179340	HMG box protein	1198.76	0.681838	1.60418	0.00779888
EHI_125980	Uncharacterized protein	393.075	0.681453	1.60375	6.82e-06
EHI_129340	Uncharacterized protein	2133.65	0.680697	1.60291	0.00132351
EHI_046650	Gal/GalNAc lectin heavy subunit	9577.5	0.679825	1.60195	0.00115737
EHI_110810	Unconventional myosin IB	8182.26	0.679644	1.60174	1.25e-16
EHI_108470	Uncharacterized protein	601.506	0.679572	1.60166	2.21e-08
EHI_093850	Viral A-type inclusion protein repeat	2161.8	0.678232	1.60018	0.01331
EHI_185260	Uncharacterized protein	852.327	0.677949	1.59986	9.5e-08
EHI_199140	Uncharacterized protein	750.405	0.677616	1.59949	0.0121989
EHI_190440	Rho family GTPase	1181.11	0.676829	1.59862	1.96e-10
EHI_194180	Uncharacterized protein	1016.85	0.673991	1.59548	2.03e-05
EHI_098580	Uncharacterized protein	2279.88	0.673509	1.59495	0.189816
EHI_135480	Leucine-rich repeat containing protein	907.547	0.673043	1.59443	4.22e-07
EHI_200060	Uncharacterized protein	64.4209	0.671967	1.59324	0.0250913
EHI_009530	Pyruvate	57311.8	0.671846	1.59311	0.000235924
EHI_060350	Splicing factor Prp8	2184.45	0.671731	1.59298	0.000432127
EHI_148550	Protein tyrosine kinase domain-containing protein	901.99	0.670989	1.59216	0.000237508
EHI_133540	Uncharacterized protein	26058.9	0.670978	1.59215	0.00558071
EHI_198320	Heat shock protein 70	3241.23	0.669982	1.59105	6.19e-06
EHI_067700	Proteoglycan-4	30.0089	0.668714	1.58966	0.141598
EHI_176970	Cdc48-like protein	6131.28	0.668352	1.58926	0.0126693
EHI_099700	NAD(FAD)-dependent dehydrogenase	17960	0.668152	1.58904	0.00110349
EHI_012500	Coatomer subunit gamma	3780.37	0.668134	1.58902	2.29e-13
EHI_080200	Surface antigen ariel1	10571.7	0.666824	1.58757	4.82e-07
EHI_066300	Uncharacterized protein	3615.35	0.666744	1.58749	6.16e-05
EHI_189490	Elongation factor 2	9519.86	0.666256	1.58695	0.00384754
EHI_111550	Uncharacterized protein	14289.4	0.666016	1.58669	0.00604951
EHI_062680	Uncharacterized protein	2400.17	0.664336	1.58484	7.24e-06
EHI_051740	Uncharacterized protein	1952.74	0.664148	1.58463	1.67e-07
EHI_075850	Uncharacterized protein	1350.95	0.663821	1.58427	3.26e-09
EHI_135040	WD domain containing protein	1650.39	0.661887	1.58215	1.11e-09
EHI_072480	Uncharacterized protein	3.00551	0.661051	1.58123	0.644394
EHI_131500	Uncharacterized protein	2466.57	0.659558	1.5796	5.96e-12
EHI_167300	Grainin 1	60566.4	0.658903	1.57888	2.07e-12
EHI_056440	Protein HIRA	949.436	0.658834	1.57881	3.07e-07
EHI_059900	Uncharacterized protein	690.018	0.658832	1.5788	1.79e-10
EHI_186020	DNA-directed RNA polymerase subunit beta	6468.14	0.658423	1.57836	1.51e-06
EHI_131210	Uncharacterized protein	4873.7	0.658089	1.57799	7.67e-09
EHI_016130	Uncharacterized protein	10811.6	0.657748	1.57762	6.8e-10
EHI_194340	Uncharacterized protein	511.929	0.657522	1.57737	9.53e-05
EHI_052780	TolA-like protein	3671.74	0.656963	1.57676	6.53e-05
EHI_036610	Uncharacterized protein	8.5884	0.656775	1.57655	0.41401
EHI_083250	Alpha-NAC protein	54044	0.656313	1.57605	3.03e-07
EHI_092930	Uncharacterized protein (Fragment)	1004.59	0.656106	1.57582	0.00738084
EHI_064620	Uncharacterized protein	3528.8	0.655657	1.57533	2.72e-05
EHI_171750	Cysteine synthase 2	3.32126	0.652925	1.57235	0.604917
EHI_086380	Uncharacterized protein	5128.11	0.652873	1.5723	4.16e-06
EHI_027680	Leucine rich repeat protein	206.067	0.652284	1.57165	4.61e-05
EHI_035800	Ras GTPase activating protein	8244.89	0.651658	1.57097	0.000446796
EHI_081790	Protein kinase domain containing protein	5131.31	0.65141	1.5707	0.000351661
EHI_094030	Actin binding protein	4407.51	0.651149	1.57042	3.89e-06
EHI_155560	Uncharacterized protein	785.674	0.650743	1.56998	1.35e-09
EHI_193290	Uncharacterized protein	1161.08	0.650211	1.5694	0.000312358
EHI_025880	Uncharacterized protein	1828.9	0.648341	1.56737	0.0149053
EHI_135740	Acyl-CoA synthetase	5056.55	0.64831	1.56733	2.89e-11
EHI_076880	DNA replication licensing factor	988.52	0.647918	1.5669	0.0206153
EHI_181610	Uncharacterized protein	11.262	0.647852	1.56683	0.352387
EHI_105250	Ras GTPase-activating protein	3790.87	0.647492	1.56644	3.43e-08
EHI_071340	Uncharacterized protein	41.6566	0.64744	1.56639	0.147522
EHI_185410	26S protease regulatory subunit	610.254	0.646991	1.5659	0.0297
EHI_140120	NA	25235.7	0.6455	1.56428	2.66e-13
EHI_023350	Uncharacterized protein	89.6093	0.645469	1.56425	0.0173478
EHI_166690	Uncharacterized protein	468.232	0.645375	1.56415	0.0140792
EHI_093130	EhSec1 (Fragment)	2891.41	0.645341	1.56411	0.00356003
EHI_180820	Palmitoyltransferase	1.7732	0.644903	1.56363	0.73973
EHI_010610	Ulp1 protease family	128.433	0.644825	1.56355	0.000600059
EHI_021290	Uncharacterized protein	1653.99	0.644103	1.56277	0.0118872
EHI_075540	Protein kinase	1515.81	0.644027	1.56268	5.82e-10
EHI_185230	Protein kinase	1492.51	0.642953	1.56152	8.83e-11
EHI_198880	Proliferating-cell nucleolar antigen p120	1768.24	0.642334	1.56085	0.00150971
EHI_180660	Protein kinase domain containing protein	804.865	0.641249	1.55968	2.08e-10
EHI_012340	Uncharacterized protein	7442.85	0.640626	1.55901	1.49e-05
EHI_097050	Uncharacterized protein	7.67975	0.640164	1.55851	0.515573
EHI_012530	Uncharacterized protein	270.174	0.639782	1.55809	1.74e-05
EHI_048540	Uncharacterized protein	4926.31	0.638928	1.55717	5.29e-07
EHI_055410	Uncharacterized protein	26.5532	0.637762	1.55591	0.107204
EHI_065670	Cation-transporting ATPase	10647	0.637606	1.55575	0.00170171
EHI_160730	Uncharacterized protein	484.608	0.63731	1.55543	6.32e-07
EHI_044190	Protein kinase with WD repeats	2333.61	0.636868	1.55495	0.000246347
EHI_049940	Ubiquitinyl hydrolase 1	2750.78	0.636728	1.5548	0.0270889
EHI_017600	Serine/threonine-protein phosphatase	1248.12	0.636107	1.55413	0.00420304
EHI_103660	Helicase	1156.77	0.635753	1.55375	0.00186536
EHI_134800	Ankyrin repeat protein	866.537	0.63528	1.55324	6.15e-05
EHI_082570	Uncharacterized protein	1350.51	0.634893	1.55282	1.18e-07
EHI_194070	26S protease regulatory subunit S10B	18.1957	0.634406	1.5523	0.26036
EHI_027370	Uncharacterized protein	1426.33	0.634405	1.5523	4.48e-06
EHI_153370	Uncharacterized protein	1135.67	0.633653	1.55149	0.00627088
EHI_051440	Uncharacterized protein	183.47	0.632804	1.55058	9.58e-05
EHI_198770	ADP-ribosylglycohydrolase	1842.35	0.632446	1.55019	0.00109775
EHI_069520	Protein kinase domain containing protein	1912.39	0.631849	1.54955	0.00413953
EHI_050650	Protein kinase	10934.4	0.631801	1.5495	0.000531335
EHI_133940	Uncharacterized protein	1029.01	0.631418	1.54909	0.00551717
EHI_109690	Uncharacterized protein	3118.35	0.630684	1.5483	2.32e-05
EHI_035730	Uncharacterized protein	5271.56	0.630185	1.54776	0.00395017
EHI_151520	DNA polymerase	896.091	0.630044	1.54761	0.00285847
EHI_054520	Uncharacterized protein	2602.76	0.630035	1.5476	9.48e-14
EHI_167310	Grainin 2	10072	0.630028	1.54759	7.72e-12
EHI_007310	Myb-like DNA-binding domain containing protein	78.471	0.62996	1.54752	0.0121693
EHI_010290	Serine/threonine-protein phosphatase	1866.5	0.628641	1.54611	1.78e-11
EHI_009830	Uncharacterized protein	860.96	0.628033	1.54546	0.00462265
EHI_031310	Myotubularin-related protein 2	1425.89	0.627837	1.54525	9.99e-09
EHI_094060	Actin binding protein	52.4625	0.627658	1.54506	0.0894804
EHI_010730	Vacuolar sorting protein 26	2556.63	0.627439	1.54482	1.14e-07
EHI_095200	Uncharacterized protein	2479.63	0.627311	1.54468	0.00236519
EHI_127410	Protein kinase domain containing protein	2214.99	0.626245	1.54354	0.00719881
EHI_125390	Uncharacterized protein	398.813	0.626177	1.54347	1.85e-05
EHI_012720	Purine nucleoside phosphorylase	4774.94	0.625961	1.54324	5.87e-12
EHI_004990	Ankyrin	1690.04	0.625841	1.54311	1.36e-10
EHI_038800	Actin binding protein	8179.96	0.625351	1.54259	1.84e-10
EHI_196980	Uncharacterized protein	1542.88	0.624577	1.54176	4.98e-05
EHI_175030	DEAD/DEAH box helicase	2034.94	0.62408	1.54123	0.000675077
EHI_053040	Protein kinase	1764.48	0.622999	1.54007	0.0173982
EHI_103410	EhSec31	11982.5	0.621977	1.53898	0.00581236
EHI_166880	Uncharacterized protein	3.40903	0.62071	1.53763	0.665516
EHI_079270	Uncharacterized protein	230.729	0.620445	1.53735	0.000289173
EHI_077530	Uncharacterized protein	19986.5	0.620371	1.53727	1.75e-09
EHI_062810	Tyrosine-protein kinase 2	26.6747	0.62006	1.53694	0.13877
EHI_134810	Rubrerythrin	7253.38	0.619794	1.53666	1.99e-11
EHI_030180	Alcohol dehydrogenase 3	12.4126	0.619624	1.53647	0.347803
EHI_056100	Rab family GTPase (Fragment)	2064.48	0.619238	1.53606	1.04e-06
EHI_158310	Uncharacterized protein	1604.88	0.618937	1.53574	7.93e-10
EHI_139380	Uncharacterized protein	1194.7	0.618402	1.53517	5.78e-08
EHI_065490	Uncharacterized protein	9591.35	0.617587	1.53431	0.00524067
EHI_174140	Uncharacterized protein	3542.31	0.617276	1.53398	0.00133002
EHI_170190	Uncharacterized protein	68.7768	0.616597	1.53325	0.0489557
EHI_068270	Rho guanine nucleotide exchange factor	806.812	0.616204	1.53284	0.00721856
EHI_177990	Leucine-rich repeat containing protein	10579.2	0.615466	1.53205	0.00155167
EHI_178770	GTP-binding protein	498.86	0.615252	1.53183	8.6e-07
EHI_142720	Bifunctional short chain isoprenyl diphosphate synthase	593.611	0.615088	1.53165	7.79e-05
EHI_053850	Uncharacterized protein	17552.2	0.614573	1.5311	1.3e-05
EHI_126020	Glucosidase	2484.58	0.614379	1.5309	8.32e-06
EHI_068320	Glycerophosphoryl diester phosphodiesterase	3221.96	0.613732	1.53021	1.19e-11
EHI_041580	Uncharacterized protein (Fragment)	40.8227	0.61276	1.52918	0.133826
EHI_155230	Uncharacterized protein	441.612	0.611766	1.52813	0.0222808
EHI_133550	Myb-like DNA-binding domain containing protein	70.8516	0.611419	1.52776	0.0279368
EHI_186470	Surface antigen ariel1	780.161	0.611331	1.52767	2.5e-06
EHI_174220	Uncharacterized protein	4588.59	0.610505	1.52679	5.15e-14
EHI_038940	Sec7 domain protein	2219.24	0.610424	1.52671	0.0137711
EHI_103420	Uncharacterized protein	709	0.608252	1.52441	0.00445781
EHI_029720	Uncharacterized protein	109.88	0.607948	1.52409	0.00343156
EHI_049590	Adaptor protein (AP) family protein	1222.6	0.607788	1.52392	0.00200793
EHI_198930	Actin	27070.1	0.607524	1.52364	5.14e-15
EHI_103400	Uncharacterized protein	262.931	0.607489	1.52361	0.00027587
EHI_199170	Uncharacterized protein	1177.38	0.607376	1.52349	0.000143038
EHI_197040	Uncharacterized protein	2798.16	0.606754	1.52283	0.0295107
EHI_086050	Protein kinase	1126.15	0.604527	1.52048	0.00109654
EHI_062700	Glutaminyl-tRNA synthetase	12008.6	0.604142	1.52007	0.00204525
EHI_049790	Bromodomain protein	2611.72	0.603148	1.51903	0.261063
EHI_100380	Uncharacterized protein	1461.68	0.603077	1.51895	6.09e-05
EHI_083400	NA	297.076	0.60298	1.51885	0.00110692
EHI_019640	Caldesmon	639.691	0.602605	1.51846	0.065236
EHI_104560	Cortexillin	2279.89	0.602379	1.51822	0.00150851
EHI_096360	Uncharacterized protein	42428	0.602291	1.51813	0.000110601
EHI_166870	GTP binding protein	2238.44	0.601419	1.51721	0.00191671
EHI_014030	NAD(P) transhydrogenase subunit alpha	4043.28	0.601411	1.5172	0.000374977
EHI_142040	Exocyst complex component exo70	3764.49	0.601168	1.51694	3.55e-09
EHI_115390	Uncharacterized protein	2679.29	0.60082	1.51658	5.54e-11
EHI_042880	DNA topoisomerase	1968.66	0.600308	1.51604	5.23e-05
EHI_016370	Uncharacterized protein	29.4796	0.600206	1.51593	0.110547
EHI_198790	Alanyl-tRNA synthetase	15537.6	0.600077	1.5158	2.9e-06
EHI_107670	Thioredoxin	471.977	0.598861	1.51452	2.66e-06
EHI_010510	Uncharacterized protein	3995.6	0.596865	1.51243	1.81e-12
EHI_081130	p-glycoprotein 6	60.5725	0.596068	1.51159	0.0356943
EHI_113420	Uncharacterized protein	1414.58	0.594589	1.51004	0.000231615
EHI_160870	Uncharacterized protein	5309.66	0.594453	1.5099	0.00114517
EHI_093740	Uncharacterized protein	18109.3	0.594059	1.50949	0.0051183
EHI_178870	Uncharacterized protein	4528.44	0.594023	1.50945	0.00199949
EHI_142680	NA	37.6278	0.592936	1.50831	0.0710874
EHI_177460	Eukaryotic translation initiation factor 5A	269.804	0.592717	1.50808	5.45e-05
EHI_050720	Paxillin	1239.8	0.592357	1.50771	1.58e-10
EHI_152660		21.616	0.592331	1.50768	0.206169
EHI_051850	Uncharacterized protein	945.861	0.591753	1.50708	0.000507128
EHI_038280	Uncharacterized protein	5354.8	0.591648	1.50697	0.00414089
EHI_197090	Uncharacterized protein	249.272	0.591352	1.50666	0.0166645
EHI_009620	Uncharacterized protein	22579.7	0.591292	1.5066	1.33e-07
EHI_054650	Uncharacterized protein	16.0463	0.591111	1.50641	0.323469
EHI_152580	Ras guanine nucleotide exchange factor	730.248	0.5891	1.50431	8.1e-07
EHI_025280	Tyrosine kinase	827.336	0.589046	1.50425	3.4e-07
EHI_165350	Malate dehydrogenase	27255.6	0.58896	1.50416	9.7e-08
EHI_135770	Uncharacterized protein	378.94	0.588467	1.50365	1.18e-05
EHI_048620	Uncharacterized protein	314.044	0.587643	1.50279	0.000211661
EHI_113410	Heat shock protein 70	4.9447	0.586987	1.50211	0.713415
EHI_009860	Pescadillo homolog	1379.63	0.586639	1.50174	0.0203014
EHI_169280	EhRab7E protein	6536.36	0.586539	1.50164	6.47e-15
EHI_114190	Uncharacterized protein	968.741	0.585855	1.50093	3.25e-05
EHI_188110	Protein kinase	8480.06	0.58531	1.50036	3.23e-07
EHI_152350	Casein kinase II subunit beta	957.265	0.585153	1.5002	6.08e-06
EHI_045190	AP complex subunit sigma (Fragment)	141.115	0.584466	1.49948	0.00189561
EHI_110520	Glutamate synthase beta subunit	5339.4	0.584193	1.4992	7.48e-12
EHI_198700	Rab GTPase activating protein	1412.99	0.583388	1.49836	5.54e-07
EHI_073990	Uncharacterized protein	532.491	0.583347	1.49832	0.00235615
EHI_140610	Uncharacterized protein	3927	0.583023	1.49799	0.000541145
EHI_037140	Receptor protein kinase	12126.3	0.582638	1.49758	0.000810694
EHI_186990	Tyrosine kinase	4532.27	0.582617	1.49756	1.1e-06
EHI_194980	Uncharacterized protein	1591.66	0.582233	1.49716	0.00724171
EHI_098790	Uncharacterized protein	2156.1	0.582058	1.49698	0.0106331
EHI_083760	Uncharacterized protein (Fragment)	157.668	0.581939	1.49686	0.0309562
EHI_148130	Beta-hexosaminidase	535.315	0.581628	1.49654	1.47e-06
EHI_175100	Uncharacterized protein	126.925	0.580477	1.49534	0.0638372
EHI_086580	Vacuolar protein sorting 35	724.205	0.579791	1.49463	1.73e-06
EHI_001100	Uncharacterized protein	6006.93	0.579678	1.49452	1.65e-07
EHI_069730	NA	23.1972	0.579523	1.49435	0.191191
EHI_107540	Uncharacterized protein	1519.13	0.579416	1.49424	0.0141815
EHI_070720	L-myo-inositol-1-phosphate synthase	7133.59	0.579399	1.49423	1.18e-10
EHI_127830	Long-chain-fatty-acid--CoA ligase	6134.28	0.579273	1.4941	7.33e-07
EHI_068450	Uncharacterized protein	1216.69	0.579269	1.49409	0.00928851
EHI_130870	WD domain containing protein	464.26	0.579183	1.494	2.01e-06
EHI_197210	Uncharacterized protein	968.847	0.578924	1.49373	0.000594043
EHI_068120	Ras family GTPase	544.36	0.578897	1.49371	6.09e-05
EHI_114210	Rab family GTPase (Fragment)	110.271	0.578306	1.49309	0.00372303
EHI_165280	Uncharacterized protein	628.102	0.577672	1.49244	6.78e-06
EHI_000440	UTP--glucose-1-phosphate uridylyltransferase	13556.7	0.577657	1.49242	9.73e-12
EHI_023470	Oxysterol binding protein	4983.75	0.577298	1.49205	3.12e-06
EHI_169320	Serine/threonine-protein kinase TOR	9823.03	0.576247	1.49097	1.14e-05
EHI_189510	RhoGAP domain containing protein	1121.48	0.57612	1.49083	6.01e-05
EHI_122310	Peroxiredoxin	181.468	0.576012	1.49072	0.00427247
EHI_104390	Actin binding protein	14074.1	0.575841	1.49055	6.75e-05
EHI_166940	Uncharacterized protein	978.706	0.575421	1.49011	1.7e-05
EHI_178960	Acetyl-CoA synthetase	57698.7	0.575197	1.48988	4.61e-05
EHI_110350	Thioredoxin	4626.04	0.574975	1.48965	1.7e-06
EHI_055640	Zinc finger protein	1044.41	0.574727	1.4894	0.0272623
EHI_131510	Uncharacterized protein	646.728	0.57457	1.48923	9.24e-08
EHI_026330	Pumilio family RNA-binding protein	6770.49	0.574276	1.48893	0.00204525
EHI_159160	Superoxide dismutase	20137.6	0.574151	1.4888	0.000225478
EHI_010280	Uncharacterized protein	284.759	0.573827	1.48847	0.00133557
EHI_098410	WD domain containing protein	2130.43	0.573538	1.48817	0.000315667
EHI_148600	Uncharacterized protein	1812.39	0.572922	1.48753	0.0509308
EHI_023260	Nicotinate phosphoribosyltransferase	2120.34	0.5729	1.48751	2.18e-07
EHI_183520	Uncharacterized protein	4610.32	0.572482	1.48708	0.0227072
EHI_189850	V-type ATPase	5722.35	0.571655	1.48623	0.000436084
EHI_117840	Uncharacterized protein	859.207	0.571031	1.48558	0.00300164
EHI_093770	Bromodomain protein	3683.62	0.570971	1.48552	0.0103621
EHI_075160	Protein kinase	331.583	0.570421	1.48496	0.000577352
EHI_192040	Uncharacterized protein	148.525	0.570044	1.48457	0.0356379
EHI_104570	Ubiquitin ligase	144.66	0.569884	1.4844	0.00691794
EHI_065850	Uncharacterized protein	3112.49	0.569226	1.48373	0.000591637
EHI_135710	Uncharacterized protein	101.963	0.569174	1.48367	0.00642809
EHI_177310	Uncharacterized protein	4293.26	0.569139	1.48364	0.0107178
EHI_113430	Ras guanine nucleotide exchange factor	735.443	0.568984	1.48348	1.63e-05
EHI_199130	Uncharacterized protein	1176.56	0.568965	1.48346	0.323964
EHI_010750	Uncharacterized protein	1311.5	0.568774	1.48326	1.13e-07
EHI_194320	Uncharacterized protein	1164.51	0.568665	1.48315	0.0187077
EHI_008780	Actin	3183.02	0.568418	1.4829	3.8e-07
EHI_106330	Nitroreductase family protein	1416.1	0.568275	1.48275	2.16e-10
EHI_073580	Leucine-rich repeat containing protein	3738.96	0.567182	1.48163	5.27e-05
EHI_076790	Uncharacterized protein	681.658	0.567143	1.48159	1.15e-05
EHI_142180	Uncharacterized protein	745.79	0.566719	1.48115	6.32e-07
EHI_031380	Uncharacterized protein	1672.91	0.56656	1.48099	5.81e-10
EHI_045080	Pyruvate	173.65	0.566403	1.48083	0.0285948
EHI_040850	Protein kinase domain containing protein	1478.05	0.565396	1.47979	1.83e-05
EHI_177640	Uncharacterized protein	32191.7	0.564397	1.47877	0.00299414
EHI_000710	Uncharacterized protein	4259.93	0.564311	1.47868	8.15e-08
EHI_081110	Uncharacterized protein	1057.07	0.564138	1.4785	0.00187425
EHI_156240	Competence protein ComEC	14478.8	0.563757	1.47811	3.83e-05
EHI_050930	Uncharacterized protein	154.761	0.562978	1.47732	0.0116348
EHI_101400	Uncharacterized protein	60.8462	0.561939	1.47625	0.0391391
EHI_119370	Uncharacterized protein	569.939	0.561585	1.47589	0.000507431
EHI_199000	Calponin homology domain protein	17378.6	0.561474	1.47578	0.00021164
EHI_011660	Uncharacterized protein	2757.4	0.560631	1.47491	0.00204525
EHI_146110	Uncharacterized protein	105157	0.560537	1.47482	2.09e-15
EHI_118850	Uncharacterized protein	1045.92	0.560189	1.47446	0.00155952
EHI_151540	Eukaryotic translation initiation factor 5A	54.5643	0.560055	1.47433	0.105519
EHI_128220	5'-3' exoribonuclease	2280.3	0.559446	1.4737	0.000614852
EHI_010570	Uncharacterized protein	9956.3	0.559421	1.47368	3.49e-08
EHI_128190	Rhomboid-like protein	344.063	0.5591	1.47335	0.00485976
EHI_046610	Uncharacterized protein	100.544	0.559025	1.47327	0.00766224
EHI_144270	AIG1 family protein	5371.49	0.558433	1.47267	1.38e-12
EHI_032670	Uncharacterized protein	27.9703	0.557606	1.47182	0.160899
EHI_180400	Uncharacterized protein	7.64759	0.55742	1.47164	0.615169
EHI_072110	Uncharacterized protein	6965.31	0.557138	1.47135	0.000240007
EHI_092700	Myb-like DNA-binding domain containing protein	40.0619	0.556999	1.47121	0.107706
EHI_035250	Casein kinase II subunit beta	1513.68	0.556887	1.47109	2.74e-07
EHI_110420	Tryptophanyl-tRNA synthetase	48.6732	0.556675	1.47088	0.0667326
EHI_170180	Uncharacterized protein	4229.96	0.556422	1.47062	0.0135754
EHI_095810	Uncharacterized protein	6424.14	0.556059	1.47025	3.81e-12
EHI_131030	Uncharacterized protein	1473.16	0.556	1.47019	8.34e-06
EHI_074110	Oxysterol binding protein	6589.49	0.555544	1.46972	0.000648912
EHI_198660	Uncharacterized protein	9443.91	0.554919	1.46909	6.43e-05
EHI_023500	Calmodulin	13988.5	0.554525	1.46869	5.08e-12
EHI_059660	Uncharacterized protein	1705.86	0.554443	1.4686	8.46e-06
EHI_006740	Uncharacterized protein	1421.31	0.554065	1.46822	1.58e-08
EHI_189290	Protein tyrosine kinase domain-containing protein	10712.1	0.553893	1.46804	3.36e-09
EHI_023320	Uncharacterized protein	4992.56	0.553032	1.46717	0.00883483
EHI_148980	RhoGAP domain containing protein	730.459	0.552747	1.46688	6.75e-06
EHI_031400		20917.4	0.552497	1.46662	6.08e-15
EHI_109940	mRNA capping enzyme	1020.96	0.55244	1.46656	0.0025097
EHI_160850	Uncharacterized protein	711.021	0.552248	1.46637	1.03e-05
EHI_179830	Uncharacterized protein	11810.3	0.552224	1.46634	1.18e-08
EHI_151240	0ligosaccharide translocation protein RFT1	286.678	0.552035	1.46615	4.73e-05
EHI_146170	Nucleolar transcription factor 1-B	686.276	0.551878	1.46599	0.00446929
EHI_138980	Uncharacterized protein	770.347	0.551656	1.46577	2.85e-05
EHI_101730	Surface antigen ariel1	463.144	0.551166	1.46527	0.000779964
EHI_096420	LIM zinc finger domain containing protein	13878.8	0.55093	1.46503	2.62e-10
EHI_064700	Autophagy protein apg7	839.471	0.550349	1.46444	0.010141
EHI_035720	Uncharacterized protein	1413.72	0.550271	1.46436	0.00212583
EHI_195970	Uncharacterized protein	5.90975	0.550115	1.4642	0.607999
EHI_134000	Regulator of nonsense transcripts	788.335	0.549532	1.46361	9.89e-06
EHI_188770	Uncharacterized protein	1602.69	0.549524	1.4636	2.09e-05
EHI_073300	Uncharacterized protein	553.294	0.549477	1.46356	0.00101847
EHI_012490	ARF GTPase activating protein	937.907	0.549399	1.46348	0.000543084
EHI_088220	Beta2-COP (Fragment)	3578.41	0.548924	1.46299	0.0157946
EHI_188180	Phosphoglycerate kinase	46540.9	0.548611	1.46268	0.000133625
EHI_161650	Uncharacterized protein	4292.47	0.548425	1.46249	4.43e-05
EHI_072240	Glucose-6-phosphate isomerase	5.6639	0.546544	1.46058	0.587042
EHI_163500	Uncharacterized protein	7.15038	0.546509	1.46055	0.547233
EHI_198330	Ras family GTPase	1352.86	0.546427	1.46046	1.4e-07
EHI_039860	Uncharacterized protein	8620.99	0.546373	1.46041	3.45e-08
EHI_018490	Uncharacterized protein	754.292	0.545611	1.45964	0.00207387
EHI_082080	Coronin	7506.04	0.544069	1.45808	5.1e-10
EHI_180800	Uncharacterized protein	62058.9	0.543578	1.45758	1.07e-06
EHI_178060	Uncharacterized protein	494.699	0.543389	1.45739	0.0691404
EHI_174900	Uncharacterized protein	183.483	0.542517	1.45651	0.0064455
EHI_118770	Uncharacterized protein	1801.5	0.542302	1.45629	1.42e-06
EHI_038550	Uncharacterized protein	327.309	0.541769	1.45576	0.000316358
EHI_177480	Uncharacterized protein	121.738	0.539006	1.45297	0.046862
EHI_198580	Uncharacterized protein	4204.95	0.537859	1.45182	1.34e-06
EHI_111560	Uncharacterized protein	950.865	0.536883	1.45083	0.00424692
EHI_098300	U2 snRNP auxiliary factor large subunit	2840.88	0.5359	1.44985	0.0157352
EHI_152040	Uncharacterized protein	564.792	0.53566	1.44961	0.000130478
EHI_047780	Uncharacterized protein	190.136	0.535471	1.44942	0.000654497
EHI_125350	DNA-directed RNA polymerase subunit	2594.2	0.535437	1.44938	1.1e-06
EHI_148910	Interaptin	1989.57	0.535216	1.44916	0.330162
EHI_183170	Uncharacterized protein	1214.43	0.535031	1.44897	0.00613508
EHI_008390	Uncharacterized protein	2552.46	0.535016	1.44896	0.00884341
EHI_178570	Chaperonin 1 60 kDa	3069.71	0.534558	1.4485	0.0172275
EHI_117650	Cysteine protease	130.524	0.534146	1.44809	0.0164814
EHI_011370	Uncharacterized protein	591.042	0.533857	1.44779	0.00611175
EHI_119910	Lipid phosphate phosphatase	3067.83	0.533769	1.44771	0.000169796
EHI_146330	Calpain large subunit domain III containing protein	5910.09	0.533437	1.44737	1.22e-09
EHI_120930	Protein kinase domain containing protein	153.389	0.533253	1.44719	0.0272798
EHI_050590	Uncharacterized protein	1547.16	0.533057	1.44699	4.95e-06
EHI_167520	60S ribosomal protein L3	16.1346	0.532747	1.44668	0.330947
EHI_118810	Protein kinase domain containing protein	21009.7	0.532742	1.44668	1.07e-07
EHI_190890	Leucine rich repeat protein	2.50537	0.532645	1.44658	0.735279
EHI_191910		26.3004	0.532537	1.44647	0.208547
EHI_154190	Uncharacterized protein	126.244	0.531856	1.44579	0.00848914
EHI_045210	TBC/Rab GTPase activating domain containing protein	581.704	0.53159	1.44552	0.00449413
EHI_152960	Uncharacterized protein	827.372	0.531434	1.44536	0.000343291
EHI_199700	Structural maintenance of chromosomes protein	2605.73	0.531165	1.4451	0.0839902
EHI_191770	Uncharacterized protein	22550.2	0.530866	1.4448	0.00543942
EHI_131550	Importin alpha subunit	1398.21	0.530037	1.44397	3.9e-05
EHI_042210	Uncharacterized protein	3819.3	0.529436	1.44337	0.000153081
EHI_178030	Serine/threonine-protein phosphatase	206.659	0.528812	1.44274	0.0218132
EHI_006110	Uncharacterized protein	55.6517	0.528549	1.44248	0.0607409
EHI_049600	Uncharacterized protein	1136.38	0.528509	1.44244	5.08e-06
EHI_151330	Uncharacterized protein	650.456	0.528477	1.44241	0.00279926
EHI_173410	Mucin-2	1352.52	0.528379	1.44231	0.00904677
EHI_134630	DnaJ domain containing protein	777.33	0.528232	1.44216	0.0109718
EHI_137690	Uncharacterized protein	1109.26	0.527935	1.44186	0.00629778
EHI_169100		385.426	0.527816	1.44175	3.48e-05
EHI_130460	Uncharacterized protein	4.83814	0.526629	1.44056	0.629816
EHI_151530	Uncharacterized protein	208.375	0.526617	1.44055	0.0080346
EHI_109920	Uncharacterized protein	97307.7	0.526486	1.44042	1.86e-10
EHI_198780	Uncharacterized protein	1158.79	0.526161	1.44009	8.45e-08
EHI_103690	Soluble calcium-activated nucleotidase 1	6890.87	0.526161	1.44009	9.65e-11
EHI_198890	Uncharacterized protein	2247.2	0.526109	1.44004	0.00155167
EHI_182700	Uncharacterized protein	1921.72	0.525373	1.43931	0.0175747
EHI_056110	Uncharacterized protein	1900.33	0.524763	1.4387	0.00335601
EHI_137010	Uncharacterized protein	4.99637	0.52447	1.43841	0.604686
EHI_023010	Protein kinase	708.126	0.524274	1.43821	0.000242917
EHI_031390	Uncharacterized protein	6961.51	0.524105	1.43804	1.85e-12
EHI_128480	Ras guanine nucleotide exchange factor	2363.94	0.5241	1.43804	3.85e-06
EHI_174160	Uncharacterized protein	809.042	0.524045	1.43798	0.000321614
EHI_049680	Uncharacterized protein	5414.4	0.523023	1.43696	0.0180165
EHI_013000	Uncharacterized protein	65.5761	0.522763	1.4367	0.0468544
EHI_167710	Uncharacterized protein	2317.64	0.522602	1.43654	0.0435724
EHI_182860	Uncharacterized protein	14648	0.522419	1.43636	0.000518478
EHI_086370	Hydrolase	173.657	0.522359	1.4363	0.0129243
EHI_119950	Leucine-rich repeat containing protein	3016.71	0.522209	1.43615	0.0335714
EHI_198610	Uncharacterized protein	6417.48	0.521897	1.43584	6.68e-12
EHI_096830	Alpha-1	14400.3	0.521452	1.4354	1.17e-07
EHI_010720	Ras GTPase-activating protein	2347.42	0.521002	1.43495	4.2e-06
EHI_146500	Rho GTPase activating protein	1007.27	0.520842	1.43479	1.1e-06
EHI_103310	60S ribosomal protein L7a	3265.34	0.520725	1.43468	0.000555717
EHI_006810	14-3-3 protein 3	21953.6	0.519986	1.43394	3.68e-05
EHI_125870	Uncharacterized protein	1788.19	0.518905	1.43287	4.13e-08
EHI_108500	NA	2385.26	0.518896	1.43286	2.68e-06
EHI_107790	Uncharacterized protein	615.362	0.518618	1.43258	8.13e-05
EHI_070230	Leucine rich repeat protein	338.588	0.517826	1.4318	0.000214287
EHI_131080	DEAD/DEAH box helicase	2606.99	0.517437	1.43141	0.0407641
EHI_166050	Mitochondrial-typeheat shock protein70	98.8085	0.51723	1.4312	0.0326468
EHI_143780	Uncharacterized protein	618.044	0.516748	1.43073	2.27e-05
EHI_023000	Uncharacterized protein	401.57	0.516231	1.43021	0.00264483
EHI_065620	Uncharacterized protein	1585.61	0.516098	1.43008	8.01e-06
EHI_159840	Uncharacterized protein	3546.8	0.516043	1.43003	0.000183212
EHI_054510	Fructokinase	1102.79	0.515841	1.42983	1.86e-07
EHI_001150	Plasma membrane calcium-transporting ATPase 1	2685.11	0.515725	1.42971	1.3e-06
EHI_040680	Uncharacterized protein	1212.83	0.515615	1.4296	3.69e-08
EHI_074720	Uncharacterized protein	80.2391	0.515269	1.42926	0.0305467
EHI_099780	Uncharacterized protein	19077.7	0.514903	1.4289	0.0469079
EHI_038590	EhEmp24D (Fragment)	4907.62	0.514493	1.42849	4.22e-07
EHI_059870	Uncharacterized protein	6248.29	0.513982	1.42799	0.00611955
EHI_111050	Actin-like protein	23289.1	0.51385	1.42786	0.000220388
EHI_031320	Uncharacterized protein	281.178	0.513714	1.42772	0.000967596
EHI_082260	CXXC-rich protein	121.503	0.513336	1.42735	0.020248
EHI_185560	Oligopeptidase A	3290.87	0.513186	1.4272	0.00496918
EHI_014410	Malate dehydrogenase	223.272	0.513128	1.42714	0.00145417
EHI_137790	Uncharacterized protein	3893.98	0.513119	1.42713	0.0106257
EHI_110170	Ubiquitin carboxyl-terminal hydrolase domain containing protein	1185.32	0.513035	1.42705	0.050194
EHI_017450	Proteoglycan-4	51.8291	0.512372	1.42639	0.163229
EHI_177490	Uncharacterized protein	1104.75	0.512255	1.42628	0.000247659
EHI_035750	Lecithin:cholesterol acyltransferase domain-containing protein	1473.26	0.511869	1.4259	6.08e-06
EHI_033670	rRNA biogenesis protein RRP5	1.84882	0.511253	1.42529	0.79723
EHI_179320	Uncharacterized protein	6502.64	0.510472	1.42452	3.61e-09
EHI_053600	Helicase	3583.85	0.508466	1.42254	0.0017144
EHI_005890	NA	501.86	0.508354	1.42243	0.0125212
EHI_086550	Uncharacterized protein	344.719	0.508143	1.42222	0.00139334
EHI_013980	Phosphatidylinositol 3-kinase	1501.8	0.507632	1.42171	0.00232299
EHI_131910	Uncharacterized protein	1240.45	0.507582	1.42167	0.000535632
EHI_033690	Uncharacterized protein	353.064	0.507556	1.42164	0.000247963
EHI_151220	Uncharacterized protein	2295.7	0.506987	1.42108	0.00368796
EHI_087790	Uncharacterized protein	552.984	0.505711	1.41982	0.000115553
EHI_033750	RNA cytidine acetyltransferase	1329.43	0.505541	1.41966	1.86e-05
EHI_002200	Uncharacterized protein	743.052	0.50532	1.41944	0.131302
EHI_045000	Actin-related protein 2/3 complex subunit	3488.68	0.50434	1.41847	7.36e-06
EHI_141820	Protein kinase	1420.19	0.504292	1.41843	0.000441125
EHI_180300	DnaJ domain containing protein	819.147	0.504095	1.41823	0.000184648
EHI_180780	Uncharacterized protein	3629.95	0.503818	1.41796	1.32e-08
EHI_045170	U5 snRNP-specific 200kd protein	2190.21	0.50345	1.4176	0.00863619
EHI_185270	Dedicator of cytokinesis domain containing protein	2044.5	0.502674	1.41684	0.00313451
EHI_012510	Uncharacterized protein	1547.52	0.502044	1.41622	0.000234441
EHI_124390	Uncharacterized protein	229.735	0.501932	1.41611	0.00132337
EHI_074060	Rap/Ran GTPase-activating protein	3581.75	0.501717	1.4159	0.0154582
EHI_051080	Leucine rich repeat protein	730.317	0.501641	1.41582	0.00149337
EHI_199640	Uncharacterized protein	1427.69	0.501587	1.41577	0.000158494
EHI_074790	Uncharacterized protein	8.48994	0.501416	1.4156	0.558585
EHI_039070	Actin	3626.75	0.501365	1.41555	4.73e-07
EHI_010740	Uncharacterized protein	1670.99	0.501341	1.41553	3.29e-06
EHI_045290	Calpain family cysteine protease	3831.46	0.501244	1.41543	4.73e-07
EHI_181510	Uncharacterized protein	92.827	0.500737	1.41494	0.112796
EHI_169620	Uncharacterized protein	68.9953	0.500529	1.41473	0.0496214
EHI_031250	Signal peptidase	4919.08	0.500461	1.41467	7.04e-10
EHI_097970	Serine/threonine-protein phosphatase	898.539	0.500331	1.41454	3.61e-05
EHI_130890	Uncharacterized protein	1314.57	0.5001	1.41431	0.0157946
EHI_137930	Acetyltransferase	709.898	0.499432	1.41366	9.36e-05
EHI_002130	Phenylalanyl-tRNA synthetase beta subunit	4563.9	0.498661	1.4129	0.000265569
EHI_176820	N-acetylmuraminidase	12929	0.498287	1.41254	9.17e-07
EHI_187210	Uncharacterized protein	567.987	0.497382	1.41165	0.000458405
EHI_065840	Uncharacterized protein	1450	0.497329	1.4116	6.33e-08
EHI_019080	Uncharacterized protein	445.069	0.496236	1.41053	0.0103445
EHI_125810	Uncharacterized protein	719.536	0.495538	1.40985	2.55e-05
EHI_096620	Phospholipid-transporting ATPase	3433.37	0.4955	1.40981	0.00345004
EHI_168260	Phospholipid-transporting ATPase	2970.44	0.494875	1.4092	0.000127518
EHI_096320	Uncharacterized protein	2075.76	0.494714	1.40904	9.79e-07
EHI_069980	DNA helicase	434.401	0.494413	1.40875	0.000455177
EHI_054680	Uncharacterized protein	250.437	0.494206	1.40855	0.019812
EHI_147470	Ubiquitin-conjugating enzyme family protein	439.872	0.493885	1.40823	5.23e-05
EHI_042890	Leucine rich repeat protein	3822.92	0.493538	1.40789	0.00167803
EHI_014160	Uncharacterized protein	4097.36	0.493373	1.40773	9.71e-07
EHI_067890	Ras guanine nucleotide exchange factor	3021.83	0.493237	1.4076	0.0105424
EHI_137990	Uncharacterized protein	178.333	0.493034	1.4074	0.00629612
EHI_156330	Uncharacterized protein	77451.4	0.492161	1.40655	0.00670035
EHI_051730	Phosphoribulokinase/uridine kinase family protein	1638.48	0.492134	1.40652	0.000155895
EHI_053140	Uncharacterized protein	224.53	0.492101	1.40649	0.00168512
EHI_086390	Heat shock protein 70 family	55.7109	0.492066	1.40646	0.0885666
EHI_155210	Uncharacterized protein	1215.22	0.491668	1.40607	0.0551507
EHI_131050	Uncharacterized protein	3506.27	0.491467	1.40587	0.000340278
EHI_109820	Uncharacterized protein	1189.96	0.491363	1.40577	7.36e-06
EHI_068330	GPI mannosyltransferase 2	1467.23	0.491121	1.40554	0.00167588
EHI_193060	Uncharacterized protein	1060.19	0.491057	1.40547	0.00266348
EHI_022130	Uncharacterized protein	144166	0.491046	1.40546	0.0030929
EHI_092080	Uncharacterized protein	40073.9	0.490775	1.4052	9.03e-05
EHI_153510	Rho guanine nucleotide exchange factor	2292.33	0.490732	1.40516	0.00504697
EHI_028900	Dolichyl-diphosphooligosaccharide--protein glycosyltransferase 48 kDa subunit	591.604	0.490434	1.40487	7.77e-06
EHI_147480	Uncharacterized protein	389.621	0.490377	1.40481	0.000766437
EHI_010020	Calcium binding protein 2	7227.38	0.490345	1.40478	9.11e-05
EHI_017630	Uncharacterized protein	2465.87	0.490251	1.40469	3.35e-09
EHI_156250	Structure-specific endonuclease subunit SLX1 homolog	76.25	0.489656	1.40411	0.0603623
EHI_130680	Vesicle transport protein	94.4625	0.488149	1.40264	0.0302499
EHI_199690	NA	3433.85	0.487908	1.40241	3.9e-05
EHI_109880	Uncharacterized protein	360.231	0.487113	1.40164	0.000464764
EHI_180410	Uncharacterized protein	3736.51	0.486222	1.40077	3.68e-07
EHI_036570	Uncharacterized protein	610.211	0.486079	1.40063	0.000184205
EHI_076380	Uncharacterized protein	8.82611	0.485978	1.40053	0.523259
EHI_000480	Dual specificity protein phosphatase	1044.98	0.485784	1.40035	1.79e-05
EHI_103610	Protein kinase	3545.99	0.485667	1.40023	0.00409054
EHI_152730	RNA polymerase III subunit	1957.89	0.485586	1.40015	0.00251959
EHI_173470	EF-hand calcium-binding domain containing protein	1433.55	0.485117	1.3997	8.65e-05
EHI_094120	Actin-related protein 2/3 complex subunit	5558.5	0.484858	1.39945	4.79e-07
EHI_170580	Sec61 alpha subunit	4.67026	0.484841	1.39943	0.673319
EHI_060430	Uro-adherence factor A	5047.56	0.484839	1.39943	0.0670932
EHI_000650	Uncharacterized protein	1317.21	0.484748	1.39934	1.22e-05
EHI_187780	Uncharacterized protein	733.732	0.484701	1.3993	0.00406557
EHI_022250	Uncharacterized protein	219.858	0.48421	1.39882	0.00259544
EHI_151500	Uncharacterized protein	1257.37	0.484134	1.39875	0.0348647
EHI_092520	Uncharacterized protein	2209.92	0.483912	1.39853	3.9e-05
EHI_189540	Uncharacterized protein	1444.03	0.483102	1.39775	0.0933878
EHI_164910	Serine/threonine-protein kinase	4592.74	0.482742	1.3974	7.85e-06
EHI_135010	Protein kinase domain containing protein	1761.29	0.482702	1.39736	0.00111843
EHI_011230	Endonuclease V	7.50469	0.4827	1.39736	0.590876
EHI_063010	Serine/threonine protein kinase	645.294	0.48239	1.39706	0.00155167
EHI_184500	Uncharacterized protein	237.056	0.482208	1.39688	0.00432448
EHI_131180	Uncharacterized protein	504.516	0.481408	1.39611	0.00035787
EHI_155190	Ankyrin repeat protein	4012.46	0.481218	1.39592	3.83e-05
EHI_155690	RhoGAP domain containing protein	714.808	0.481028	1.39574	0.00230431
EHI_127030	Uncharacterized protein	5951.07	0.480625	1.39535	0.000102763
EHI_174190	Uncharacterized protein	509.641	0.480486	1.39521	0.156857
EHI_151290	Longevity-assurance family protein	9992.1	0.479887	1.39463	3.99e-06
EHI_008450	Uncharacterized protein	2103.87	0.479793	1.39454	0.0129631
EHI_010650	60S ribosomal protein L7	67717.5	0.479336	1.3941	2.49e-07
EHI_198900	CXXC-rich protein	100.521	0.478837	1.39362	0.024431
EHI_070680	Uncharacterized protein	36359.6	0.477958	1.39277	1.12e-08
EHI_131160	Uncharacterized protein	1434.93	0.477843	1.39266	2.32e-06
EHI_156670	Serine/threonine-protein kinase 3	8284.47	0.477717	1.39254	0.00126623
EHI_130880	Uncharacterized protein	352.799	0.47711	1.39195	0.000246353
EHI_087580	Uncharacterized protein	483.903	0.476695	1.39155	0.000411588
EHI_023380	Uncharacterized protein	317.881	0.476449	1.39131	0.000792372
EHI_130990	Nuclear movement protein	1589.64	0.476377	1.39125	2.71e-07
EHI_124500	Tyrosine kinase	3173.43	0.47625	1.39112	3.23e-08
EHI_078200	Uncharacterized protein	1269.7	0.476183	1.39106	3.23e-06
EHI_167660	Uncharacterized protein	1746.7	0.475948	1.39083	2.02e-05
EHI_177550	Rab family GTPase	554.891	0.475102	1.39002	0.00111464
EHI_006000	Uncharacterized protein	53.2768	0.474687	1.38962	0.105628
EHI_148590	Uncharacterized protein	3064.05	0.47443	1.38937	0.000275921
EHI_142260	Uncharacterized protein	416.09	0.47434	1.38928	0.00319686
EHI_010670	Uncharacterized protein	2236.08	0.473862	1.38882	1.18e-05
EHI_152590	Uncharacterized protein	32.7431	0.473675	1.38864	0.209633
EHI_016120	EF-hand calcium-binding domain containing protein	1068.31	0.473593	1.38856	0.000764241
EHI_081310	Uncharacterized protein	195.9	0.473041	1.38803	0.00431192
EHI_073400	Uncharacterized protein	1175.56	0.472942	1.38794	1.85e-05
EHI_050820	Tyrosine kinase	1484.97	0.472831	1.38783	0.0030353
EHI_162560	Uncharacterized protein	4279.49	0.472735	1.38774	1.79e-06
EHI_141090	HEAT repeat domain containing protein	1063.47	0.47255	1.38756	0.000413052
EHI_139960	Rap/Ran GTPase activating protein	4272.44	0.47148	1.38653	2.14e-07
EHI_159470	Uncharacterized protein	191.775	0.471283	1.38634	0.0328806
EHI_098800	Uncharacterized protein	24066.5	0.469434	1.38457	4.88e-05
EHI_012030	Rab family GTPase	0.661717	0.468197	1.38338	0.89529
EHI_163750		8712.55	0.468161	1.38335	1.26e-05
EHI_050330	Malic enzyme	2.95047	0.468009	1.3832	0.750516
EHI_113310	Uncharacterized protein	1.95667	0.467979	1.38317	0.836322
EHI_152830	ATP-binding cassette sub-family G1	137.254	0.467843	1.38304	0.0238964
EHI_143820	Uncharacterized protein	1480.86	0.467679	1.38288	6.16e-05
EHI_183070	Protein kinase domain containing protein	2679.56	0.467605	1.38281	4.42e-05
EHI_085720	Uncharacterized protein	22.3136	0.467589	1.3828	0.342575
EHI_162550	Vesicular integral membrane protein VIP36	4558.56	0.467377	1.38259	0.001086
EHI_093780	WD domain containing protein	1407.99	0.467034	1.38226	2.17e-06
EHI_013760	Heat shock protein 70	253.47	0.466933	1.38217	0.0395874
EHI_124350	Uncharacterized protein	152.466	0.466909	1.38215	0.0118719
EHI_001140	Uncharacterized protein	1116.78	0.466722	1.38197	0.00527624
EHI_073650	Mitogen-activated protein kinase	14110.2	0.466349	1.38161	1.18e-07
EHI_052850	Uncharacterized protein	2283.33	0.466033	1.38131	0.0122002
EHI_174100	Protein kinase	1485.77	0.466033	1.38131	0.0161825
EHI_033700	Structural maintenance of chromosomes protein	3557.19	0.465896	1.38117	3e-05
EHI_184690	Uncharacterized protein	1660.96	0.465217	1.38053	0.00217913
EHI_022290	Uncharacterized protein	257.319	0.464574	1.37991	0.00783672
EHI_093890	Uncharacterized protein	2617.59	0.464423	1.37977	0.103637
EHI_124400	Thioredoxin	3671.1	0.463768	1.37914	1.21e-05
EHI_031280	Uncharacterized protein	529.996	0.463487	1.37887	0.00120141
EHI_073390	Fe-hydrogenase	58810.4	0.463267	1.37866	2.45e-06
EHI_087210	Uncharacterized protein	4607.69	0.462874	1.37828	0.00299166
EHI_010630	HEAT repeat domain containing protein	766.143	0.462564	1.37799	0.00100658
EHI_182930	RhoGAP domain containing protein	5995.82	0.46198	1.37743	0.0308306
EHI_174150	Uncharacterized protein	352.355	0.461943	1.3774	0.000779749
EHI_045360	Importin alpha subunit	329.622	0.461048	1.37654	0.00558071
EHI_185300	NA	12.45	0.460446	1.37597	0.526495
EHI_178080	Uncharacterized protein	8093.25	0.460443	1.37596	3.84e-05
EHI_024120	Phospholipid-transporting ATPase	984.447	0.460362	1.37589	0.0670932
EHI_188810	HesA/MoeB/ThiF family protein	1012.84	0.460033	1.37557	0.00174947
EHI_001860	Uncharacterized protein	240.304	0.459824	1.37537	0.00431192
EHI_052400	NA	28621.7	0.459624	1.37518	0.00579863
EHI_052080	Uncharacterized protein	526.553	0.459314	1.37489	0.0167992
EHI_169260	tRNA-splicing ligase RtcB homolog 1	1468.99	0.459099	1.37468	0.00294519
EHI_049650	Uncharacterized protein	266.38	0.458993	1.37458	0.0658674
EHI_158160	Uncharacterized protein	214.269	0.458601	1.37421	0.00690004
EHI_148270	Obg-like ATPase 1	3917.22	0.458181	1.37381	2.52e-06
EHI_136480	Uncharacterized protein	412.319	0.45808	1.37371	0.0121175
EHI_152920	Uncharacterized protein	4071.24	0.457478	1.37314	6.32e-06
EHI_082600	DEAD/DEAH box helicase	2810.68	0.455879	1.37162	6.82e-09
EHI_194580	CAAX amino terminal protease family	368.725	0.45556	1.37131	0.00336724
EHI_056250	Uncharacterized protein	3013.86	0.455555	1.37131	0.000311193
EHI_111220	tRNA splicing endonuclease	1221.4	0.45531	1.37108	0.0295344
EHI_082560	Phospholipase D	831.234	0.454904	1.37069	0.00435452
EHI_189750	Uncharacterized protein	167.174	0.454134	1.36996	0.0660959
EHI_181190	Uncharacterized protein	3110.11	0.454067	1.3699	0.00142618
EHI_027630	Hypothetical membrane-spanning protein	111.003	0.453726	1.36957	0.071487
EHI_045140	Uncharacterized protein	551.588	0.452497	1.36841	0.00024481
EHI_151930	Uncharacterized protein	5519.68	0.452462	1.36837	0.00143651
EHI_005000	Uncharacterized protein	265.058	0.451909	1.36785	0.00623673
EHI_178970	Uncharacterized protein	387.439	0.451161	1.36714	0.00506211
EHI_056450	Rho GTPase activating protein	1438.61	0.45101	1.367	0.131304
EHI_138080	Uncharacterized protein	3956.05	0.450233	1.36626	4.32e-06
EHI_078290	Uncharacterized protein	2893.85	0.449958	1.366	0.000599729
EHI_152850	Uncharacterized protein	270.73	0.449795	1.36585	0.00545231
EHI_075410	p-glycoprotein 5	161.514	0.44952	1.36559	0.0196816
EHI_119600	Ubiquitin carboxyl-terminal hydrolase	4271.18	0.449221	1.3653	0.00242669
EHI_008670	Uncharacterized protein	840.386	0.448892	1.36499	0.000340875
EHI_039820	Uncharacterized protein	2327.79	0.448883	1.36498	6.13e-06
EHI_049610	Guanine nucleotide exchange factor	5722.08	0.448875	1.36498	0.00530391
EHI_147020	Ser/thr protein phosphatase family protein	1862.92	0.448868	1.36497	0.000136153
EHI_197170	Uncharacterized protein	766.289	0.448619	1.36473	0.00054485
EHI_189300	Alpha-1	138.03	0.448064	1.36421	0.054993
EHI_128100	Peptidyl-prolyl cis-trans isomerase	6659.38	0.448019	1.36417	6.63e-06
EHI_198590	Uncharacterized protein	899.522	0.446862	1.36307	3.1e-05
EHI_146100	Uncharacterized protein	413.709	0.446858	1.36307	0.484563
EHI_010590	Rho guanine nucleotide exchange factor	763.324	0.446745	1.36296	0.00627482
EHI_002990	Vacuolar protein sorting 35	7069.34	0.446741	1.36296	0.000307422
EHI_116720	EhSyntaxin H (Fragment)	2898.83	0.446558	1.36279	1.72e-05
EHI_135190	Protein kinase	3892.51	0.44617	1.36242	1.29e-07
EHI_097890	Uncharacterized protein	27.7799	0.445614	1.36189	0.354035
EHI_166360	Uncharacterized protein	6578.4	0.445526	1.36181	5.56e-05
EHI_143120	Uncharacterized protein	149.68	0.445377	1.36167	0.0211868
EHI_083590	Coronin	26205	0.444132	1.3605	7.85e-08
EHI_197300	Phospholipid-transporting ATPase	2841.19	0.443655	1.36005	0.00277711
EHI_138950	Uncharacterized protein	2933.55	0.442763	1.3592	1.32e-06
EHI_143110	Acetyltransferase	2971.5	0.442656	1.3591	1.45e-05
EHI_098340	Importin beta family protein 3	7255.83	0.442505	1.35896	0.0195122
EHI_199120	Serine/threonine-protein phosphatase	9331.07	0.441862	1.35836	0.0134391
EHI_155710	Rap/Ran GTPase-activating protein	4576.78	0.441849	1.35834	6.07e-05
EHI_177580	Sodium/sulfate symporter	1489.75	0.441843	1.35834	0.0035879
EHI_076780	Uncharacterized protein	169.483	0.441747	1.35825	0.0238039
EHI_148700	Phosphatidylinositol 4-kinase	4726.49	0.441447	1.35797	0.00565559
EHI_158020	Transcription initiation factor IIIB chain BRF	839.07	0.44127	1.3578	0.11132
EHI_159700	CXXC-rich protein	235.642	0.440988	1.35753	0.00636521
EHI_138550	Protein kinase domain containing protein	298.179	0.440902	1.35745	0.00258619
EHI_124890	Kinesin	1228.41	0.440832	1.35739	0.0636966
EHI_086510	40S ribosomal protein S8	21493.9	0.440645	1.35721	1.21e-07
EHI_119920	DEAD/DEAH box helicase	1552.87	0.440538	1.35711	0.00418775
EHI_030440	Uncharacterized protein	633.981	0.440402	1.35698	0.000179237
EHI_011550	Uncharacterized protein	2659.38	0.440362	1.35694	0.00628968
EHI_137960	Uncharacterized protein	2147.43	0.440337	1.35692	7.31e-05
EHI_135760	Uncharacterized protein	823.722	0.440195	1.35679	0.00093452
EHI_049800	Uncharacterized protein	825.43	0.439874	1.35649	0.0037093
EHI_152200	Uncharacterized protein	671.694	0.439337	1.35598	0.0152449
EHI_011980	Uncharacterized protein	19.3432	0.438827	1.3555	0.412494
EHI_118750	Uncharacterized protein	33270.1	0.438631	1.35532	9.47e-07
EHI_112070	Uncharacterized protein (Fragment)	629.772	0.438594	1.35528	0.0468523
EHI_084690	Lecithin:cholesterol acyltransferase domain-containing protein	574.217	0.438211	1.35492	0.00887406
EHI_010660	Rab family GTPase (Fragment)	886.814	0.437916	1.35465	3.17e-05
EHI_156680	Uncharacterized protein	147.476	0.437821	1.35456	0.10364
EHI_030790	Uncharacterized protein	7693.19	0.437304	1.35407	9.85e-05
EHI_007010	Uncharacterized protein	1996.35	0.437144	1.35392	0.0663475
EHI_167640	Protein kinase domain containing protein	1694.61	0.437006	1.35379	0.00110693
EHI_141330	Uncharacterized protein	9386.78	0.434966	1.35188	2.82e-05
EHI_080260	Uncharacterized protein	34852	0.434616	1.35155	5.23e-05
EHI_105120	Uncharacterized protein	637.029	0.434427	1.35137	0.000180114
EHI_049640	Phospholipid-transporting ATPase	3977.72	0.434186	1.35115	0.00187425
EHI_021230	Rho guanine nucleotide exchange factor	1713.06	0.433857	1.35084	0.00343428
EHI_074170	Uncharacterized protein	3481.75	0.433345	1.35036	0.00552018
EHI_118480	AP-1 complex subunit gamma	1415.64	0.433096	1.35013	0.00301845
EHI_063140	Uncharacterized protein	15.2803	0.432103	1.3492	0.479004
EHI_025860	Uncharacterized protein	1910.77	0.432019	1.34912	1.14e-05
EHI_137920	Uncharacterized protein	3487.97	0.431938	1.34904	2.41e-05
EHI_105220	Uncharacterized protein	898.865	0.431858	1.34897	0.000873003
EHI_134840	ADP-ribosylation factor	1160.91	0.431792	1.34891	0.00203134
EHI_025340	Uncharacterized protein	178.963	0.431227	1.34838	0.0407497
EHI_185620	Protein kinase	408.192	0.430987	1.34816	0.0276063
EHI_198710	Uncharacterized protein	887.938	0.430853	1.34803	0.00320271
EHI_062980	Replication factor A protein 1	2302.79	0.430752	1.34794	0.00735525
EHI_008010	NA	10.4631	0.430441	1.34765	0.618515
EHI_146390	Elongation factor 1 beta	42798.4	0.430252	1.34747	4.18e-06
EHI_076820	Uncharacterized protein	352.231	0.430084	1.34731	0.00179276
EHI_077240	TATA-box-binding protein-like protein 1	551.862	0.43006	1.34729	0.00346811
EHI_107030	Uncharacterized protein	713.89	0.429186	1.34647	0.00304773
EHI_054160	Leucine rich repeat protein	218.42	0.429055	1.34635	0.00484884
EHI_014010	Myosin-2 heavy chain	15815	0.429015	1.34631	0.0355299
EHI_152630	Uncharacterized protein	1701.52	0.428931	1.34624	0.00345004
EHI_007970	Uncharacterized protein	3706.4	0.428902	1.34621	2.39e-06
EHI_092110	Uncharacterized protein	2470.4	0.428875	1.34618	0.0100851
EHI_197010	Uncharacterized protein	31180.3	0.42884	1.34615	0.00184629
EHI_024490	Phosphatidate cytidylyltransferase	8892.87	0.428572	1.3459	0.000765437
EHI_013900	Uncharacterized protein	29003.4	0.428419	1.34576	0.00401057
EHI_110120	Phosphoglucomutase	26261.1	0.428246	1.3456	4.44e-06
EHI_114420	Tyrosine kinase	2906.94	0.428188	1.34554	0.0120046
EHI_079860	Methionyl-tRNA synthetase	5618.61	0.427842	1.34522	2.42e-05
EHI_118800	Uncharacterized protein	828.089	0.427565	1.34496	0.00972196
EHI_024550	Uncharacterized protein	290.134	0.427476	1.34488	0.131302
EHI_050270	UDP-N-acetylglucosamine transporter	3184.8	0.427374	1.34478	3.91e-06
EHI_100320	Multidrug resistance protein	16464.6	0.427309	1.34472	6.75e-05
EHI_060410	Uncharacterized protein	551.812	0.42693	1.34437	0.0375606
EHI_156340	Uncharacterized protein	683.362	0.426233	1.34372	0.0392627
EHI_000660	Hexosyltransferase	492.93	0.42608	1.34358	0.000265425
EHI_095120	Phospholipid cytidylyltransferase	910.551	0.426036	1.34354	0.001898
EHI_132850	Uncharacterized protein	0.688779	0.426014	1.34352	0.917092
EHI_004190	Nuclear valosin-containing protein	1223.79	0.425994	1.3435	0.00163584
EHI_040660		42518.1	0.425843	1.34336	2.45e-08
EHI_152530	SP-RING zinc finger domain containing protein	514.181	0.425726	1.34325	0.0023179
EHI_074180	Cysteine proteinase 1	342062	0.424973	1.34255	0.00299434
EHI_044360	Uncharacterized protein	617.916	0.424767	1.34236	0.00111834
EHI_008040	Thymidylate kinase	2266.25	0.424645	1.34224	0.000671586
EHI_102380	Leucine rich repeat protein	178.576	0.424641	1.34224	0.0127905
EHI_098260	Uncharacterized protein	2973.6	0.423477	1.34116	0.0651057
EHI_117920	Pleckstrin homology (PH) domain containing protein	8781.42	0.423258	1.34095	5.35e-06
EHI_181200	Uncharacterized protein	726.252	0.42315	1.34085	0.00113701
EHI_151860	Uncharacterized protein	91.6919	0.423083	1.34079	0.0917674
EHI_161980	Uncharacterized protein	1610.59	0.423036	1.34075	1.73e-05
EHI_030460	Mediator of RNA polymerase II transcription subunit 6	2270.41	0.422603	1.34034	2.62e-05
EHI_130730	Phosphatidylcholine transfer protein	423.648	0.422601	1.34034	0.00247063
EHI_010700	A/G-specific adenine glycosylase	1203.01	0.422019	1.3398	0.000260533
EHI_081930	ATPase	5887.95	0.421937	1.33973	0.016835
EHI_112820	Uncharacterized protein	724.853	0.42104	1.33889	0.000285489
EHI_153490	Inositol polyphosphate 5-phosphatase	2607.09	0.420322	1.33823	0.0124
EHI_042130	Uncharacterized protein	495.097	0.419976	1.3379	0.034037
EHI_112790	Acetyltransferase	582.759	0.419968	1.3379	0.0106257
EHI_197350	Protein tyrosine kinase domain-containing protein	1816.92	0.419968	1.3379	0.0167177
EHI_163240	Phosphatidate cytidylyltransferase	40731.2	0.419523	1.33749	0.00098159
EHI_148770	Uncharacterized protein	1778.14	0.419067	1.33706	0.0346687
EHI_181590	Uncharacterized protein	1365.37	0.418913	1.33692	0.0143043
EHI_117470	Calmodulin	205.502	0.418443	1.33648	0.0169998
EHI_165070	Short chain dehydrogenase family protein	8635.9	0.418432	1.33647	0.000428629
EHI_051430	Ras guanine nucleotide exchange factor	385.867	0.417787	1.33588	0.00703737
EHI_023600	AP complex subunit beta	10565	0.417607	1.33571	0.00912948
EHI_152060	Uncharacterized protein	765.719	0.41753	1.33564	6.67e-05
EHI_159490	ORF 0.75	2648.54	0.41691	1.33507	7.11e-05
EHI_163540	B-keto acyl reductase	19210.2	0.416735	1.3349	4.88e-07
EHI_023190	Exonuclease I	530.546	0.416694	1.33486	0.0016143
EHI_068530	Uncharacterized protein	550.404	0.416691	1.33486	0.0790003
EHI_177500	Uncharacterized protein	1021.26	0.416645	1.33482	0.000554044
EHI_001950	Heat shock protein 70 family	4365.94	0.416476	1.33466	0.00801172
EHI_138810	Uncharacterized protein	22.1806	0.41642	1.33461	0.38449
EHI_183270	Uncharacterized protein	194.948	0.416136	1.33435	0.0158052
EHI_151180	Serine/threonine-protein phosphatase	2099.95	0.415878	1.33411	3.58e-07
EHI_051420	Uncharacterized protein	2669.48	0.415279	1.33356	0.00335017
EHI_046670	DNA-(apurinic or apyrimidinic site) lyase	1344.68	0.4151	1.33339	0.0040602
EHI_186120	Uncharacterized protein (Fragment)	126.85	0.414551	1.33288	0.138226
EHI_177540	Thymidine kinase	2189.29	0.413982	1.33236	0.000765421
EHI_004780	Protein kinase	4863.11	0.412864	1.33133	9.47e-05
EHI_023430	Glucosidase	5063.03	0.41262	1.3311	8.07e-05
EHI_107200	PQ loop repeat protein	115.491	0.411219	1.32981	0.0383389
EHI_079960	Uncharacterized protein	2774.83	0.410403	1.32906	0.466547
EHI_081700	Uncharacterized protein	283.952	0.410149	1.32882	0.00736159
EHI_055360	Uncharacterized protein	187.257	0.409798	1.3285	0.0310496
EHI_151590	Uncharacterized protein	122.043	0.40946	1.32819	0.0895224
EHI_175430	Protein kinase domain containing protein	1273.33	0.409217	1.32796	0.000452421
EHI_175040	Uncharacterized protein	2842.04	0.409171	1.32792	0.0258362
EHI_095050	Uncharacterized protein	4478.84	0.408967	1.32773	2.26e-05
EHI_002150	Uncharacterized protein	2517.97	0.408896	1.32767	0.044652
EHI_094260	Exonuclease I	4011.85	0.40871	1.3275	0.0117258
EHI_048310	EhSec24C	7860.6	0.408208	1.32704	9.08e-06
EHI_024590	Sec7 domain protein	4458.45	0.407904	1.32676	0.0129906
EHI_168060	Protein kinase	430.989	0.407283	1.32619	0.00224753
EHI_140360	Uncharacterized protein	4477.72	0.407077	1.326	0.00017278
EHI_075690	Uncharacterized protein	1298.46	0.40665	1.3256	0.000956444
EHI_068510	Uncharacterized protein	14026	0.406627	1.32558	0.0187366
EHI_004880	Uncharacterized protein	3779.96	0.406367	1.32534	1.37e-06
EHI_114320	Phospholipase B-like	11978	0.406188	1.32518	6.24e-06
EHI_141790	Uncharacterized protein	45.038	0.40614	1.32514	0.200412
EHI_067200	Uncharacterized protein	468.002	0.405748	1.32478	0.0140072
EHI_093950	Glycosyltransferase	2494.69	0.405402	1.32446	0.000684197
EHI_188960	Histone H2A	47733	0.40518	1.32425	0.000871653
EHI_130720	Uncharacterized protein	1590.22	0.405155	1.32423	0.000103838
EHI_130930	Purine nucleoside phosphorylase	28580.5	0.404735	1.32385	0.00038782
EHI_178560	Uncharacterized protein	3886.3	0.403659	1.32286	4.85e-05
EHI_142880	Uncharacterized protein	934.246	0.403265	1.3225	0.0493177
EHI_198750	Polyadenylate-binding protein	14450.9	0.403042	1.32229	4.02e-05
EHI_118070	Uncharacterized protein	2906.23	0.40296	1.32222	3.75e-05
EHI_118660	Uncharacterized protein	744.417	0.402547	1.32184	0.01885
EHI_076870	3-oxo-5-alpha-steroid 4-dehydrogenase domain-containing protein	13175.4	0.402531	1.32182	1e-05
EHI_134660	Uncharacterized protein	2059.13	0.40253	1.32182	0.00815576
EHI_178780	Uncharacterized protein	1040.71	0.402401	1.32171	0.00089387
EHI_177440	Uncharacterized protein	2839.02	0.4016	1.32097	0.00154094
EHI_031330	Uncharacterized protein	2039.03	0.40113	1.32054	6.67e-05
EHI_121500	Uncharacterized protein	1040.96	0.400981	1.32041	0.00174947
EHI_042950	Uncharacterized protein	100.667	0.400771	1.32021	0.0901756
EHI_096340	Uncharacterized protein	42283.3	0.400766	1.32021	0.00127396
EHI_031230	Uncharacterized protein	719.947	0.40055	1.32001	0.00886003
EHI_081400	AP-2 complex protein	1359.2	0.400222	1.31971	4.38e-05
EHI_064920	Leucine rich repeat protein	9.66805	0.400215	1.3197	0.608785
EHI_126080	Threonine dehydratase	423.614	0.399042	1.31863	0.00955243
EHI_053020	26S protease regulatory subunit	3540.38	0.399027	1.31862	0.111782
EHI_066760	Uncharacterized protein	1826.87	0.399013	1.31861	0.0127251
EHI_138370	Uncharacterized protein	3878.75	0.398827	1.31844	0.0651057
EHI_172140	Autophagy-related protein	1642.51	0.398799	1.31841	1.75e-05
EHI_182620	Glutamic acid-rich protein	1239.55	0.398608	1.31824	0.149722
EHI_045570	CDP-alcohol phosphatidyltransferase family protein	441.782	0.398557	1.31819	0.00539759
EHI_182770	Uncharacterized protein	3352.98	0.398298	1.31795	0.0258258
EHI_181520	Uncharacterized protein	1709.1	0.398129	1.3178	0.00316189
EHI_103720	Uncharacterized protein	3626.41	0.397717	1.31742	1.22e-05
EHI_048730	Uncharacterized protein	2780.84	0.397674	1.31738	1.71e-05
EHI_038970	Uncharacterized protein	2230.04	0.397317	1.31706	0.00133275
EHI_047790	Uncharacterized protein	214.662	0.397235	1.31698	0.0156324
EHI_065470	Uncharacterized protein	390.824	0.397173	1.31693	0.00533244
EHI_030830	Calcium-transporting ATPase	8924.84	0.396678	1.31647	0.000391772
EHI_164940	Uncharacterized protein	383.101	0.396468	1.31628	0.00379164
EHI_174580	Uncharacterized protein	35.3596	0.395251	1.31517	0.358101
EHI_163740	Ribosome biogenesis protein BOP1 homolog	2384.2	0.395099	1.31503	0.0305148
EHI_181220	Adhesin 112 (EhADH112)	2896.36	0.394664	1.31464	4.14e-05
EHI_171270	Uncharacterized protein	1402.12	0.394652	1.31463	0.00406557
EHI_119260	Uncharacterized protein	201.092	0.394594	1.31457	0.0245804
EHI_178830	Uncharacterized protein	2663.21	0.394579	1.31456	0.0306282
EHI_190990	Diaphanous protein	0.628456	0.394517	1.3145	0.914141
EHI_083430	Adapter-related protein complex 3 (AP-3) subunit	11285.5	0.394426	1.31442	0.0147324
EHI_015250	Lysozyme	2923.65	0.394202	1.31422	0.0878892
EHI_174560	Uncharacterized protein	22.8218	0.393958	1.31399	0.421433
EHI_012280	Protein SEY1 homolog 1	10638.8	0.393919	1.31396	0.0123492
EHI_181570	Uncharacterized protein	2064.49	0.393613	1.31368	0.000886337
EHI_110980	Rho guanine nucleotide exchange factor	1383.1	0.393489	1.31357	0.00605426
EHI_142960	Uncharacterized protein	2683.59	0.393314	1.31341	0.00037995
EHI_002670	Uncharacterized protein	3979.73	0.393177	1.31328	0.000232949
EHI_022890	Uncharacterized protein	3386.5	0.392075	1.31228	0.000130478
EHI_086120	40S ribosomal protein S18	43624	0.391838	1.31206	0.0118872
EHI_141120	Helicase	1457	0.391672	1.31191	0.107201
EHI_183130	Uncharacterized protein	476.039	0.391655	1.3119	0.00248501
EHI_127020	Arginyl-tRNA synthetase	4579.07	0.391578	1.31183	0.00565245
EHI_167620	Protein phosphatase domain-containing protein	9.76995	0.390647	1.31098	0.616767
EHI_183440	Uncharacterized protein	856.533	0.39053	1.31088	0.00497442
EHI_025320	Palmitoyltransferase	149.402	0.39044	1.31079	0.0545692
EHI_197530	Sodium/hydrogen exchanger	589.888	0.390309	1.31067	0.00130261
EHI_137980	Protein kinase	836.3	0.390032	1.31042	0.00189608
EHI_066730	Uncharacterized protein	108.943	0.389492	1.30993	0.101643
EHI_073380	Carbonic anhydrase	957.2	0.389424	1.30987	0.0106453
EHI_019610	Protein phosphatase	577.2	0.3892	1.30967	0.00108476
EHI_017640	Uncharacterized protein	254.679	0.388848	1.30935	0.0260464
EHI_077490	Uncharacterized protein	127.226	0.388681	1.3092	0.0677673
EHI_010320	Uncharacterized protein	1888.59	0.388663	1.30918	0.0061171
EHI_132400	5'-3' exoribonuclease	2133.11	0.388383	1.30893	9.76e-05
EHI_027510	Zinc finger domain containing protein	200.647	0.388196	1.30876	0.0207334
EHI_151360	Uncharacterized protein	1384.16	0.388143	1.30871	0.00201335
EHI_013180	Dynamin-1-like protein	2779.03	0.387934	1.30852	0.0403523
EHI_022930	Uncharacterized protein	570.897	0.387745	1.30835	0.000832886
EHI_050150	HEAT repeat domain containing protein	402.215	0.387606	1.30822	0.00205891
EHI_200750	Uncharacterized protein	139.396	0.3876	1.30822	0.0640906
EHI_197260	Sand family protein	1015.36	0.38757	1.30819	0.00082511
EHI_035230	Uncharacterized protein	272.049	0.387314	1.30796	0.0178875
EHI_063020	Uncharacterized protein	157.13	0.387175	1.30783	0.162838
EHI_198550	Glucosamine 6-phosphate N-acetyltransferase. putative	2859.26	0.387022	1.30769	0.000774651
EHI_178720	Uncharacterized protein	3256.18	0.386827	1.30751	0.0162326
EHI_094820	RhoGAP domain containing protein	446.844	0.38669	1.30739	0.00286354
EHI_180790	Chitinase	13.6078	0.386636	1.30734	0.552579
EHI_192740	UBA/TS-N domain-containing protein	1711.06	0.386611	1.30732	0.092345
EHI_012360		16.508	0.386233	1.30698	0.484037
EHI_010380	Uncharacterized protein	675.933	0.385879	1.30666	0.0019174
EHI_035740	Uncharacterized protein	1.66798	0.385732	1.30652	0.853146
EHI_146550	Phospholipase D	237.807	0.38551	1.30632	0.0155519
EHI_053170	RNA-binding protein	13195.7	0.385385	1.30621	0.111784
EHI_199020	High-affinity potassium uptake transporter	9111.68	0.384846	1.30572	5.5e-07
EHI_015420	Uncharacterized protein	4453.73	0.384688	1.30558	0.00111987
EHI_164430	Actinin-like protein	4850.72	0.384091	1.30504	0.00357106
EHI_159500	Rho guanine nucleotide exchange factor	1005.54	0.384077	1.30502	0.00470642
EHI_017570	Uncharacterized protein	511.26	0.383852	1.30482	0.0133462
EHI_010370	Ran binding protein	737.751	0.383819	1.30479	0.000522364
EHI_131970	Competence protein ComEC	2924.91	0.383758	1.30474	0.00129173
EHI_146190	Uncharacterized protein	1274.66	0.383674	1.30466	0.015677
EHI_086360	Uncharacterized protein	584.58	0.383484	1.30449	0.00155648
EHI_141930	Protein kinase	9365.42	0.383423	1.30443	2.42e-06
EHI_024650	Diaphanous protein	139.435	0.383399	1.30441	0.0392502
EHI_125970	Uncharacterized protein	719.111	0.383389	1.3044	0.000329832
EHI_135790		12.6267	0.383363	1.30438	0.571348
EHI_107280	V-type proton ATPase subunit a	2002.32	0.382867	1.30393	0.00185313
EHI_138330	Uncharacterized protein	1051.11	0.382189	1.30332	0.023608
EHI_012010	Beta-hexosaminidase	1763.57	0.382158	1.30329	0.000892184
EHI_023140	Protein phosphatase domain-containing protein	2742.91	0.382057	1.3032	0.00356975
EHI_153740	Uncharacterized protein	480.554	0.38192	1.30307	0.0113792
EHI_087410	High mobility group (HMG) box domain containing protein	531.436	0.381767	1.30294	0.0132446
EHI_084940	Uncharacterized protein	2548.24	0.381588	1.30277	0.0199839
EHI_198340	Uncharacterized protein	121.86	0.38134	1.30255	0.071487
EHI_147000	Uncharacterized protein	532.948	0.381234	1.30246	0.00361645
EHI_109570	Serine/threonine-protein phosphatase	437.131	0.380828	1.30209	0.0424252
EHI_062790	Thioredoxin	4571.97	0.380766	1.30203	0.0182052
EHI_117250	EhSyntaxin D1	384.958	0.379996	1.30134	0.0187216
EHI_076860	Uncharacterized protein	157.396	0.379731	1.3011	0.05373
EHI_069630	CDP-diacylglycerol--inositol 3-phosphatidyltransferase	572.892	0.379667	1.30104	0.0043837
EHI_030480	Uncharacterized protein	1102.66	0.379502	1.30089	0.000546319
EHI_165290	Rab GTPase activating protein	4096.99	0.37934	1.30075	0.00363134
EHI_136160	Calreticulin	39179.6	0.379303	1.30071	0.00191523
EHI_189870	Uncharacterized protein	3441.61	0.379242	1.30066	0.00339821
EHI_100490	Probable ribosome biogenesis protein EHI_100490	1044.59	0.379172	1.3006	0.00193394
EHI_048270	Sec7 domain protein	2755.44	0.379144	1.30057	0.0166627
EHI_105230	Leucine-rich repeat containing protein	31.6753	0.378795	1.30026	0.39699
EHI_094010	Uncharacterized protein	1085.46	0.378138	1.29966	0.0480343
EHI_180770	Uncharacterized protein	1311.74	0.377522	1.29911	0.000485054
EHI_169660	Lipid phosphate phosphatase	1177.06	0.377445	1.29904	0.000308099
EHI_126900	Uncharacterized protein	2737.28	0.377371	1.29897	0.00130197
EHI_194450	ATP-dependent (S)-NAD(P)H-hydrate dehydratase	5397.2	0.377162	1.29878	0.00203253
EHI_010530	Tubulin alpha chain	5277.92	0.376653	1.29833	7.71e-05
EHI_138760	Uncharacterized protein	1865.49	0.376451	1.29814	0.0151145
EHI_004390	Calcium-dependent protein kinase	522.279	0.376421	1.29812	0.0971998
EHI_095830	Uncharacterized protein	1133.52	0.376403	1.2981	0.000618281
EHI_054530	Serine carboxypeptidase (S28) family protein	6207.01	0.376376	1.29808	6.08e-06
EHI_192960	PH domain containing protein	6364.34	0.376324	1.29803	0.000711658
EHI_182490	Transporter	348.802	0.375464	1.29726	0.0390684
EHI_045120	Cell division cycle protein 48	7987.94	0.375419	1.29722	0.0199561
EHI_193460	Uncharacterized protein	2198.45	0.374606	1.29649	0.0579316
EHI_105210	Uncharacterized protein	19066.8	0.374491	1.29638	0.00845123
EHI_026390	Cation transporter	1478.32	0.373993	1.29593	0.000825896
EHI_148280	p21-activated kinase	14528.1	0.373857	1.29581	5.25e-06
EHI_082220	Protein tyrosine kinase domain-containing protein	1039.18	0.373756	1.29572	0.00965559
EHI_073640	DNA-directed DNA polymerase	4248.85	0.373525	1.29551	0.000159987
EHI_136170	Cleavage and polyadenylation specificity factor 73 kDa subunit	4120.36	0.373085	1.29512	0.0629915
EHI_126030	Uncharacterized protein	5521.33	0.372871	1.29493	0.009722
EHI_010600	BAR/SH3 domain containing protein	773.075	0.372449	1.29455	0.00247097
EHI_010690	Rab GTPase activating protein	1936.33	0.371584	1.29377	0.00192661
EHI_067210	RNA recognition motif domain containing protein	1263.53	0.370848	1.29311	0.00072365
EHI_076000	Uncharacterized protein	318.761	0.370681	1.29296	0.00708522
EHI_125320	Topoisomerase	672.082	0.370512	1.29281	0.00203501
EHI_005900	EhRab7H protein	277.88	0.370061	1.29241	0.0140453
EHI_038840	Rab GTPase activating protein	761.648	0.369606	1.292	0.0228608
EHI_125180	Glutamine synthetase	24.3441	0.369472	1.29188	0.412778
EHI_097180	NA	131.906	0.369432	1.29184	0.0863161
EHI_064500	Protein tyrosine kinase domain-containing protein	20565	0.36913	1.29157	0.000752067
EHI_120350	Uncharacterized protein	975.638	0.368077	1.29063	0.0109784
EHI_082530	Acetyl-coA carboxylase	9714.41	0.368005	1.29057	2.56e-06
EHI_138180	Uncharacterized protein	1544.67	0.367993	1.29056	0.139612
EHI_167330	Uncharacterized protein	373.171	0.367726	1.29032	0.0266753
EHI_197390	Uncharacterized protein	2437.17	0.367709	1.2903	0.000572702
EHI_029030	Uncharacterized protein	1113.64	0.367571	1.29018	0.00395201
EHI_158210	Uncharacterized protein	17.3916	0.367529	1.29014	0.554035
EHI_009540	Uncharacterized protein	1944.53	0.367477	1.29009	0.0836508
EHI_088010	Uncharacterized protein	2561.14	0.36721	1.28986	0.0405702
EHI_183010	Dolichyl-diphosphooligosaccharide--protein glycosyltransferase 48 kDa subunit	5453.86	0.367041	1.28971	0.00755221
EHI_083440	Tyrosine kinase	3558.05	0.366652	1.28936	0.00103268
EHI_103730	Threonyl-tRNA synthetase	15338.9	0.364623	1.28755	0.0140072
EHI_058320	EhEmp24A	1148.39	0.364389	1.28734	0.00101654
EHI_035820	Uncharacterized protein	3162.87	0.363974	1.28697	0.0122374
EHI_108460	Uncharacterized protein	234.644	0.363974	1.28697	0.0143165
EHI_064490	Tyrosine kinase	1002.57	0.363888	1.28689	0.0052874
EHI_119620	RNA helicase	2367.72	0.36359	1.28662	0.105918
EHI_023070	EhEmp24C	5616.01	0.363286	1.28635	0.000109495
EHI_088100	Leucine rich repeat protein	963.029	0.363266	1.28633	0.008578
EHI_067560	Uncharacterized protein	2589.85	0.363121	1.28621	0.0819875
EHI_169250	Uncharacterized protein	564.627	0.362816	1.28593	0.00259944
EHI_192500	U2 snRNP auxiliary factor	180.67	0.362722	1.28585	0.0504626
EHI_023450	Uncharacterized protein	358.867	0.362311	1.28548	0.0698911
EHI_134720	Ankyrin repeat protein	5451.56	0.362298	1.28547	0.00128342
EHI_095940	Protein kinase	1918.87	0.362295	1.28547	0.000153081
EHI_001890	Uncharacterized protein	107.926	0.361894	1.28511	0.100868
EHI_194850	Uncharacterized protein	3114.13	0.361833	1.28506	0.00128043
EHI_124610	Ras family GTPase	3333.11	0.361501	1.28476	0.000108684
EHI_167170	Ras guanine nucleotide exchange factor	2270.65	0.361419	1.28469	0.00017249
EHI_148890	Calmodulin	2387.32	0.361406	1.28468	4.02e-05
EHI_015280	UDP-glucose:glycoprotein glucosyltransferase	2830.14	0.361358	1.28463	0.00953757
EHI_101420	Uncharacterized protein	23.3104	0.361232	1.28452	0.43277
EHI_135730	Tyrosine kinase	616.58	0.360754	1.2841	0.00669093
EHI_156420	Uncharacterized protein	3840.25	0.36019	1.2836	8.29e-05
EHI_100450	Uncharacterized protein	315.219	0.360139	1.28355	0.0121872
EHI_008600	Heat shock protein SSA4	587.143	0.359971	1.2834	0.0263285
EHI_117820	Uncharacterized protein	833.155	0.359964	1.28339	0.104416
EHI_104000	Uncharacterized protein	16.5005	0.359912	1.28335	0.548449
EHI_051020	Serine/threonine-protein phosphatase	2295.09	0.359845	1.28329	0.000851515
EHI_135110	Uncharacterized protein	307.949	0.359489	1.28297	0.038692
EHI_091490	Uncharacterized protein	1178.63	0.358388	1.28199	0.003258
EHI_126860	Uncharacterized protein	133.297	0.358327	1.28194	0.132545
EHI_104710	Myotubularin	3828.02	0.358296	1.28191	0.0314147
EHI_048980	Auxin efflux carrier family protein	695.449	0.358082	1.28172	0.00515076
EHI_012590	Uncharacterized protein	891.032	0.357925	1.28158	0.0413082
EHI_105350	Uncharacterized protein	4025.83	0.357702	1.28138	0.000460626
EHI_193340	MutS family protein	1095.7	0.357078	1.28083	0.00651007
EHI_008690	Uncharacterized protein	1096.74	0.356813	1.28059	0.0810719
EHI_064630	Uncharacterized protein	1539.92	0.356802	1.28058	0.000439461
EHI_035770	Protein with RhoGEF and ArfGAP domains	3114.14	0.356445	1.28027	0.0926172
EHI_068340	Uncharacterized protein	5259.42	0.356226	1.28007	0.00473568
EHI_001420	Peroxiredoxin	2402.36	0.355621	1.27954	0.000642323
EHI_119940	Uncharacterized protein	1964.93	0.355309	1.27926	0.0169998
EHI_062460	Protein RER1	1557.2	0.35495	1.27894	0.0148324
EHI_095110	Glutamine synthetase	465.529	0.354743	1.27876	0.0151411
EHI_173950	Transporter	124.277	0.354462	1.27851	0.138512
EHI_115150	AIG1 family protein	145.397	0.35437	1.27843	0.287957
EHI_100390	Uncharacterized protein	2997.74	0.354348	1.27841	5.74e-05
EHI_170050	Uncharacterized protein	3664.2	0.354316	1.27838	0.00103279
EHI_197410	Cation transporter	2273.23	0.354263	1.27833	0.00215549
EHI_085050	Uncharacterized protein	1898.3	0.353688	1.27782	0.000232949
EHI_036510	Uncharacterized protein	1189.8	0.35363	1.27777	0.000140974
EHI_012480	NA	1006.21	0.353443	1.27761	0.00406879
EHI_137800	Uncharacterized protein	863.673	0.353288	1.27747	0.00231765
EHI_086220	Uncharacterized protein	1400	0.352875	1.2771	0.0180811
EHI_169290	Bax inhibitor	14214.3	0.352832	1.27706	0.00111693
EHI_035430	Uncharacterized protein	3408.71	0.352795	1.27703	0.0336324
EHI_093830	Uncharacterized protein	1532	0.352748	1.27699	0.0317241
EHI_198740	40S ribosomal protein S19	73424.5	0.352609	1.27687	3.38e-05
EHI_148170	Serine/threonine-protein phosphatase 2A 55 kDa regulatory subunit B	4951.87	0.352564	1.27683	0.0088154
EHI_044920	Uncharacterized protein	688.028	0.352304	1.2766	0.000973225
EHI_026360	Phosphoserine aminotransferase	114.738	0.35171	1.27607	0.114815
EHI_160860	Inositol polyphosphate 5-phosphatase	4208.77	0.351475	1.27586	0.00414012
EHI_198820	Uncharacterized protein	17.7163	0.351321	1.27573	0.525061
EHI_069070	Uncharacterized protein	113.503	0.351253	1.27567	0.166257
EHI_068210	HAD hydrolase	2036.04	0.351221	1.27564	0.00424415
EHI_069160	Uncharacterized protein	553.654	0.351055	1.27549	0.0436589
EHI_155770	Uncharacterized protein	1572.09	0.350604	1.27509	0.102054
EHI_198010	19S cap proteasome S2 subunit	4724.38	0.350556	1.27505	0.0319367
EHI_168250	Uncharacterized protein	1586.6	0.350396	1.27491	0.000369535
EHI_195140	Uncharacterized protein	5781.17	0.350363	1.27488	0.000564175
EHI_007930	Uncharacterized protein	5843.09	0.350346	1.27487	3.91e-05
EHI_182510	Uncharacterized protein	363.005	0.350311	1.27484	0.0989725
EHI_138540	PH-protein kinase domain containing protein	1909.09	0.350031	1.27459	0.0178744
EHI_096210	Coated vesicle membrane protein	3435.76	0.34986	1.27444	4.24e-05
EHI_044960	Uncharacterized protein	0.69694	0.349847	1.27443	0.921498
EHI_008020	Uncharacterized protein	2511.05	0.349685	1.27428	0.248539
EHI_140710	Actin	403.149	0.349561	1.27417	0.0335312
EHI_065230	Uncharacterized protein	517.855	0.34941	1.27404	0.0160271
EHI_180030	Uncharacterized protein	1323.58	0.349003	1.27368	0.0510499
EHI_155270	Uncharacterized protein	1361.54	0.348711	1.27342	0.00366912
EHI_030740	Ras guanine nucleotide exchange factor	241.145	0.348657	1.27338	0.0277842
EHI_108750	Rap/Ran GTPase activating protein	2068.68	0.348556	1.27329	0.000438354
EHI_140560	Ras GTPase-activating protein	1965.33	0.348404	1.27315	0.000905476
EHI_065240	Uncharacterized protein	891.733	0.3484	1.27315	0.039238
EHI_176380	Mucin-5AC	20.0654	0.348147	1.27292	0.498965
EHI_035190	Uncharacterized protein	734.573	0.348144	1.27292	0.0054586
EHI_159300	RhoGAP domain containing protein	4811.64	0.348109	1.27289	0.00155123
EHI_001810	Uncharacterized protein	3020.87	0.347955	1.27275	0.00170171
EHI_075170	Uncharacterized protein	2169.88	0.347474	1.27233	0.00712261
EHI_069460	Uncharacterized protein	1887.19	0.347269	1.27215	0.00185591
EHI_039180	Acetyltransferase	274.863	0.347018	1.27193	0.017413
EHI_147720	Serine/threonine-protein phosphatase	5507.45	0.346876	1.2718	0.000564053
EHI_115350	Chromodomain-helicase-DNA-binding protein	1508.72	0.346813	1.27175	0.0815921
EHI_038690	Ubiquitin-activating enzyme E1 1	305.63	0.346692	1.27164	0.061325
EHI_075210	NA	2.05418	0.346423	1.2714	0.84138
EHI_140180	Uncharacterized protein	2199.33	0.346224	1.27123	0.217058
EHI_104590	Apyrase	692.001	0.346077	1.2711	0.0214786
EHI_099820	Leucine rich repeat and phosphatase domain containing protein	171.031	0.346021	1.27105	0.0487743
EHI_048160	Splicing factor 3b subunit 3	831.855	0.345072	1.27021	0.00467968
EHI_124570	Uncharacterized protein	5476.6	0.345061	1.2702	0.00397736
EHI_148480	WD domain containing protein	4996.11	0.344778	1.26996	7.08e-05
EHI_027720	Coatomer subunit beta	3305.68	0.344555	1.26976	0.000801749
EHI_031290	Uncharacterized protein	1173.01	0.344378	1.2696	0.00310766
EHI_176140	Profilin	156856	0.344119	1.26938	0.000218438
EHI_169630	RNA helicase	5427.55	0.343765	1.26906	0.157609
EHI_135720	Sphingomyelin phosphodiesterase	2313.35	0.343692	1.269	0.000110132
EHI_092360	Uncharacterized protein	5657.35	0.343535	1.26886	0.0504778
EHI_053200	Glutamic acid-rich protein	108.558	0.343515	1.26884	0.503859
EHI_109470	Uncharacterized protein	21.7351	0.343477	1.26881	0.49526
EHI_030720	Cysteine protease	3539.02	0.343103	1.26848	0.000848225
EHI_052810	Mannose-1-phosphate guanylyltransferase	4254.92	0.343099	1.26848	0.000625149
EHI_168040	Uncharacterized protein	332.417	0.343007	1.2684	0.0234022
EHI_144600	Rho family GTPase	2025.94	0.342818	1.26823	0.00154088
EHI_045490	SP-RING zinc finger domain containing protein	447.098	0.342537	1.26798	0.114109
EHI_196890	AP-1 complex subunit gamma	5658.72	0.342506	1.26796	0.00239158
EHI_059850	Uncharacterized protein	124.367	0.342135	1.26763	0.141122
EHI_170020	Beta-galactosidase	2666.81	0.341674	1.26723	0.02479
EHI_163760	Uncharacterized protein	494.072	0.341438	1.26702	0.0451733
EHI_157130	Uncharacterized protein	1379.19	0.34075	1.26641	0.000702832
EHI_081360	Uncharacterized protein	1082.53	0.34068	1.26635	0.00213755
EHI_151990	RNA-binding protein	2426.08	0.33987	1.26564	0.156691
EHI_194990	Uncharacterized protein	2800.71	0.33982	1.2656	0.0106453
EHI_067390	Rho family GTPase	339.355	0.3398	1.26558	0.0408989
EHI_056820	Uncharacterized protein	46.1282	0.339775	1.26556	0.395834
EHI_020470	Protein kinase domain containing protein (Fragment)	19.9182	0.339395	1.26523	0.510445
EHI_008100	ATP/GTP-binding protein	1219.13	0.339365	1.2652	0.00270776
EHI_068660	NA	29349.2	0.339209	1.26506	0.00520658
EHI_148070	Importin alpha	380.271	0.338693	1.26461	0.145643
EHI_073600	NA	2814.15	0.338661	1.26458	0.00732279
EHI_065690	Phospholipase	2566.5	0.338559	1.26449	0.00358247
EHI_010620	Defective in cullin neddylation protein	2304.12	0.338445	1.26439	0.0127686
EHI_131000	Uncharacterized protein	3841.4	0.338384	1.26434	1.21e-05
EHI_179330	Protein phosphatase family protein	1305.8	0.338021	1.26402	0.00169061
EHI_188730		2.01456	0.337897	1.26391	0.845694
EHI_069220	Uncharacterized protein	821.486	0.337759	1.26379	0.12062
EHI_038870	Rho guanine nucleotide exchange factor	1820.11	0.337753	1.26379	0.016532
EHI_001940	Uncharacterized protein	5318.19	0.337634	1.26368	0.00116324
EHI_033710	Histolysain	299926	0.337573	1.26363	0.000583094
EHI_111210	Uncharacterized protein	570.026	0.337276	1.26337	0.102276
EHI_121740	Uncharacterized protein	1283.26	0.336901	1.26304	0.00107855
EHI_174600	Uncharacterized protein	14.7056	0.336153	1.26239	0.604395
EHI_111060	DNA ligase	3394.95	0.335948	1.26221	0.116753
EHI_093970	Uncharacterized protein	8567.58	0.335825	1.2621	0.0055448
EHI_194560	Uncharacterized protein	7962.53	0.335774	1.26205	1e-05
EHI_010540	TBC domain containing protein	2884.29	0.33484	1.26124	0.00122194
EHI_040270	TBC domain containing protein	1132.08	0.334004	1.26051	0.00276506
EHI_115160	AIG1 family protein	808.503	0.33378	1.26031	0.00925941
EHI_179350	Ribonuclease P protein subunit p30	495.284	0.333536	1.2601	0.00460942
EHI_012990	Uncharacterized protein	982.017	0.333364	1.25995	0.032856
EHI_053160	Uncharacterized protein	1333.76	0.333236	1.25984	0.0132129
EHI_013300	Uncharacterized protein	554.53	0.332939	1.25958	0.0158316
EHI_151980	Uncharacterized protein	392.465	0.332579	1.25926	0.0120046
EHI_135020	Uncharacterized protein	1167.17	0.332552	1.25924	0.0904909
EHI_044570	Uncharacterized protein	334.164	0.332551	1.25924	0.0297594
EHI_047730	Glucose-6-phosphate isomerase	1360.84	0.331846	1.25862	0.1004
EHI_012260	Uncharacterized protein	396.548	0.331252	1.2581	0.0132923
EHI_005950	Tubulin alpha chain	1911.07	0.330969	1.25786	0.00168356
EHI_054260	Dolichol monophosphate mannose synthase	3302.95	0.330873	1.25777	0.00169764
EHI_159750	Uncharacterized protein	1797.95	0.330514	1.25746	0.112796
EHI_079260	Dual specificity protein phosphatase	755.771	0.330485	1.25744	0.012268
EHI_087840	Uncharacterized protein	2890.76	0.33018	1.25717	0.0231905
EHI_049440	Uncharacterized protein	405.173	0.329621	1.25668	0.0710874
EHI_198815	NA	124.069	0.329513	1.25659	0.178181
EHI_025270	Vacuolar protein sorting-associated protein 29	5941.89	0.329303	1.25641	0.00773359
EHI_055970	Uncharacterized protein	897.923	0.329189	1.25631	0.0040602
EHI_194600	Molybdenum cofactor sulfurase putative	5214.46	0.329176	1.2563	0.00121673
EHI_141380	Leucine-rich repeat containing protein	1145.47	0.329001	1.25614	0.0365353
EHI_075680	Uncharacterized protein	19.2695	0.32897	1.25612	0.561524
EHI_009400	Uncharacterized protein	36.1846	0.328817	1.25598	0.371852
EHI_114010	Peroxiredoxin	0.373256	0.328535	1.25574	0.943251
EHI_054770	Uncharacterized protein	0.368473	0.328535	1.25574	0.943251
EHI_084730	Multidrug resistance-associated protein	0.368473	0.328535	1.25574	0.943251
EHI_108780	Uncharacterized protein	0.368473	0.328535	1.25574	0.943251
EHI_177980	NA	0.368473	0.328535	1.25574	0.943251
EHI_059300	Uncharacterized protein	0.344389	0.328534	1.25574	0.943251
EHI_137850		0.344389	0.328534	1.25574	0.943251
EHI_139190	Uncharacterized protein (Fragment)	0.344389	0.328534	1.25574	0.943251
EHI_183780	Uncharacterized protein	0.339995	0.328534	1.25574	0.943251
EHI_169470	NA	0.339995	0.328534	1.25574	0.943251
EHI_059160	Uncharacterized protein	0.339607	0.328534	1.25574	0.943251
EHI_072960	Uncharacterized protein (Fragment)	0.339607	0.328534	1.25574	0.943251
EHI_087380	Prefoldin	0.339607	0.328534	1.25574	0.943251
EHI_150160	ATP-dependent RNA helicase DDX39	0.339607	0.328534	1.25574	0.943251
EHI_165820	Uncharacterized protein	0.339607	0.328534	1.25574	0.943251
EHI_200090	Ribosomal protein L13A	0.339607	0.328534	1.25574	0.943251
EHI_029510	NA	0.339607	0.328534	1.25574	0.943251
EHI_094580	Uncharacterized protein	0.328467	0.328534	1.25574	0.943523
EHI_042160	NA	0.328467	0.328534	1.25574	0.943523
EHI_018260	Uncharacterized protein	0.311128	0.328534	1.25574	0.943631
EHI_057420	Uncharacterized protein (Fragment)	0.311128	0.328534	1.25574	0.943631
EHI_182250	Leucine rich repeat protein	0.311128	0.328534	1.25574	0.943631
EHI_021880	Uncharacterized protein	0.299989	0.328533	1.25574	0.943696
EHI_145500	Uncharacterized protein	0.299989	0.328533	1.25574	0.943696
EHI_008640	NA	0.299989	0.328533	1.25574	0.943696
EHI_110490	NA	0.299989	0.328533	1.25574	0.943696
EHI_140600	T-complex protein 1 theta subunit	4344.51	0.328282	1.25552	0.010137
EHI_081290	Uncharacterized protein	2514.28	0.328082	1.25534	0.0118872
EHI_070760	Ras guanine nucleotide exchange factor	1427.52	0.328	1.25527	0.189705
EHI_040670	Uncharacterized protein	813.769	0.32776	1.25506	0.00422263
EHI_004180	Uncharacterized protein	1945.77	0.327535	1.25487	0.0235074
EHI_118270	Amoebapore C	29807.2	0.327375	1.25473	0.00301293
EHI_064320	Uncharacterized protein	710.509	0.326936	1.25435	0.00303741
EHI_066750	NA	17.3146	0.326914	1.25433	0.572987
EHI_081280	Rho guanine nucleotide exchange factor	5083.94	0.326744	1.25418	0.173029
EHI_012430	Uncharacterized protein	121.296	0.326709	1.25415	0.150357
EHI_069430	Dolichyl-diphosphooligosaccharide--protein glycosyltransferase 48 kDa subunit	671.912	0.326679	1.25412	0.015244
EHI_151280	Uncharacterized protein	1119.17	0.326549	1.25401	0.00110312
EHI_105270	Receptor mediated endocytosis protein	3998.68	0.326312	1.2538	0.000276784
EHI_180350	26S protease regulatory subunit	5258.35	0.32626	1.25376	0.0546966
EHI_138000	Uncharacterized protein	2373.87	0.326161	1.25367	0.000554249
EHI_125160	Guanine nucleotide exchange factor	453.979	0.326138	1.25365	0.0217099
EHI_161900	Uncharacterized protein	1352.31	0.326061	1.25359	0.00844964
EHI_086540	Activator 1 40 kDa subunit	2643.89	0.326059	1.25358	0.000382136
EHI_090040	Helicase	5507.88	0.325843	1.2534	0.0135452
EHI_136730	Uncharacterized protein	72.9921	0.325802	1.25336	0.34309
EHI_186840	Actin-binding protein	18861.1	0.325115	1.25276	0.0106163
EHI_158580	Ubiquitin carboxyl-terminal hydrolase domain containing protein	517.71	0.324964	1.25263	0.00456477
EHI_107230	Protein kinase domain containing protein	1382.94	0.324787	1.25248	0.00589412
EHI_197130	Uncharacterized protein	214.412	0.324754	1.25245	0.0916207
EHI_069510	Uncharacterized protein	561.092	0.324701	1.25241	0.0676927
EHI_070560	Uncharacterized protein	282.92	0.3247	1.2524	0.0253343
EHI_035210	Ser/thr protein phosphatase family protein	441.42	0.324587	1.25231	0.0146169
EHI_074030	Uncharacterized protein	1653.2	0.32456	1.25228	0.238693
EHI_097640	Protein kinase	2766.87	0.32411	1.25189	0.013425
EHI_150460	Uncharacterized protein	1265.91	0.323999	1.2518	0.00190703
EHI_035530	Uncharacterized protein	2310.63	0.323919	1.25173	0.160415
EHI_111230	Protein kinase domain containing protein	1641.43	0.323917	1.25172	0.0640181
EHI_077000	Pre-mRNA cleavage factor I 25 kDa subunit	40.1983	0.323748	1.25158	0.357424
EHI_068720	Protein kinase domain containing protein	2951.61	0.323726	1.25156	0.00691794
EHI_027700	Molybdopterin cofactor sulfurase	5179.04	0.323714	1.25155	0.000812159
EHI_133990	Uncharacterized protein	441.354	0.32334	1.25122	0.0305193
EHI_180450	Structural maintenance of chromosomes protein	730.639	0.32332	1.25121	0.200383
EHI_053060	Protein kinase	6217.13	0.323237	1.25113	0.0177052
EHI_027740	Uncharacterized protein	190.6	0.323126	1.25104	0.110071
EHI_123290	NA	287.216	0.322362	1.25038	0.0536027
EHI_098620	Uncharacterized protein	791.183	0.321866	1.24995	0.0167502
EHI_147490	Pre-mRNA splicing factor	250.645	0.321806	1.24989	0.063792
EHI_005140	Uncharacterized protein	517.001	0.321721	1.24982	0.0187778
EHI_091470	Uncharacterized protein	567.933	0.321253	1.24942	0.0192205
EHI_107040	EhSyntaxin I (Fragment)	3566.43	0.321186	1.24936	0.00618403
EHI_158150	LIM zinc finger domain containing protein	7468.71	0.320676	1.24892	0.00198417
EHI_062660	Uncharacterized protein	1559.2	0.320318	1.24861	0.0189054
EHI_177620	Calcium binding family protein	4082.49	0.320263	1.24856	0.000541145
EHI_021550	Uncharacterized protein	90.97	0.320262	1.24856	0.162826
EHI_195370	Protein kinase domain containing protein	4.61812	0.320099	1.24842	0.779168
EHI_173400	Uncharacterized protein	570.521	0.319505	1.2479	0.162868
EHI_024360	Uncharacterized protein	411.738	0.319047	1.24751	0.0362539
EHI_194330	Autophagy-related protein 3	2683.96	0.318664	1.24717	0.000526994
EHI_050450	Uncharacterized protein	482.578	0.318358	1.24691	0.0101977
EHI_109220	Proteoglycan-4	5.1391	0.318308	1.24687	0.778555
EHI_095850	Uncharacterized protein	2351.39	0.318174	1.24675	0.173319
EHI_187050	Uncharacterized protein	856.372	0.318151	1.24673	0.0438887
EHI_151640	HEAT repeat domain containing protein	11022.6	0.317907	1.24652	0.059236
EHI_150380	Uncharacterized protein	5410.48	0.317818	1.24644	0.0819875
EHI_004800	Uncharacterized protein	1135.53	0.317436	1.24611	0.00173665
EHI_132370	Ccaat-box-binding transcription factor	2746.94	0.31687	1.24563	0.115524
EHI_104510	Uncharacterized protein	1208.33	0.316703	1.24548	0.0347881
EHI_013140	Ras guanine nucleotide exchange factor	1126.97	0.316382	1.2452	0.00619696
EHI_004590	Coatomer subunit beta'	7644.84	0.316356	1.24518	0.00192626
EHI_148420	Uncharacterized protein	153.859	0.316175	1.24503	0.213232
EHI_181550	Uncharacterized protein	36.7022	0.316127	1.24498	0.579279
EHI_009480	Immediate-early protein	17.6955	0.315891	1.24478	0.612734
EHI_181710	Iron-sulfur flavoprotein	738.424	0.315042	1.24405	0.629517
EHI_058540	Zinc finger domain containing protein	232.973	0.314907	1.24393	0.154332
EHI_001780	Uncharacterized protein	96954.6	0.314677	1.24373	0.0319061
EHI_070790	Uncharacterized protein	413.544	0.314419	1.24351	0.0256821
EHI_135140	Uncharacterized protein	1085.39	0.314417	1.24351	0.0584514
EHI_055350	Uncharacterized protein	812.649	0.314261	1.24337	0.00311659
EHI_196510	Uncharacterized protein	26.2941	0.314254	1.24337	0.491337
EHI_178850	70 kDa peptidyl-prolyl isomerase	296.588	0.314185	1.24331	0.332333
EHI_143790	Receptor protein kinase	88.2358	0.313867	1.24304	0.203597
EHI_007910	Uncharacterized protein	529.667	0.313835	1.24301	0.0377214
EHI_069190	Leucine rich repeat protein	921.381	0.313348	1.24259	0.00590222
EHI_056090	Uncharacterized protein	1134.51	0.313335	1.24258	0.0161825
EHI_058450	Adaptor protein (AP) family protein	1804.99	0.313185	1.24245	0.00790544
EHI_097870	Uncharacterized protein	2232.43	0.312913	1.24221	0.00346888
EHI_175410	Inositol-1-monophosphatase	2519.86	0.31287	1.24218	0.00326381
EHI_168240	Cysteine proteinase	67436.2	0.312867	1.24217	0.0142053
EHI_004740	Uncharacterized protein	142.85	0.312814	1.24213	0.0989072
EHI_181560	60S ribosomal protein L13	48805.9	0.31281	1.24213	0.03903
EHI_181540	Uncharacterized protein	1268.59	0.31268	1.24201	0.00154373
EHI_086570	Uncharacterized protein	1585.73	0.312446	1.24181	0.00294327
EHI_100140	Rho guanine nucleotide exchange factor	3319.36	0.312252	1.24164	0.111732
EHI_082040	Protein kinase domain containing protein	514.806	0.312111	1.24152	0.143743
EHI_049920	Tubulin beta chain	14530.3	0.311927	1.24137	0.000135916
EHI_158220	Uncharacterized protein	19336.2	0.311449	1.24095	0.138672
EHI_126210	Histone H2A	2056.82	0.31134	1.24086	0.00429592
EHI_163590	Uncharacterized protein	1597.93	0.311269	1.2408	0.00239268
EHI_016360	Uncharacterized protein	1279.43	0.311204	1.24074	0.0343453
EHI_092720	Uncharacterized protein	420.974	0.311141	1.24069	0.0155487
EHI_086110	High mobility group (HMG) box domain containing protein	32354.8	0.310744	1.24035	0.0334892
EHI_153230	Uncharacterized protein	197.889	0.310542	1.24017	0.082842
EHI_140150	Uncharacterized protein	3997.11	0.310392	1.24004	0.0600065
EHI_110590	Leucine rich repeat protein	632.334	0.31039	1.24004	0.0353433
EHI_010560	Acyl-CoA synthetase	13745.3	0.310327	1.23999	0.00232793
EHI_118900	Vacuolar sorting protein VPS4	3908.06	0.310112	1.2398	0.0754882
EHI_119310	Uncharacterized protein	199.371	0.309753	1.2395	0.0885043
EHI_096720	Uncharacterized protein	3.37377	0.309745	1.23949	0.818769
EHI_138040	Uncharacterized protein	804.766	0.309657	1.23941	0.022814
EHI_198870	Transcription factor BTF3	16782.4	0.309478	1.23926	0.00702027
EHI_103300	Translation initiation factor eIF-1A	4803.22	0.309296	1.2391	0.00143651
EHI_053050	ADP-ribosylation factor	2518.79	0.309243	1.23906	0.000808663
EHI_070110	Tyrosine kinase	7231.29	0.308903	1.23877	0.012937
EHI_144280	Uncharacterized protein	668.651	0.308791	1.23867	0.0507665
EHI_188930	PH-protein kinase domain containing protein	1440.31	0.308059	1.23804	0.0407189
EHI_125840	Peptidyl-prolyl cis-trans isomerase	41162.2	0.308033	1.23802	0.00051688
EHI_192810	Small GTPase Rab7A	20111.5	0.307936	1.23793	0.00191523
EHI_110690	Uncharacterized protein	5011.39	0.307706	1.23774	0.00171389
EHI_079230	Rab family GTPase	299.046	0.307463	1.23753	0.0421839
EHI_140130	Phospholipid-transporting ATPase	8620.14	0.307345	1.23743	0.081771
EHI_169860	Metallo-beta-lactamase family protein	1953.93	0.307036	1.23716	0.00170917
EHI_020070	Uncharacterized protein	920.834	0.30686	1.23701	0.0160185
EHI_124430	Zn-dependent peptidase	4677.18	0.30682	1.23698	0.0433456
EHI_180290	Uncharacterized protein	154.164	0.306729	1.2369	0.117842
EHI_055710	Uncharacterized protein	2631.29	0.30668	1.23686	0.0663416
EHI_016410	Uncharacterized protein	2134.13	0.30668	1.23686	0.00371502
EHI_142190	WD repeat protein 2	2.28765	0.306126	1.23638	0.860986
EHI_145470	Uncharacterized protein	8.63642	0.305908	1.2362	0.718514
EHI_142940	TPR repeat protein	3261.23	0.305852	1.23615	0.0497916
EHI_159590	Uncharacterized protein	118.233	0.305691	1.23601	0.174444
EHI_200030	Uncharacterized protein	1027.72	0.30528	1.23566	0.016628
EHI_137830	Uncharacterized protein	339.297	0.305044	1.23546	0.0587458
EHI_144710	Uncharacterized protein	1394.59	0.304923	1.23535	0.00445781
EHI_005460	EhRab11A protein	17056	0.304872	1.23531	7.13e-05
EHI_150500	Uncharacterized protein	1138.53	0.304757	1.23521	0.0266549
EHI_193190	NA	2.3657	0.304708	1.23517	0.849389
EHI_079220	Inositol polyphosphate 5-phosphatase	1469.8	0.304261	1.23479	0.024411
EHI_134820	Uncharacterized protein	1790.42	0.303843	1.23443	0.00355017
EHI_123291	Uncharacterized protein	202.939	0.303577	1.2342	0.0707461
EHI_118020	Uncharacterized protein	175.537	0.303486	1.23412	0.184218
EHI_173480	Uncharacterized protein	6360.09	0.303456	1.2341	0.000770066
EHI_198000	Uncharacterized protein	94.6879	0.303067	1.23376	0.195499
EHI_071590	Protein disulfide isomerase	11337.8	0.302959	1.23367	0.05276
EHI_197310	Phosphatidylinositol 3-and 4-kinase family	3186.53	0.302637	1.2334	0.0731094
EHI_069480	HEAT repeat domain containing protein	3249.54	0.302456	1.23324	0.00182548
EHI_025440	RNA recognition motif domain containing protein	1397.92	0.30199	1.23284	0.00609789
EHI_083110	Uncharacterized protein	1422.47	0.30173	1.23262	0.00339238
EHI_050100	Rho guanine nucleotide exchange factor	1748.05	0.301607	1.23252	0.0546966
EHI_160930	Cysteine synthase A	101.726	0.301525	1.23245	0.244922
EHI_198950	WD-repeat protein	1066.21	0.301237	1.2322	0.00391473
EHI_151390	Uncharacterized protein	11460.9	0.301215	1.23218	0.0234906
EHI_011250	Uncharacterized protein	229.014	0.300879	1.23189	0.110113
EHI_175460	NA	11.1125	0.300338	1.23143	0.714131
EHI_193660	Deoxyuridine 5'-triphosphate nucleotidohydrolase domain containing protein	7.29831	0.300084	1.23122	0.754881
EHI_177470	40S ribosomal protein S25	62777.6	0.299905	1.23106	0.00241278
EHI_114340	Acetylornithine deacetylase	7321.18	0.299377	1.23061	0.00696295
EHI_086140	Ras guanine nucleotide exchange factor	1915.47	0.299279	1.23053	0.0878688
EHI_131060	Uncharacterized protein	1092.43	0.29925	1.2305	0.00233908
EHI_146520	HEAT repeat domain containing protein	2842.95	0.298976	1.23027	0.011585
EHI_195010	Uncharacterized protein	776.181	0.298944	1.23024	0.01745
EHI_060420	Rab GTPase activating protein	1652.11	0.298832	1.23015	0.00860194
EHI_069970	Serine/threonine-protein phosphatase	1385.35	0.298806	1.23013	0.020449
EHI_135160	Uncharacterized protein	742.238	0.298752	1.23008	0.0170303
EHI_023370	Uncharacterized protein	2163.41	0.298417	1.22979	0.0013034
EHI_096390	DEAD/DEAH box helicase	1800.04	0.298259	1.22966	0.0362295
EHI_023360	Alpha-amylase family protein	28714.2	0.297916	1.22937	0.0158934
EHI_138020	Ribokinase	2168.4	0.297565	1.22907	0.0311171
EHI_061640	Heat shock protein70	2.96544	0.297556	1.22906	0.851681
EHI_127420	Cell division control protein CDC24	2668.72	0.297521	1.22903	0.0348647
EHI_109950	Protein tyrosine kinase domain-containing protein	734.726	0.297412	1.22894	0.0247631
EHI_045200	Uncharacterized protein	818.191	0.297302	1.22884	0.0387304
EHI_013340	Uncharacterized protein	334.824	0.297242	1.22879	0.144106
EHI_008430	Palmitoyltransferase	25.1101	0.296709	1.22834	0.508336
EHI_091840	Cysteine surface protein	0.611117	0.296535	1.22819	0.934122
EHI_188610	Heat shock protein 70	0.611117	0.296535	1.22819	0.934122
EHI_085020	Uncharacterized protein	1286.74	0.296391	1.22807	0.0714892
EHI_093900	DEAD/DEAH box helicase	11772.2	0.296265	1.22796	0.00236519
EHI_031270	Damaged DNA binding protein	2320.39	0.295873	1.22763	0.066877
EHI_101530	Uncharacterized protein	74.2051	0.295736	1.22751	0.310796
EHI_054250	Uncharacterized protein	394.75	0.295736	1.22751	0.208369
EHI_022840	Uncharacterized protein	44.7867	0.295714	1.22749	0.399407
EHI_054200	Uncharacterized protein	255.914	0.295516	1.22732	0.0660959
EHI_182480	Uncharacterized protein	4837.48	0.295491	1.2273	0.000350688
EHI_151960	Zinc finger domain containing protein	1211.93	0.29513	1.227	0.0571337
EHI_158940	G-box-binding factor	44.8074	0.294995	1.22688	0.399638
EHI_083100	Uncharacterized protein	21.757	0.294813	1.22673	0.555154
EHI_125340	Uncharacterized protein	227.03	0.294673	1.22661	0.0655331
EHI_118820	Phospholipase B-like	9872.14	0.294649	1.22659	0.0110988
EHI_174940	Nucleolar GTP-binding protein 1	1875.27	0.293951	1.22599	0.320747
EHI_011940	Dolichyl-diphosphooligosaccharide--protein glycosyltransferase subunit STT3A	7113.37	0.293894	1.22594	0.000242596
EHI_010710	Uncharacterized protein	12009.4	0.293676	1.22576	0.000748971
EHI_068130	Uncharacterized protein	578.705	0.292959	1.22515	0.142538
EHI_009670	Uncharacterized protein	634.064	0.292947	1.22514	0.139511
EHI_134350	F-box/WD domain containing protein	2207.08	0.292931	1.22513	0.0161234
EHI_188820	Uncharacterized protein	4442.7	0.292694	1.22493	0.000538047
EHI_143550	Uncharacterized protein	2946.76	0.29269	1.22492	0.150454
EHI_010680	Sand family protein	790.262	0.292626	1.22487	0.0341541
EHI_130980	AAA family ATPase	999.351	0.292471	1.22474	0.00687823
EHI_151470	Uncharacterized protein	266.634	0.292112	1.22443	0.087967
EHI_130690	Oligo-1	3491.19	0.29203	1.22436	0.0075049
EHI_007340	Rodhanase-like domain containing protein	300.176	0.291879	1.22423	0.0642222
EHI_051760	Uncharacterized protein	5060.95	0.29156	1.22396	0.0833848
EHI_165320	Lipid phosphate phosphatase	111.003	0.291273	1.22372	0.191595
EHI_103890	NA	61.4261	0.291168	1.22363	0.32541
EHI_062850	Uncharacterized protein	257.579	0.291104	1.22358	0.0577861
EHI_023610	Protein kinase	1760.44	0.290998	1.22349	0.0040516
EHI_168050	Uncharacterized protein	6.41788	0.290703	1.22324	0.776914
EHI_007150	Mitochondrial-type heat shock protein 70	241.437	0.290535	1.22309	0.144106
EHI_148140	Uncharacterized protein	769.42	0.290421	1.223	0.0516586
EHI_052150	Rho family GTPase	2348.04	0.290364	1.22295	0.0017149
EHI_079240	Uncharacterized protein	89.9488	0.290361	1.22295	0.235594
EHI_110130	Uncharacterized protein	1376.96	0.290182	1.22279	0.0586085
EHI_020320	Amino acid-polyamine transporter	1016.56	0.289207	1.22197	0.0269559
EHI_020340	Peptidyl-prolyl cis-trans isomerase	1149.54	0.289044	1.22183	0.0308306
EHI_022900	Uncharacterized protein	251.627	0.288999	1.22179	0.133815
EHI_022960	LIM zinc finger domain containing protein	17688.5	0.288902	1.22171	0.0460313
EHI_075660	CAAX prenyl protease	263.499	0.288886	1.2217	0.0892795
EHI_120910	Uncharacterized protein	411.397	0.288805	1.22163	0.0276699
EHI_135800	Uncharacterized protein	2212.03	0.288707	1.22155	0.00362766
EHI_056510	Uncharacterized protein	940.107	0.287658	1.22066	0.0137531
EHI_155720	Uncharacterized protein	4173.12	0.287441	1.22047	0.0414011
EHI_140510	Uncharacterized protein	4126.41	0.287439	1.22047	0.0149873
EHI_140300	Uncharacterized protein	2534.3	0.287019	1.22012	0.171175
EHI_175120	Uncharacterized protein	562.494	0.286584	1.21975	0.0958872
EHI_183230	Uncharacterized protein	913.947	0.286112	1.21935	0.0588134
EHI_031240	Serine/threonine-protein phosphatase	4990.89	0.285385	1.21874	0.0120435
EHI_197990	DEAD-box ATP-dependent RNA helicase 42	73777.8	0.285205	1.21858	0.105009
EHI_159630	NA	35.0588	0.284996	1.21841	0.518136
EHI_153290	Uncharacterized protein	4217.6	0.284617	1.21809	0.00254859
EHI_148780	Uncharacterized protein	2406.31	0.284508	1.21799	0.266059
EHI_174540	Uncharacterized protein	26.3569	0.284436	1.21793	0.54183
EHI_055700	Zinc finger protein	6346.56	0.284409	1.21791	0.0520666
EHI_172160	Uncharacterized protein	7414.16	0.284309	1.21783	0.00216386
EHI_065720	NA	193.042	0.283925	1.2175	0.101643
EHI_186480	Eukaryotic translation initiation factor 5A	42672.4	0.28392	1.2175	0.00421117
EHI_096180	Ras family protein	234.683	0.283767	1.21737	0.164135
EHI_042740	Uncharacterized protein	159.942	0.283767	1.21737	0.15185
EHI_100100	Uncharacterized protein	533.54	0.283674	1.21729	0.0448538
EHI_199960	Inosine-uridine preferring nucleoside hydrolase	2922.91	0.283412	1.21707	0.0198197
EHI_110840	Regulator of nonsense transcripts	35.6885	0.283246	1.21693	0.5135
EHI_105860	Thioredoxin	2266.52	0.28308	1.21679	0.0368508
EHI_011970	High-affinity potassium uptake transporter	1091.99	0.282979	1.2167	0.0161325
EHI_030870	MmpL efflux pump	2411.24	0.282761	1.21652	0.0158195
EHI_187800	Uncharacterized protein (Fragment)	549.075	0.282742	1.2165	0.118118
EHI_177610	Calcium load-activated calcium channel	671.28	0.282685	1.21646	0.0429615
EHI_040810	Uncharacterized protein	509.174	0.28253	1.21633	0.0836454
EHI_130740	Uncharacterized protein	1787.51	0.282502	1.2163	0.004194
[truncated: 5,782 more rows]

## Sheet: upregulated,padj<0.01
Gene_ID	Gene_Symbol	baseMean	log2FoldChange	FoldChange (2^x)	padj
EHI_011270	Uncharacterized protein	1475.56	3.92912	15.2329	1.15e-18
EHI_118420	Uncharacterized protein	103.425	2.9041	7.48552	2.62e-36
EHI_051400	Uncharacterized protein	16.8433	2.76027	6.77523	3.93e-05
EHI_077280	Leucine rich repeat protein	5.93178	2.53793	5.80756	0.00753391
EHI_018010	DNA polymerase	52.3725	2.44438	5.44291	1.19e-16
EHI_002240	Uncharacterized protein	25.4274	2.4347	5.40652	1.06e-05
EHI_118410	Tyrosine kinase	224.399	2.36919	5.1665	5.08e-47
EHI_029930	Uncharacterized protein	975.119	2.33286	5.03802	3.94e-56
EHI_041780	Uncharacterized protein	27.4759	2.32084	4.99624	3.15e-08
EHI_034570	Uncharacterized protein	11.8474	2.26144	4.7947	0.000284393
EHI_128900	Uncharacterized protein	402.828	2.23399	4.70433	2.62e-18
EHI_098440	Uncharacterized protein	3050.79	2.14331	4.41774	0.00365358
EHI_077290	Uncharacterized protein	528.424	2.13438	4.39048	8.15e-22
EHI_003950	Uncharacterized protein	283.341	2.04627	4.13035	1.4e-40
EHI_126550	AIG1 family protein	1248.7	1.99341	3.98177	6.1e-15
EHI_114660	Uncharacterized protein	41.981	1.96098	3.89327	6.56e-09
EHI_176580	AIG1 family protein	2304.71	1.95692	3.88233	9.53e-35
EHI_011990	Uncharacterized protein	25.4986	1.87903	3.67828	6.72e-06
EHI_126560	AIG1 family protein	873.859	1.86065	3.6317	3.4e-16
EHI_107300	Uncharacterized protein	4953.2	1.69291	3.23308	2.7e-29
EHI_146960	Uncharacterized protein	923.463	1.6362	3.10846	3.58e-33
EHI_073660	Tyrosine kinase	569.501	1.63074	3.09673	1.77e-15
EHI_185240	Long-chain-fatty-acid--CoA ligase	2864.43	1.61965	3.07301	4.73e-08
EHI_093760		17.1193	1.60014	3.03172	0.0015179
EHI_118400	Uncharacterized protein	255.783	1.59953	3.03046	7.94e-11
EHI_005910	Rho guanine nucleotide exchange factor	9366.06	1.5843	2.99862	0.00746868
EHI_079610	AIG1 family protein	33.1249	1.57421	2.97773	2.09e-05
EHI_118390	Uncharacterized protein	211.012	1.56699	2.96285	5.27e-12
EHI_114950	Uncharacterized protein	224.857	1.56655	2.96195	1.71e-16
EHI_018390	Uncharacterized protein	35.0445	1.52162	2.87113	0.00033788
EHI_095820	ATP-binding cassette	25655.8	1.50606	2.84034	5.23e-39
EHI_023490	Uncharacterized protein	2785.08	1.49836	2.82522	4.29e-11
EHI_127670	Uncharacterized protein	1142.99	1.49688	2.82231	2.26e-21
EHI_096700	Ras GTPase-activating protein	594.82	1.49336	2.81543	4.02e-30
EHI_048140	Uncharacterized protein	7604.9	1.48807	2.80514	3.48e-14
EHI_095900	Uncharacterized protein	578.45	1.45276	2.73731	8.86e-24
EHI_070450	Heat shock protein70	23.2218	1.44556	2.72369	0.000538097
EHI_114650	Uncharacterized protein	213.884	1.43977	2.71277	9.74e-14
EHI_077500	Galactose-specific adhesin 170kD subunit	13302.4	1.42637	2.68769	2.13e-12
EHI_176590	AIG1 family protein	1116.59	1.40976	2.65693	5e-16
EHI_101280	Protein tyrosine kinase domain-containing protein	8851.82	1.40463	2.6475	4.76e-12
EHI_096430	Uncharacterized protein	31.4064	1.40349	2.64541	8.29e-05
EHI_010390	Uncharacterized protein	21.0035	1.39405	2.62815	0.00155449
EHI_166370	Uncharacterized protein	1845.95	1.38476	2.61128	2.84e-12
EHI_170940	Uncharacterized protein	329.612	1.35942	2.56583	1.18e-10
EHI_093750	Uncharacterized protein	1881.17	1.35019	2.54946	4.9e-40
EHI_129470	AIG1 family protein	265.986	1.34386	2.5383	2.38e-17
EHI_042370	Galactose-specific adhesin 170kD subunit	5532.48	1.3405	2.53239	7.94e-11
EHI_167940	Uncharacterized protein	3511.19	1.33668	2.5257	3.72e-07
EHI_188910	Uncharacterized protein	1564.71	1.33433	2.52158	1.1e-05
EHI_144390	Uncharacterized protein	2492.47	1.32888	2.51208	5.85e-17
EHI_070440	Leucine rich repeat protein	19.5505	1.32643	2.50782	0.00481488
EHI_006750	Uncharacterized protein	1289.76	1.3063	2.47307	5.93e-15
EHI_012710	RNA recognition motif domain containing protein	499.082	1.30417	2.46942	9.17e-25
EHI_025850	Midasin	35011.3	1.29409	2.45222	0.00786609
EHI_104360	Nucleoside diphosphate kinase	1801.55	1.29222	2.44905	1.2e-29
EHI_096350	Uncharacterized protein	31255.5	1.2905	2.44613	3.96e-07
EHI_105240	BAR/SH3 domain containing protein	993.276	1.28918	2.44389	3.2e-06
EHI_019140	Uncharacterized protein	404.823	1.28873	2.44313	2.84e-07
EHI_039330	Uncharacterized protein	8160.37	1.28851	2.44276	4.5e-13
EHI_158340	Uncharacterized protein	94.4137	1.28735	2.44079	2.46e-08
EHI_004600	Hybrid-cluster protein	11373.9	1.28201	2.43178	8.08e-35
EHI_104630	Filamin 2	22600.5	1.27928	2.42719	4.31e-06
EHI_127390	Uncharacterized protein	1096.31	1.27714	2.42358	4.05e-28
EHI_133900	Galactose-inhibitable lectin 170 kDa subunit	15767.3	1.26669	2.40609	1.96e-10
EHI_197440	Uncharacterized protein	6065.3	1.26451	2.40245	0.00773656
EHI_067910	Competence protein ComEC	1664.62	1.26413	2.40182	5.69e-27
EHI_053860	Uncharacterized protein	83.6206	1.26179	2.39793	0.000913781
EHI_170950	Uncharacterized protein	336.155	1.25967	2.39442	1.83e-07
EHI_063040	Uncharacterized protein	2221.51	1.25466	2.3861	1.84e-05
EHI_118050	Coatomer alpha subunit	2774.16	1.24839	2.37576	1.25e-05
EHI_165100	Uncharacterized protein	1394.85	1.24695	2.3734	8e-14
EHI_038160	1	219.806	1.24311	2.36709	2.31e-14
EHI_087880	Pro protein convertase subtilisin/kexinType 5	779.824	1.22878	2.34369	5.91e-23
EHI_148790	Gal/GalNAc lectin light subunit	41726.6	1.22684	2.34053	3.64e-12
EHI_181530	Uncharacterized protein	4813.92	1.22504	2.33761	7.87e-11
EHI_082540	Uncharacterized protein	12666.6	1.20878	2.31141	7.71e-13
EHI_188990	Uncharacterized protein	992.062	1.19725	2.29301	1.51e-09
EHI_106090	Starch branching enzyme	1859.36	1.19644	2.29173	4.76e-19
EHI_201080	Protein kinase domain containing protein	5372.88	1.19555	2.29032	7.24e-26
EHI_152690	Rap/Ran GTPase-activating protein	188.182	1.19198	2.28465	9.06e-06
EHI_166030	Uncharacterized protein	2656.19	1.19102	2.28315	1.26e-37
EHI_006980	Gal/GalNAc lectin Igl1	136497	1.18991	2.28139	6.53e-09
EHI_040650	Uncharacterized protein	3281.7	1.17983	2.2655	1.94e-08
EHI_011400	Uncharacterized protein	1293.8	1.17879	2.26386	8.41e-14
EHI_167080	Acetyltransferase	7326.56	1.17781	2.26233	1.73e-21
EHI_032470	Uncharacterized protein	3973.04	1.17658	2.26041	6.35e-08
EHI_134340	Glutamic acid-rich protein	142.806	1.17235	2.25378	0.00274835
EHI_176700	AIG1 family protein	7632.11	1.17061	2.25106	3.85e-26
EHI_056130	RhoGAP domain containing protein	69.0993	1.16711	2.24562	5.72e-05
EHI_048630	Actin	8557.86	1.16234	2.2382	1.61e-09
EHI_112870	3-ketoacyl-CoA synthase	1150.17	1.15989	2.2344	3.63e-11
EHI_058920	Uncharacterized protein	6958.67	1.15285	2.22352	4.5e-08
EHI_038930	Uncharacterized protein	2459.36	1.14834	2.21659	1.33e-06
EHI_185110	G-box-binding factor	103.961	1.14607	2.2131	9.57e-06
EHI_086690	Uncharacterized protein	7021.37	1.13902	2.20232	4.97e-27
EHI_085980	Glycosyltransferase	10861.7	1.13523	2.19654	2.82e-07
EHI_073310	Uncharacterized protein	1358.12	1.12815	2.18578	2.36e-07
EHI_095860	DNA-directed RNA polymerase subunit beta	3650.76	1.1277	2.1851	2.55e-05
EHI_136600	Uncharacterized protein	256.057	1.1273	2.18449	1.89e-10
EHI_109990	Uncharacterized protein	6813.01	1.12696	2.18399	2.17e-24
EHI_015380	Immuno-dominant variable surface antigen	129267	1.1247	2.18057	5.04e-11
EHI_004610	Phosphoribulokinase /uridine kinase family protein	3933.63	1.12097	2.17493	1.47e-06
EHI_120640	DNA topoisomerase 2	4654.28	1.11795	2.17038	6.43e-05
EHI_198630	Uncharacterized protein	151.002	1.11339	2.16354	2.2e-09
EHI_065320	Heat shock protein 70	3325.58	1.1113	2.1604	1.07e-05
EHI_118160	WD repeat protein	1330.29	1.11129	2.16039	6e-05
EHI_074150	Uncharacterized protein	9976.48	1.10454	2.1503	7.14e-08
EHI_027380	Uncharacterized protein	33333.7	1.10163	2.14597	2.94e-06
EHI_097960	Uncharacterized protein	357.563	1.09849	2.14131	9.49e-14
EHI_178510	Uncharacterized protein	654.901	1.09841	2.14118	4.5e-06
EHI_121760	DNA-directed RNA polymerase subunit	2683.62	1.09076	2.12987	2.97e-05
EHI_030900	Rap/Ran GTPase-activating protein	138.316	1.08912	2.12745	5.45e-05
EHI_041980	Uncharacterized protein	261.659	1.08906	2.12735	0.000339963
EHI_105060	Geranylgeranyl pyrophosphate synthase	282.765	1.08502	2.1214	3.44e-12
EHI_169080	Uncharacterized protein	982.863	1.08405	2.11998	5.99e-10
EHI_131260	Ras guanine nucleotide exchange factor	3287.72	1.08014	2.11424	3.19e-06
EHI_096560	Phosphatidylinositol 3-kinase	1713.74	1.07793	2.11101	5.36e-07
EHI_010520	Uncharacterized protein	875.731	1.07756	2.11047	3.42e-14
EHI_198760	Alcohol dehydrogenase 3	239748	1.07252	2.10311	2.53e-12
EHI_008710	TPR repeat protein	1734.66	1.07241	2.10295	2.96e-05
EHI_159580	Protein kinase	1184.13	1.06912	2.09815	3.1e-08
EHI_196930	Uncharacterized protein	10954.6	1.06584	2.09339	1.81e-05
EHI_134700	Uncharacterized protein	1017.48	1.06328	2.08968	8.88e-08
EHI_045710	AP-2 complex subunit alpha	3852.93	1.06322	2.08959	7.09e-08
EHI_013090	Uncharacterized protein	32.3061	1.05751	2.08134	0.00301845
EHI_178490	Kinase	5552.15	1.04551	2.0641	5.99e-21
EHI_065700	Uncharacterized protein	4412.37	1.04474	2.06299	7.52e-06
EHI_160940	Aldehyde-alcohol dehydrogenase	659.195	1.03956	2.05561	0.000316387
EHI_030750	PPi-type phosphoenolpyruvate carboxykinase 2	3960.76	1.03032	2.04248	4.13e-06
EHI_127040	Ras guanine nucleotide exchange factor	1368.1	1.0262	2.03666	0.000593123
EHI_052880	Uncharacterized protein	2302.19	1.02593	2.03628	1.14e-07
EHI_011410	Transketolase	307.209	1.02521	2.03526	1.06e-12
EHI_049950	Uncharacterized protein	3917.54	1.02428	2.03394	0.000518478
EHI_076140	Uncharacterized protein	1049.65	1.02134	2.02981	0.000605993
EHI_077640	ATP-dependent helicase	2198.09	1.01937	2.02703	0.00056281
EHI_118260	Diaphanous protein	2970.96	1.0078	2.01084	4.47e-06
EHI_054830	Calcium-transporting ATPase	7894.01	1.00687	2.00955	5.22e-05
EHI_137050	Uncharacterized protein	1834.67	1.00642	2.00892	4.28e-13
EHI_177660	Isoleucyl-tRNA synthetase	5746.63	1.00304	2.00422	3.02e-06
EHI_125300	Diaphanous protein	4992.59	1.00167	2.00232	1.63e-10
EHI_153400	Ubiquitin carboxyl-terminal hydrolase	1127.47	0.997132	1.99603	0.000225219
EHI_030420	Tyrosine kinase	3006.12	0.992972	1.99028	1.5e-24
EHI_134780	Uncharacterized protein	1154.17	0.99147	1.98821	0.00027587
EHI_130970	Uncharacterized protein	868.648	0.988411	1.984	2.6e-22
EHI_080740	Filopodin	8538.93	0.98753	1.98279	9.87e-06
EHI_141850	Uncharacterized protein	1805.15	0.98741	1.98262	0.000104787
EHI_010300	Uncharacterized protein	3865.86	0.986421	1.98126	1.8e-07
EHI_111990	CXXC-rich protein	91647.4	0.98452	1.97865	0.000429136
EHI_009990	Uncharacterized protein	593.128	0.984405	1.9785	1.14e-05
EHI_180390	AIG1 family protein	550.941	0.983592	1.97738	0.000368368
EHI_166410	Myb-like DNA-binding domain containing protein	707.78	0.979658	1.972	0.000108629
EHI_040700	Coatomer subunit gamma	4441.8	0.976412	1.96757	3.71e-08
EHI_068160	Tyrosine kinase	4593.19	0.972667	1.96247	1.37e-05
EHI_009890	Phosphatidylinositol-4	488.04	0.971919	1.96145	3.86e-07
EHI_131140	Uncharacterized protein	3205.15	0.964475	1.95135	6.75e-06
EHI_007480	Villin	4071.5	0.962924	1.94926	0.000364936
EHI_031210	Uncharacterized protein	358.722	0.956637	1.94078	1.41e-10
EHI_160720	Exosome complex exonuclease	1279.5	0.956137	1.94011	2.97e-05
EHI_041070	Uncharacterized protein	916.203	0.954791	1.9383	2.46e-10
EHI_006130	Phosphatidylinositol 3-kinase	3484.23	0.950883	1.93306	9.7e-06
EHI_167130	Filopodin	8948.51	0.950347	1.93234	7.78e-06
EHI_049570	RhoGAP domain containing protein	1996.67	0.949913	1.93176	2.92e-05
EHI_194730	Mucin-like protein 1	240.163	0.948534	1.92991	0.00176353
EHI_030430	RNA recognition motif domain containing protein	846.224	0.944962	1.92514	5.28e-11
EHI_168600	Rab family GTPase	573.532	0.944582	1.92463	4.53e-19
EHI_025470	Uncharacterized protein	1239.72	0.941614	1.92068	6.43e-05
EHI_144490	Uncharacterized protein	10062.2	0.940758	1.91954	0.000117164
EHI_050670	Uncharacterized protein	3418.84	0.940287	1.91891	2.01e-10
EHI_143620	Uncharacterized protein	4156.42	0.930037	1.90533	0.00142161
EHI_005150	Uncharacterized protein	71179.1	0.929935	1.90519	0.000232949
EHI_035180	Ubiquitin carboxyl-terminal hydrolase family protein	2154.04	0.927442	1.9019	4.8e-21
EHI_050940	2	26737.7	0.926521	1.90069	4.71e-05
EHI_065330	Gal/GalNAc lectin subunit Igl2	27182.3	0.926461	1.90061	0.000142869
EHI_096670	Uncharacterized protein	4329.44	0.926064	1.90008	0.00172161
EHI_023270	Ras guanine nucleotide exchange factor	2015.99	0.917841	1.88929	2.04e-09
EHI_174200	Uncharacterized protein	687.202	0.917356	1.88865	5.75e-13
EHI_116360	Serine-rich protein	262252	0.916932	1.8881	3.1e-05
EHI_003930	I/LWEQ domain protein	4895.14	0.916608	1.88767	0.00137768
EHI_153770	Phosphatidylinositol-4-phosphate 5-kinase	3730.84	0.914795	1.8853	0.000220835
EHI_151830	Rho guanine nucleotide exchange factor	1318.87	0.91225	1.88198	0.000323905
EHI_107210	NADP-dependent alcohol dehydrogenase	11758.9	0.912197	1.88191	8.28e-21
EHI_024370	Uncharacterized protein	425.912	0.909828	1.87882	4.23e-12
EHI_158320	Peptidase T	2388.42	0.907246	1.87546	1.21e-14
EHI_056700	Uncharacterized protein	2749	0.905312	1.87295	1.11e-07
EHI_017690	Uncharacterized protein	4013.09	0.904303	1.87164	3.89e-06
EHI_039480	Rho guanine nucleotide exchange factor	9515.71	0.904174	1.87147	1.86e-12
EHI_044930	Nascent polypeptide-associated complex subunit beta	2674.24	0.903361	1.87042	0.000577832
EHI_109860	Chromatin-specific transcription elongation factor	3253.13	0.902737	1.86961	0.000804758
EHI_087850	RhoGEF domain-containing protein	1172.86	0.89712	1.86234	2.04e-07
EHI_073060	Uncharacterized protein	971.171	0.895877	1.86074	5.1e-05
EHI_131540	Rho guanine nucleotide exchange factor	2892.55	0.895866	1.86073	7.14e-07
EHI_154200	Uncharacterized protein	18423.6	0.895337	1.86004	0.00020532
EHI_095870	Serine-threonine rich protein	4354.84	0.89384	1.85812	5.97e-05
EHI_103580	Uncharacterized protein	3010.32	0.893777	1.85803	0.000756629
EHI_186760	Uncharacterized protein	7431.86	0.893314	1.85744	1.81e-15
EHI_041480	Uncharacterized protein	327.933	0.891061	1.85454	0.00357445
EHI_164380	Protein kinase domain containing protein	3840.96	0.89031	1.85357	6e-13
EHI_131240	Palmitoyltransferase	172.039	0.884736	1.84643	7.01e-07
EHI_178730	Uncharacterized protein	602.083	0.880954	1.84159	6.08e-15
EHI_153670	U1 small nuclear ribonucleoprotein subunit	504.78	0.880902	1.84153	0.006056
EHI_155890	NA	38.0501	0.879413	1.83963	0.00800367
EHI_044890	Helicase	1535.47	0.878907	1.83898	0.00024285
EHI_131360	Surface antigen ariel1	17972.6	0.878163	1.83803	8e-14
EHI_146950	Acid phosphatase	9341.32	0.877017	1.83657	5.18e-22
EHI_134760	Rodhanase-like domain containing protein	181.002	0.875612	1.83479	2.15e-05
EHI_012580	Uncharacterized protein	2768.69	0.875101	1.83414	0.0013201
EHI_130920	Uncharacterized protein	5624.13	0.873727	1.83239	1.21e-14
EHI_136610	Plasma membrane calcium ion-transporting ATPase	1046.02	0.871174	1.82915	6.2e-12
EHI_142740	Uncharacterized protein	1279.38	0.869327	1.82681	1.74e-15
EHI_024420	D-hydantoinase	4309.77	0.869313	1.82679	3.96e-19
EHI_130520	Uncharacterized protein	40.4855	0.866612	1.82338	0.00783517
EHI_131250	Uncharacterized protein	125.647	0.863975	1.82005	4.02e-05
EHI_002190	Uncharacterized protein	10584.2	0.863719	1.81972	0.00235491
EHI_118490	Uncharacterized protein	536.929	0.862727	1.81847	2.2e-09
EHI_016350	Uncharacterized protein	4515.65	0.861985	1.81754	0.00146169
EHI_001880	Uncharacterized protein	443.116	0.861849	1.81737	5.04e-10
EHI_197680	Uncharacterized protein	198.828	0.860897	1.81617	0.00342325
EHI_083450	Uncharacterized protein	965.812	0.85875	1.81347	0.000275921
EHI_039490	Uncharacterized protein	252.311	0.858417	1.81305	2.24e-09
EHI_049690	Galactose-specific adhesin light subunit	43513.5	0.857948	1.81246	2.68e-16
EHI_078170	Protein kinase domain containing protein	2191.42	0.857216	1.81154	3.83e-05
EHI_155290	Actinin-like protein	2740.6	0.857039	1.81132	0.00462284
EHI_027790	Uncharacterized protein	744.664	0.854556	1.8082	2.18e-11
EHI_088090	Alpha1-COP	5440.42	0.853796	1.80725	0.000103514
EHI_138380	Alpha-1	8877.76	0.853574	1.80697	6e-13
EHI_117590	Tyrosine kinase	2076.48	0.849675	1.80209	1.11e-07
EHI_117970	DNA helicase	1447.58	0.849445	1.80181	0.00376943
EHI_195050	Tyrosine kinase	1707.85	0.849117	1.8014	4.61e-10
EHI_110010	Protein kinase	4519.32	0.846578	1.79823	0.000575721
EHI_091100	TPR repeat protein	1717.16	0.844973	1.79623	0.000614852
EHI_024660	Chitinase Jessie 1	190.704	0.844894	1.79613	9.68e-05
EHI_073680	Leucine-rich repeat containing protein	2199.31	0.843863	1.79485	0.000284701
EHI_038920	DNA topoisomerase	2099.21	0.842488	1.79314	2.99e-07
EHI_174080	Protein kinase	536.455	0.840629	1.79083	7.04e-10
EHI_140230	Kinesin-like protein	953.162	0.838184	1.7878	0.00232299
EHI_197200	Protein kinase domain containing protein	1048.65	0.837784	1.7873	1.99e-06
EHI_059690	Uncharacterized protein	2293.74	0.837506	1.78696	0.00383891
EHI_180000	Eukaryotic translation initiation factor 4E	324.643	0.835199	1.7841	8.78e-11
EHI_069540	Pumilio family RNA-binding protein	507.918	0.834457	1.78319	1.87e-09
EHI_141030	Uncharacterized protein	153.132	0.834372	1.78308	1.82e-06
EHI_194830	Uncharacterized protein	106.44	0.833857	1.78244	2.38e-05
EHI_125170	DEAD/DEAH box helicase	2489.26	0.832934	1.7813	1.07e-05
EHI_045540	Uncharacterized protein	6909.42	0.832296	1.78052	0.00224753
EHI_147010	Long-chain-fatty-acid--CoA ligase	5003.34	0.831322	1.77931	1.1e-12
EHI_141920	Uncharacterized protein	912.898	0.829845	1.77749	9.53e-12
EHI_177190	Uncharacterized protein	9254.66	0.829207	1.77671	0.00111767
EHI_097980	Uncharacterized protein	778.195	0.828484	1.77582	0.0072027
EHI_035710	RhoGAP domain containing protein	793.692	0.828227	1.7755	0.000231615
EHI_035940	Rho GTPase activating protein	1267.83	0.827612	1.77475	0.000583324
EHI_198560	Palmitoyltransferase	1306.84	0.827521	1.77463	3.15e-17
EHI_050790	Structural maintenance of chromosomes protein	2622.3	0.825514	1.77217	0.00154375
EHI_011210	Elongation factor 1-alpha	607717	0.823933	1.77022	4.89e-05
EHI_062670	Uncharacterized protein	1051.89	0.822143	1.76803	0.0063594
EHI_178020	Leucine rich repeat / protein phosphatase 2C domain containing protein	2363.81	0.821994	1.76785	2.57e-05
EHI_012270	Gal/GalNAc lectin heavy subunit	58069	0.821464	1.7672	2.42e-08
EHI_167700	Uncharacterized protein	4235.16	0.819734	1.76508	1.6e-08
EHI_134980	Uncharacterized protein	2526.34	0.819274	1.76452	0.00476746
EHI_106280	SMC5 protein	1780.66	0.81889	1.76405	0.000438354
EHI_107290	NA	11174.2	0.817096	1.76186	9.8e-22
EHI_141110	Uncharacterized protein	2893.33	0.815853	1.76034	0.00238282
EHI_017000	Uncharacterized protein	10143.4	0.814714	1.75895	1.58e-06
EHI_082900	Uncharacterized protein (Fragment)	249.967	0.812913	1.75675	1.74e-06
EHI_166920	PPi-type phosphoenolpyruvate carboxykinase 1	12911.6	0.811246	1.75473	0.00108108
EHI_040690	Phosphatidylinositol 3-kinase	669.746	0.810267	1.75354	2.32e-05
EHI_012440	Uncharacterized protein	1175.41	0.810254	1.75352	5.74e-06
EHI_169240	Thioredoxin	604.161	0.809725	1.75288	1.53e-14
EHI_015370	Uncharacterized protein	1213.45	0.80961	1.75274	4.63e-10
EHI_191900	Cortexillin	12255.7	0.807941	1.75071	3.05e-09
EHI_047810	Lysine--tRNA ligase	24583.1	0.803939	1.74586	0.00137076
EHI_164820	Structural maintenance of chromosomes protein	3025.32	0.802831	1.74452	0.00481687
EHI_182900	NA	40482	0.800889	1.74217	4.88e-25
EHI_179090	Uncharacterized protein	2239.18	0.799103	1.74002	0.00811605
EHI_024240	Aldehyde-alcohol dehydrogenase 2	574.455	0.797635	1.73825	2.72e-05
EHI_040620	Uncharacterized protein	349.152	0.797274	1.73781	1.52e-08
EHI_104350	Uncharacterized protein	332.532	0.795409	1.73557	0.000654106
EHI_198600	Uncharacterized protein	2447.23	0.795085	1.73518	3.54e-24
EHI_052180	Uncharacterized protein	152.109	0.794489	1.73446	0.000221562
EHI_192540	Protein kinase	1906.97	0.793533	1.73331	2.66e-05
EHI_131880	Acyl-coA synthetase	8694.66	0.793203	1.73292	4.91e-14
EHI_136150	Adenylyl cyclase-associated protein	13123.4	0.793115	1.73281	1.36e-07
EHI_114150	p-glycoprotein-1	2598.14	0.792841	1.73248	4.5e-12
EHI_023110	NADP-dependent alcohol dehydrogenase	35675.7	0.792015	1.73149	3.94e-08
EHI_053840	Thioredoxin	134.186	0.791859	1.7313	1.52e-05
EHI_031360	Lecithin:cholesterol acyltransferase domain-containing protein	10445.2	0.791481	1.73085	1.97e-09
EHI_065480	Uncharacterized protein	2743.03	0.789026	1.72791	1.36e-05
EHI_148930	Helicase	697.576	0.787635	1.72624	0.00641595
EHI_147540	Intracellular protein transport protein USO1	20639.7	0.787308	1.72585	0.000325927
EHI_191510	Leucine rich repeat protein	116.029	0.786386	1.72475	0.000467195
EHI_095130	Phosphatidylinositol 3-kinase	4534.81	0.784925	1.723	5.68e-05
EHI_119550	CCR4/NOT transcription complex subunit 3	1361.16	0.78377	1.72162	0.00609125
EHI_152860	Uncharacterized protein	893.638	0.783601	1.72142	0.00045936
EHI_120860	Uncharacterized protein	935.525	0.783553	1.72136	0.00065352
EHI_016340	Uncharacterized protein	1183.26	0.7829	1.72059	0.00748403
EHI_146140	Alpha-actinin	201.943	0.782193	1.71974	1.32e-05
EHI_186820	Protein kinase domain containing protein	12698.8	0.782005	1.71952	4.39e-08
EHI_009590	Serine/threonine protein kinase	5661.43	0.781926	1.71943	0.00867931
EHI_130700	Enolase	193455	0.781435	1.71884	2.35e-16
EHI_045500	Uncharacterized protein	2422.48	0.78051	1.71774	1.88e-06
EHI_035690	Galactose-inhibitable lectin 35 kDa subunit	30277.1	0.779886	1.717	9.7e-06
EHI_125900	Uncharacterized protein	3170.54	0.779634	1.7167	0.000140974
EHI_146180	Rho family GTPase	14809.7	0.779495	1.71653	6.09e-25
EHI_114430	Uncharacterized protein	1643.06	0.779016	1.71596	2.18e-05
EHI_125800	Chaperonin-containing TCP-1	991.475	0.778264	1.71507	0.00542523
EHI_192280	Uncharacterized protein	592.353	0.777983	1.71473	8.8e-05
EHI_100290	Rap/Ran GTPase-activating protein	4625.84	0.777763	1.71447	0.00663946
EHI_079250	Uncharacterized protein	1023.05	0.77668	1.71318	1.09e-12
EHI_146930	Ras GTPase-activating protein	1183.87	0.775985	1.71236	1.83e-07
EHI_165270	L-myo-inositol-1-phosphate synthase	1521.52	0.774355	1.71043	5.51e-17
EHI_030150	Uncharacterized protein	2215.01	0.774155	1.71019	9.5e-05
EHI_017610	Uncharacterized protein	4481.3	0.773394	1.70929	1.28e-05
EHI_093860	MIT domain protein	3386.14	0.773281	1.70915	0.00476229
EHI_067090	Uncharacterized protein	858.917	0.773066	1.7089	1.73e-08
EHI_061870	Uncharacterized protein	5013.14	0.771914	1.70753	1.24e-11
EHI_137680	Protein with RhoGEF and ArfGAP domains	1393.32	0.771754	1.70734	0.0056001
EHI_040260	HEAT repeat domain containing protein	1665.49	0.771209	1.7067	0.00525334
EHI_096170	Protein kinase domain containing protein	2001.67	0.76971	1.70493	5.01e-12
EHI_135090	Uncharacterized protein	20117	0.769438	1.70461	2.27e-13
EHI_000780	Chromodomain-helicase-DNA-binding protein	2210.24	0.767999	1.70291	0.00957218
EHI_133960	Uncharacterized protein	1024.58	0.767058	1.7018	1.4e-05
EHI_051060	Pyruvate:ferredoxin oxidoreductase	131951	0.766482	1.70112	8.13e-05
EHI_132360	Serine/threonine-protein kinase	2282.25	0.766479	1.70111	2.53e-14
EHI_131220	Uncharacterized protein	94.2378	0.76521	1.69962	0.000247169
EHI_080710	Uncharacterized protein	2503.95	0.763153	1.6972	6.21e-05
EHI_122790	Helicase	3064.09	0.762974	1.69699	0.00220996
EHI_049300	RhoGAP domain containing protein	747.389	0.762069	1.69592	0.00120232
EHI_148880	Sodium/sulfate symporter	1749.22	0.760709	1.69432	5.48e-10
EHI_005020	F-actin capping protein beta subunit	1568.52	0.760207	1.69373	7.87e-11
EHI_057680	Protein kinase	3695.59	0.759905	1.69338	0.0003308
EHI_134490	F-actin capping protein subunit beta	428.101	0.758302	1.6915	4.42e-08
EHI_011390	Rho guanine nucleotide exchange factor	1210	0.756983	1.68995	2.39e-06
EHI_153420	Uncharacterized protein	390.174	0.756812	1.68975	7.89e-09
EHI_043010	HM-1-IMSS putative vacuolar proton-transporting ATPase catalytic subunit	11635.4	0.756707	1.68963	0.00149337
EHI_040410	Uncharacterized protein	2132.07	0.755518	1.68824	2.41e-05
EHI_022940	DNA-directed RNA polymerase subunit beta	4494.65	0.754435	1.68697	0.000143038
EHI_170170	Uncharacterized protein	2821.82	0.753334	1.68568	2.04e-05
EHI_098210	Lysine and glutamic acid-rich protein 1 (KERP1)	3383.49	0.752487	1.68469	3.82e-13
EHI_087350	Uncharacterized protein	2676.44	0.751124	1.6831	0.00147921
EHI_164440	Actinin-like protein	5774.89	0.750976	1.68293	7.16e-07
EHI_143580	UMP-CMP kinase	647.439	0.750561	1.68245	1.05e-11
EHI_092500	RNA recognition motif domain containing protein	4969.75	0.748513	1.68006	0.00053811
EHI_118440	Beta-amylase	2279.55	0.746459	1.67767	9.64e-14
EHI_014150	Uncharacterized protein	2822.95	0.745548	1.67661	7.24e-05
EHI_080860	Uncharacterized protein	3401.67	0.744803	1.67575	2.59e-06
EHI_147570	Rho GDP exchange inhibitor	10618.8	0.744688	1.67561	4.53e-17
EHI_078270	Uncharacterized protein	659.385	0.744053	1.67487	7.17e-06
EHI_035980	Uncharacterized protein	3649.7	0.743001	1.67365	0.00395418
EHI_035150	TBC domain containing protein	1398.87	0.742848	1.67348	1.44e-14
EHI_161640	Uncharacterized protein	2127.02	0.742833	1.67346	7.57e-11
EHI_020270	Ubiquitin-activating enzyme	3271.57	0.741771	1.67223	0.00422212
EHI_134750	Protein tyrosine kinase domain-containing protein	3130.04	0.737342	1.6671	7.29e-09
EHI_102170		355659	0.736864	1.66655	4.23e-06
EHI_004820	Uncharacterized protein	269.73	0.732941	1.66202	2.09e-05
EHI_038890	Uncharacterized protein	3642.97	0.730974	1.65976	7.24e-09
EHI_098380	Orn/Arg/Lys decarboxylase	16953.4	0.730844	1.65961	4.01e-05
EHI_169350	Nonpathogenic pore-forming peptide	43320.8	0.730191	1.65886	7.24e-06
EHI_069170	RhoGAP domain containing protein	1425.56	0.730128	1.65879	5.13e-07
EHI_142750	Uncharacterized protein	147.771	0.730065	1.65871	0.000371417
EHI_198940	Uncharacterized protein	625.255	0.729847	1.65846	2.74e-06
EHI_004855	NA	682.074	0.729443	1.658	2.32e-10
EHI_166810	Elongation factor 2	1976.29	0.728977	1.65746	0.00158455
EHI_016140	U2 snRNP auxiliary factor small subunit	410.915	0.728578	1.657	1.66e-07
EHI_008380	Aminopeptidase	28790.3	0.72828	1.65666	3.04e-09
EHI_040630	Uncharacterized protein	566.679	0.727556	1.65583	2.17e-10
EHI_181580	Uncharacterized protein	286.562	0.726263	1.65435	8e-07
EHI_060860	D-3-phosphoglycerate dehydrogenase	12803.6	0.725842	1.65387	6.64e-13
EHI_198620	PPi-type phosphoenolpyruvate carboxykinase 3	870.395	0.725761	1.65377	2.27e-05
EHI_080220	Niemann-Pick C1 protein	3141.17	0.725611	1.6536	1.3e-17
EHI_129360	RhoGAP domain containing protein	2004.65	0.725568	1.65355	1.33e-06
EHI_040420	Uncharacterized protein	15952.3	0.724622	1.65247	7.59e-09
EHI_164510	Elongation factor 2	6603.99	0.723424	1.6511	0.00224753
EHI_017760	Tyrosine kinase	888.058	0.723052	1.65067	1.83e-05
EHI_086560	Uncharacterized protein	798.766	0.722809	1.65039	3.72e-09
EHI_183510	Nuclear pore protein	2216.3	0.722172	1.64966	0.00107614
EHI_033740		93.9415	0.721523	1.64892	0.00140048
EHI_172960	Actin-related protein 2/3 complex subunit 3	1207.32	0.721282	1.64865	8.74e-08
EHI_055400	Uncharacterized protein	2178.45	0.72087	1.64818	1.92e-10
EHI_135780	Uncharacterized protein	2680.83	0.720655	1.64793	2.01e-06
EHI_055670		11680.4	0.714859	1.64132	0.0036223
EHI_131950	Protein HIRA	1121.8	0.714054	1.64041	0.00233124
EHI_143100	Ras guanine nucleotide exchange factor	3133.43	0.712821	1.63901	2.27e-08
EHI_175050	Aspartyl-tRNA synthetase	10617.6	0.712535	1.63868	5.83e-06
EHI_192460	Diaphanous protein	5621.57	0.711491	1.6375	0.00140664
EHI_142730	NA	131.288	0.710128	1.63595	0.000842278
EHI_148370	Palmitoyltransferase	310.089	0.710049	1.63586	1.7e-06
EHI_177300	Uncharacterized protein	4247.9	0.708826	1.63447	0.00231968
EHI_147440	Uncharacterized protein	4477.85	0.708822	1.63447	3.31e-05
EHI_073560	Phosphatidylinositol 3-kinase 1	428.308	0.708519	1.63413	0.00248501
EHI_130650	Zinc finger domain containing protein	776.746	0.708465	1.63406	2.63e-09
EHI_125150	Uncharacterized protein	14715.6	0.708035	1.63358	2.86e-07
EHI_031370	Uncharacterized protein	1720.92	0.707517	1.63299	0.00266382
EHI_041950	Vacuolar protein sorting 35	8815.58	0.707503	1.63298	9.79e-07
EHI_169800	NA	130.045	0.706866	1.63225	0.000334523
EHI_159770	Uncharacterized protein	1183.15	0.705299	1.63048	0.00465093
EHI_051410	Uncharacterized protein	337.559	0.705059	1.63021	8.87e-06
EHI_040440	Cysteine protease binding protein family 7	8908.81	0.703984	1.629	1.2e-07
EHI_092100	Chitinase Jessie 2	74.8024	0.703801	1.62879	0.00397295
EHI_191200	Uncharacterized protein	208.245	0.703444	1.62839	0.00298606
EHI_156410	WD domain containing protein	737.362	0.701959	1.62671	0.00177658
EHI_131010	Uncharacterized protein	372.748	0.701548	1.62625	3.56e-07
EHI_120630	Uncharacterized protein	3879.86	0.701159	1.62581	3.85e-10
EHI_054800	Uncharacterized protein	12630.8	0.700625	1.62521	9.45e-09
EHI_110000	Uncharacterized protein	9535.91	0.69953	1.62398	9.05e-10
EHI_119290	ATP-dependent DNA helicase	574.219	0.696659	1.62075	0.00336359
EHI_169270	Uncharacterized protein	78.7218	0.695708	1.61968	0.0038809
EHI_177020	Uncharacterized protein	117.668	0.69426	1.61805	0.000606932
EHI_079280	Uncharacterized protein	901.377	0.694214	1.618	7.62e-10
EHI_047760	ATP-binding cassette protein	4237.64	0.694154	1.61794	0.00111065
EHI_169210	Coatomer subunit delta	586.117	0.693984	1.61774	5.27e-05
EHI_098180		745.725	0.692776	1.61639	8.15e-08
EHI_197230	Formin homology 2 domain containing protein	948.643	0.692586	1.61618	2.23e-05
EHI_007770	Uncharacterized protein	1528.53	0.691978	1.6155	6.79e-06
EHI_158570	Actobindin	2365.31	0.691869	1.61538	1.97e-06
EHI_133920	TPR repeat protein	3774.85	0.691386	1.61483	0.00401731
EHI_126190	NA	20026.4	0.691013	1.61442	2.07e-13
EHI_150490	Aldehyde-alcohol dehydrogenase	1008.75	0.690728	1.6141	0.00388982
EHI_198830	Uncharacterized protein	773.285	0.690203	1.61351	9.21e-07
EHI_101240	Uncharacterized protein	16092.5	0.68967	1.61292	0.000498597
EHI_101230	NA	7236.76	0.689387	1.6126	2.21e-08
EHI_178470	Cysteine protease binding protein family 6	49630.5	0.688459	1.61156	5.37e-10
EHI_054180	Protein SEY1 homolog 2	2393.81	0.685229	1.60796	0.00218684
EHI_155730	1-acyl-glycerol-3-phosphate acyltransferase	1244.44	0.685223	1.60795	2.49e-06
EHI_039020	Actobindin	4893.04	0.683658	1.60621	0.00021059
EHI_198730	Uncharacterized protein	366.528	0.683429	1.60595	2.55e-08
EHI_164800	Cysteine protease binding protein family 1	23076.7	0.681962	1.60432	0.000361509
EHI_179340	HMG box protein	1198.76	0.681838	1.60418	0.00779888
EHI_125980	Uncharacterized protein	393.075	0.681453	1.60375	6.82e-06
EHI_129340	Uncharacterized protein	2133.65	0.680697	1.60291	0.00132351
EHI_046650	Gal/GalNAc lectin heavy subunit	9577.5	0.679825	1.60195	0.00115737
EHI_110810	Unconventional myosin IB	8182.26	0.679644	1.60174	1.25e-16
EHI_108470	Uncharacterized protein	601.506	0.679572	1.60166	2.21e-08
EHI_185260	Uncharacterized protein	852.327	0.677949	1.59986	9.5e-08
EHI_190440	Rho family GTPase	1181.11	0.676829	1.59862	1.96e-10
EHI_194180	Uncharacterized protein	1016.85	0.673991	1.59548	2.03e-05
EHI_135480	Leucine-rich repeat containing protein	907.547	0.673043	1.59443	4.22e-07
EHI_009530	Pyruvate	57311.8	0.671846	1.59311	0.000235924
EHI_060350	Splicing factor Prp8	2184.45	0.671731	1.59298	0.000432127
EHI_148550	Protein tyrosine kinase domain-containing protein	901.99	0.670989	1.59216	0.000237508
EHI_133540	Uncharacterized protein	26058.9	0.670978	1.59215	0.00558071
EHI_198320	Heat shock protein 70	3241.23	0.669982	1.59105	6.19e-06
EHI_099700	NAD(FAD)-dependent dehydrogenase	17960	0.668152	1.58904	0.00110349
EHI_012500	Coatomer subunit gamma	3780.37	0.668134	1.58902	2.29e-13
EHI_080200	Surface antigen ariel1	10571.7	0.666824	1.58757	4.82e-07
EHI_066300	Uncharacterized protein	3615.35	0.666744	1.58749	6.16e-05
EHI_189490	Elongation factor 2	9519.86	0.666256	1.58695	0.00384754
EHI_111550	Uncharacterized protein	14289.4	0.666016	1.58669	0.00604951
EHI_062680	Uncharacterized protein	2400.17	0.664336	1.58484	7.24e-06
EHI_051740	Uncharacterized protein	1952.74	0.664148	1.58463	1.67e-07
EHI_075850	Uncharacterized protein	1350.95	0.663821	1.58427	3.26e-09
EHI_135040	WD domain containing protein	1650.39	0.661887	1.58215	1.11e-09
EHI_131500	Uncharacterized protein	2466.57	0.659558	1.5796	5.96e-12
EHI_167300	Grainin 1	60566.4	0.658903	1.57888	2.07e-12
EHI_056440	Protein HIRA	949.436	0.658834	1.57881	3.07e-07
EHI_059900	Uncharacterized protein	690.018	0.658832	1.5788	1.79e-10
EHI_186020	DNA-directed RNA polymerase subunit beta	6468.14	0.658423	1.57836	1.51e-06
EHI_131210	Uncharacterized protein	4873.7	0.658089	1.57799	7.67e-09
EHI_016130	Uncharacterized protein	10811.6	0.657748	1.57762	6.8e-10
EHI_194340	Uncharacterized protein	511.929	0.657522	1.57737	9.53e-05
EHI_052780	TolA-like protein	3671.74	0.656963	1.57676	6.53e-05
EHI_083250	Alpha-NAC protein	54044	0.656313	1.57605	3.03e-07
EHI_092930	Uncharacterized protein (Fragment)	1004.59	0.656106	1.57582	0.00738084
EHI_064620	Uncharacterized protein	3528.8	0.655657	1.57533	2.72e-05
EHI_086380	Uncharacterized protein	5128.11	0.652873	1.5723	4.16e-06
EHI_027680	Leucine rich repeat protein	206.067	0.652284	1.57165	4.61e-05
EHI_035800	Ras GTPase activating protein	8244.89	0.651658	1.57097	0.000446796
EHI_081790	Protein kinase domain containing protein	5131.31	0.65141	1.5707	0.000351661
EHI_094030	Actin binding protein	4407.51	0.651149	1.57042	3.89e-06
EHI_155560	Uncharacterized protein	785.674	0.650743	1.56998	1.35e-09
EHI_193290	Uncharacterized protein	1161.08	0.650211	1.5694	0.000312358
EHI_135740	Acyl-CoA synthetase	5056.55	0.64831	1.56733	2.89e-11
EHI_105250	Ras GTPase-activating protein	3790.87	0.647492	1.56644	3.43e-08
EHI_140120	NA	25235.7	0.6455	1.56428	2.66e-13
EHI_093130	EhSec1 (Fragment)	2891.41	0.645341	1.56411	0.00356003
EHI_010610	Ulp1 protease family	128.433	0.644825	1.56355	0.000600059
EHI_075540	Protein kinase	1515.81	0.644027	1.56268	5.82e-10
EHI_185230	Protein kinase	1492.51	0.642953	1.56152	8.83e-11
EHI_198880	Proliferating-cell nucleolar antigen p120	1768.24	0.642334	1.56085	0.00150971
EHI_180660	Protein kinase domain containing protein	804.865	0.641249	1.55968	2.08e-10
EHI_012340	Uncharacterized protein	7442.85	0.640626	1.55901	1.49e-05
EHI_012530	Uncharacterized protein	270.174	0.639782	1.55809	1.74e-05
EHI_048540	Uncharacterized protein	4926.31	0.638928	1.55717	5.29e-07
EHI_065670	Cation-transporting ATPase	10647	0.637606	1.55575	0.00170171
EHI_160730	Uncharacterized protein	484.608	0.63731	1.55543	6.32e-07
EHI_044190	Protein kinase with WD repeats	2333.61	0.636868	1.55495	0.000246347
EHI_017600	Serine/threonine-protein phosphatase	1248.12	0.636107	1.55413	0.00420304
EHI_103660	Helicase	1156.77	0.635753	1.55375	0.00186536
EHI_134800	Ankyrin repeat protein	866.537	0.63528	1.55324	6.15e-05
EHI_082570	Uncharacterized protein	1350.51	0.634893	1.55282	1.18e-07
EHI_027370	Uncharacterized protein	1426.33	0.634405	1.5523	4.48e-06
EHI_153370	Uncharacterized protein	1135.67	0.633653	1.55149	0.00627088
EHI_051440	Uncharacterized protein	183.47	0.632804	1.55058	9.58e-05
EHI_198770	ADP-ribosylglycohydrolase	1842.35	0.632446	1.55019	0.00109775
EHI_069520	Protein kinase domain containing protein	1912.39	0.631849	1.54955	0.00413953
EHI_050650	Protein kinase	10934.4	0.631801	1.5495	0.000531335
EHI_133940	Uncharacterized protein	1029.01	0.631418	1.54909	0.00551717
EHI_109690	Uncharacterized protein	3118.35	0.630684	1.5483	2.32e-05
EHI_035730	Uncharacterized protein	5271.56	0.630185	1.54776	0.00395017
EHI_151520	DNA polymerase	896.091	0.630044	1.54761	0.00285847
EHI_054520	Uncharacterized protein	2602.76	0.630035	1.5476	9.48e-14
EHI_167310	Grainin 2	10072	0.630028	1.54759	7.72e-12
EHI_010290	Serine/threonine-protein phosphatase	1866.5	0.628641	1.54611	1.78e-11
EHI_009830	Uncharacterized protein	860.96	0.628033	1.54546	0.00462265
EHI_031310	Myotubularin-related protein 2	1425.89	0.627837	1.54525	9.99e-09
EHI_010730	Vacuolar sorting protein 26	2556.63	0.627439	1.54482	1.14e-07
EHI_095200	Uncharacterized protein	2479.63	0.627311	1.54468	0.00236519
EHI_127410	Protein kinase domain containing protein	2214.99	0.626245	1.54354	0.00719881
EHI_125390	Uncharacterized protein	398.813	0.626177	1.54347	1.85e-05
EHI_012720	Purine nucleoside phosphorylase	4774.94	0.625961	1.54324	5.87e-12
EHI_004990	Ankyrin	1690.04	0.625841	1.54311	1.36e-10
EHI_038800	Actin binding protein	8179.96	0.625351	1.54259	1.84e-10
EHI_196980	Uncharacterized protein	1542.88	0.624577	1.54176	4.98e-05
EHI_175030	DEAD/DEAH box helicase	2034.94	0.62408	1.54123	0.000675077
EHI_103410	EhSec31	11982.5	0.621977	1.53898	0.00581236
EHI_079270	Uncharacterized protein	230.729	0.620445	1.53735	0.000289173
EHI_077530	Uncharacterized protein	19986.5	0.620371	1.53727	1.75e-09
EHI_134810	Rubrerythrin	7253.38	0.619794	1.53666	1.99e-11
EHI_056100	Rab family GTPase (Fragment)	2064.48	0.619238	1.53606	1.04e-06
EHI_158310	Uncharacterized protein	1604.88	0.618937	1.53574	7.93e-10
EHI_139380	Uncharacterized protein	1194.7	0.618402	1.53517	5.78e-08
EHI_065490	Uncharacterized protein	9591.35	0.617587	1.53431	0.00524067
EHI_174140	Uncharacterized protein	3542.31	0.617276	1.53398	0.00133002
EHI_068270	Rho guanine nucleotide exchange factor	806.812	0.616204	1.53284	0.00721856
EHI_177990	Leucine-rich repeat containing protein	10579.2	0.615466	1.53205	0.00155167
EHI_178770	GTP-binding protein	498.86	0.615252	1.53183	8.6e-07
EHI_142720	Bifunctional short chain isoprenyl diphosphate synthase	593.611	0.615088	1.53165	7.79e-05
EHI_053850	Uncharacterized protein	17552.2	0.614573	1.5311	1.3e-05
EHI_126020	Glucosidase	2484.58	0.614379	1.5309	8.32e-06
EHI_068320	Glycerophosphoryl diester phosphodiesterase	3221.96	0.613732	1.53021	1.19e-11
EHI_186470	Surface antigen ariel1	780.161	0.611331	1.52767	2.5e-06
EHI_174220	Uncharacterized protein	4588.59	0.610505	1.52679	5.15e-14
EHI_103420	Uncharacterized protein	709	0.608252	1.52441	0.00445781
EHI_029720	Uncharacterized protein	109.88	0.607948	1.52409	0.00343156
EHI_049590	Adaptor protein (AP) family protein	1222.6	0.607788	1.52392	0.00200793
EHI_198930	Actin	27070.1	0.607524	1.52364	5.14e-15
EHI_103400	Uncharacterized protein	262.931	0.607489	1.52361	0.00027587
EHI_199170	Uncharacterized protein	1177.38	0.607376	1.52349	0.000143038
EHI_086050	Protein kinase	1126.15	0.604527	1.52048	0.00109654
EHI_062700	Glutaminyl-tRNA synthetase	12008.6	0.604142	1.52007	0.00204525
EHI_100380	Uncharacterized protein	1461.68	0.603077	1.51895	6.09e-05
EHI_083400	NA	297.076	0.60298	1.51885	0.00110692
EHI_104560	Cortexillin	2279.89	0.602379	1.51822	0.00150851
EHI_096360	Uncharacterized protein	42428	0.602291	1.51813	0.000110601
EHI_166870	GTP binding protein	2238.44	0.601419	1.51721	0.00191671
EHI_014030	NAD(P) transhydrogenase subunit alpha	4043.28	0.601411	1.5172	0.000374977
EHI_142040	Exocyst complex component exo70	3764.49	0.601168	1.51694	3.55e-09
EHI_115390	Uncharacterized protein	2679.29	0.60082	1.51658	5.54e-11
EHI_042880	DNA topoisomerase	1968.66	0.600308	1.51604	5.23e-05
EHI_198790	Alanyl-tRNA synthetase	15537.6	0.600077	1.5158	2.9e-06
EHI_107670	Thioredoxin	471.977	0.598861	1.51452	2.66e-06
EHI_010510	Uncharacterized protein	3995.6	0.596865	1.51243	1.81e-12
EHI_113420	Uncharacterized protein	1414.58	0.594589	1.51004	0.000231615
EHI_160870	Uncharacterized protein	5309.66	0.594453	1.5099	0.00114517
EHI_093740	Uncharacterized protein	18109.3	0.594059	1.50949	0.0051183
EHI_178870	Uncharacterized protein	4528.44	0.594023	1.50945	0.00199949
EHI_177460	Eukaryotic translation initiation factor 5A	269.804	0.592717	1.50808	5.45e-05
EHI_050720	Paxillin	1239.8	0.592357	1.50771	1.58e-10
EHI_051850	Uncharacterized protein	945.861	0.591753	1.50708	0.000507128
EHI_038280	Uncharacterized protein	5354.8	0.591648	1.50697	0.00414089
EHI_009620	Uncharacterized protein	22579.7	0.591292	1.5066	1.33e-07
EHI_152580	Ras guanine nucleotide exchange factor	730.248	0.5891	1.50431	8.1e-07
EHI_025280	Tyrosine kinase	827.336	0.589046	1.50425	3.4e-07
EHI_165350	Malate dehydrogenase	27255.6	0.58896	1.50416	9.7e-08
EHI_135770	Uncharacterized protein	378.94	0.588467	1.50365	1.18e-05
EHI_048620	Uncharacterized protein	314.044	0.587643	1.50279	0.000211661
EHI_169280	EhRab7E protein	6536.36	0.586539	1.50164	6.47e-15
EHI_114190	Uncharacterized protein	968.741	0.585855	1.50093	3.25e-05
EHI_188110	Protein kinase	8480.06	0.58531	1.50036	3.23e-07
EHI_152350	Casein kinase II subunit beta	957.265	0.585153	1.5002	6.08e-06

## Sheet: downregulated,padj<0.01
Gene_ID	Gene_Symbol	baseMean	log2FoldChange	FoldChange (2^x)	padj
EHI_023220	60S ribosomal protein L29	26216.9	-8.83732	0.00218625	0
EHI_047630	Uncharacterized protein	4.32306	-4.36199	0.0486308	0.00525334
EHI_126200	Uncharacterized protein	131.207	-3.93083	0.0655694	5.17e-35
EHI_199040	Uncharacterized protein	78.2629	-3.85954	0.0688909	2.06e-26
EHI_062720	Uncharacterized protein	6.71937	-2.97443	0.127235	0.00538641
EHI_198920	Uncharacterized protein	12.7155	-2.88128	0.135721	0.000130478
EHI_016240	Leucine rich repeat protein	5.95398	-2.7945	0.144135	0.00619634
EHI_046030	Uncharacterized protein	40.2199	-2.76472	0.147142	1.07e-12
EHI_174970	Uncharacterized protein	143.634	-2.76431	0.147184	2.07e-12
EHI_088600	40S ribosomal protein S30	80.4389	-2.60112	0.164811	8.28e-24
EHI_190460	Amino acid transporter	493.118	-2.47336	0.180072	1.55e-69
EHI_084710	Uncharacterized protein	39.776	-2.41879	0.187013	7.01e-07
EHI_198220	Uncharacterized protein	10.54	-2.39901	0.189594	0.000752067
EHI_154760	Uncharacterized protein	362.828	-2.39807	0.189719	1.17e-17
EHI_021480	Rab family GTPase	11.5451	-2.35447	0.195539	0.000777491
EHI_139330	Uncharacterized protein	14.7242	-2.33121	0.198717	7.37e-05
EHI_052130	Uncharacterized protein	16.853	-2.31432	0.201057	3.81e-05
EHI_047620	Uncharacterized protein	33.7523	-2.27973	0.205936	3.66e-08
EHI_153060	Acyl-CoA synthetase	75.544	-2.21907	0.21478	3.52e-17
EHI_042870	Cell surface protease gp63	20.4564	-2.21374	0.215575	0.000599407
EHI_084720	Uncharacterized protein	72.4668	-2.13284	0.228009	3.26e-08
EHI_118130	C2 domain containing protein	19.0013	-2.12739	0.228871	8.48e-05
EHI_019630	Uncharacterized protein	1399.78	-2.09438	0.234169	2.47e-23
EHI_178000	Uncharacterized protein	39.3918	-2.05648	0.240401	2.58e-05
EHI_147220	Trucated hsp70 family protein	11.6535	-2.04574	0.242198	0.00209564
EHI_164300	Uncharacterized protein	15.0679	-2.03319	0.244314	0.000771772
EHI_182150	Uncharacterized protein	304.676	-2.00643	0.248889	1.21e-31
EHI_023400	40S ribosomal protein S30	507.913	-1.99431	0.250989	4.1e-55
EHI_104230	Uncharacterized protein	13.8771	-1.97674	0.254064	0.00075184
EHI_142120	Heat shock transcription factor	33.7179	-1.96712	0.255763	3.94e-06
EHI_026890	Deoxyuridine 5'-triphosphate nucleotidohydrolase	17.279	-1.95851	0.257294	0.00243463
EHI_017900	Uncharacterized protein	10.11	-1.9523	0.258403	0.00854925
EHI_095510	Uncharacterized protein	241.45	-1.95218	0.258425	2.3e-12
EHI_163630	Phosphofructokinase	75.7423	-1.94786	0.2592	9.49e-14
EHI_147860	Uncharacterized protein	1984.1	-1.94607	0.259522	1.38e-30
EHI_154580	Uncharacterized protein	15.0933	-1.93351	0.261791	0.000676381
EHI_104220	Uncharacterized protein	26.7829	-1.92351	0.263612	3e-05
EHI_006170	Eukaryotic translation initiation factor 6	10035.5	-1.92004	0.264247	3.38e-117
EHI_004050	Uncharacterized protein	19.5734	-1.91248	0.265636	9.67e-05
EHI_074550	Uncharacterized protein	73.2685	-1.90606	0.266821	8.29e-12
EHI_176960	Uncharacterized protein	84.1785	-1.90588	0.266853	1.09e-13
EHI_089440	Uncharacterized protein	107.681	-1.89269	0.269305	1.22e-07
EHI_180940	Uncharacterized protein	68.8392	-1.86986	0.2736	4.38e-13
EHI_078530	NA	21.6264	-1.85252	0.276908	0.00024285
EHI_145300	Uncharacterized protein	34.6267	-1.84254	0.27883	4.54e-05
EHI_132870	Uncharacterized protein	15.1099	-1.81351	0.284498	0.00417131
EHI_154570	Uncharacterized protein	9.97826	-1.79237	0.288697	0.00889128
EHI_020980	Uncharacterized protein	95.9985	-1.7923	0.288711	9.4e-11
EHI_018840	Leucine rich repeat protein	57.0374	-1.78615	0.289945	5.64e-10
EHI_172020	Uncharacterized protein	205.963	-1.75944	0.295363	4.05e-11
EHI_165190	Uncharacterized protein	345.203	-1.73553	0.300299	2.86e-26
EHI_091700	Uncharacterized protein	81.3108	-1.73274	0.300881	9.07e-11
EHI_196790	Uncharacterized protein	47.282	-1.73185	0.301065	5.8e-05
EHI_154700	Uncharacterized protein	259.927	-1.72927	0.301605	1.43e-13
EHI_113200	Uncharacterized protein	15.9506	-1.72629	0.302229	0.00119044
EHI_025700	Serine-threonine-isoleucine rich protein	34.1924	-1.72043	0.303457	0.000810694
EHI_074540	Uncharacterized protein	98.3425	-1.71702	0.304176	4.55e-14
EHI_188860	Uncharacterized protein	105.307	-1.70831	0.306019	4.5e-12
EHI_004060	Uncharacterized protein	40.0191	-1.70378	0.306981	6.73e-06
EHI_062310	Uncharacterized protein	14.8979	-1.69038	0.309845	0.00470801
EHI_097900	Cysteine protease	139.626	-1.68965	0.310002	1.87e-09
EHI_054460	Phosphatidylinositol-3	838.896	-1.68065	0.311942	6.34e-19
EHI_020850	Uncharacterized protein	28.0389	-1.6626	0.315869	3.68e-05
EHI_108490	Uncharacterized protein	37.2869	-1.65714	0.317068	2.19e-06
EHI_139090	Uncharacterized protein	914.519	-1.65308	0.31796	1.48e-47
EHI_001740	Uncharacterized protein	15.1258	-1.65181	0.318241	0.00447915
EHI_027020	Uncharacterized protein	167.904	-1.65123	0.318368	2.37e-09
EHI_115720	Metallo-beta-lactamase superfamily protein	65.4269	-1.63775	0.321358	7.91e-09
EHI_096220	Rab family GTPase (Fragment)	390.299	-1.63174	0.322699	2.1e-29
EHI_072500	Uncharacterized protein	239.151	-1.63122	0.322814	1.29e-15
EHI_020970	Uncharacterized protein	146.332	-1.6283	0.323469	2.64e-07
EHI_074490	Uncharacterized protein	22.0844	-1.62195	0.324896	0.000244963
EHI_091680	Uncharacterized protein	39.6535	-1.62031	0.325265	9.05e-06
EHI_052760	Uncharacterized protein	47.248	-1.60616	0.328472	2.8e-06
EHI_072530	Uncharacterized protein	202.51	-1.59845	0.330232	1.41e-13
EHI_059255	NA	34.6848	-1.58965	0.332251	0.000494922
EHI_089450	Uncharacterized protein	52.5921	-1.58729	0.332795	2.22e-05
EHI_091690	Uncharacterized protein	136.22	-1.5862	0.333048	1.1e-12
EHI_090640	Cylicin-2	119.245	-1.5778	0.334993	6.9e-05
EHI_154730	Uncharacterized protein	36.9829	-1.57562	0.3355	0.00185168
EHI_034810	Uncharacterized protein	179.178	-1.55777	0.339676	7.5e-14
EHI_126170	Cysteine protease 15	38.3827	-1.55343	0.340699	9.05e-06
EHI_172010	Uncharacterized protein	262.224	-1.54086	0.343681	8.83e-11
EHI_129890	Type A flavoprotein	351.115	-1.51305	0.350369	2.81e-16
EHI_080280	Glucosamine 6-phosphate N-acetyltransferase. putative	229.183	-1.49813	0.354012	5.47e-18
EHI_154710	Uncharacterized protein	211.591	-1.49486	0.354814	8.44e-07
EHI_069530	Uncharacterized protein	159.565	-1.49282	0.355318	9.84e-14
EHI_198980	Alkyl sulfatase	205.346	-1.48828	0.356438	7.29e-09
EHI_105780	Arginine N-methyltransferase 1	47.0065	-1.48742	0.35665	4.13e-06
EHI_031640	Uncharacterized protein	2745	-1.48095	0.358253	1.34e-15
EHI_056350	Uncharacterized protein	127.851	-1.47897	0.358744	4.83e-10
EHI_065680	MmpL efflux pump	390.037	-1.46914	0.361197	8.76e-19
EHI_157120	Kinase	3155.06	-1.46862	0.361329	1.66e-25
EHI_120900	Calcium-binding protein 1 (EhCBP1)	3043.65	-1.46433	0.362403	1.87e-29
EHI_005110	Uncharacterized protein	21.7866	-1.45792	0.364016	0.000955109
EHI_148460	Leucine rich repeat protein	1935.76	-1.45511	0.364728	5.08e-47
EHI_154690	Uncharacterized protein	346.757	-1.4548	0.364806	2.84e-11
EHI_074580	Uncharacterized protein	105.326	-1.44932	0.366193	4.56e-12
EHI_008590	Uncharacterized protein	36.344	-1.44809	0.366507	0.000153081
EHI_020990	Uncharacterized protein	165.975	-1.42182	0.373241	1.72e-08
EHI_010130	Uncharacterized protein	348	-1.41756	0.374345	1.46e-10
EHI_034820	Uncharacterized protein	44.0095	-1.40394	0.377895	6.67e-05
EHI_165250	Uncharacterized protein	38.5447	-1.39962	0.37903	0.000198177
EHI_154750	Uncharacterized protein	66.7438	-1.39939	0.379089	7.24e-05
EHI_080210	Uncharacterized protein	19.7333	-1.39817	0.379411	0.00255373
EHI_050490	Uncharacterized protein	61.6748	-1.39396	0.38052	5.1e-06
EHI_054720	CDP-alcohol phosphatidyltransferase family protein	590.39	-1.39191	0.381059	4.36e-27
EHI_023210	GTP-binding protein	203.278	-1.39151	0.381165	1.62e-16
EHI_192560	Uncharacterized protein	67.2368	-1.38928	0.381756	7.3e-07
EHI_067070	Protein kinase	44.7952	-1.38839	0.381991	8.48e-05
EHI_093810	Histone H3	58.3868	-1.37343	0.385972	6.8e-07
EHI_111200	Uncharacterized protein	2377.3	-1.365	0.388233	1.03e-20
EHI_151450	Uncharacterized protein	272.286	-1.36237	0.388943	5.93e-17
EHI_159610	Cysteine protease	46.2525	-1.35827	0.390051	0.000366646
EHI_008420	Uncharacterized protein	12984.5	-1.35166	0.391842	1.31e-38
EHI_064600	Uncharacterized protein	85.3803	-1.3493	0.392482	1.51e-09
EHI_098720	Uncharacterized protein	29.3253	-1.34414	0.393889	0.00242861
EHI_046630	Rho family GTPase	22.4449	-1.33043	0.39765	0.00259879
EHI_015240	Uncharacterized protein	297.363	-1.32405	0.399412	1.97e-10
EHI_113960	Uncharacterized protein	137.717	-1.31815	0.401049	5.4e-11
EHI_069400	Rap GTPase	59.2642	-1.31744	0.401246	6.13e-06
EHI_127190	Nuclear LIM interactor-interacting factor 3	136.589	-1.31285	0.402526	6.28e-13
EHI_036490	Surface antigen ariel1	131.678	-1.30373	0.405079	1.44e-05
EHI_200970	Uncharacterized protein	110.361	-1.30227	0.405489	7.39e-06
EHI_087430	Uncharacterized protein	20.1689	-1.30144	0.405722	0.00766614
EHI_060320	PX domain protein	144.172	-1.30103	0.405837	1.04e-06
EHI_059260	NA	68.1798	-1.30061	0.405955	1.24e-05
EHI_027030	Uncharacterized protein	66.4817	-1.29716	0.406926	1.73e-05
EHI_169670	Uncharacterized protein	947.268	-1.29345	0.407975	1.16e-19
EHI_119510	Uncharacterized protein	687.743	-1.29037	0.408847	3.36e-27
EHI_123700	Uncharacterized protein	56.6231	-1.286	0.410088	2.74e-06
EHI_133780	Uncharacterized protein	75.1327	-1.27769	0.412456	9.72e-07
EHI_176810	Uncharacterized protein	36.5948	-1.27458	0.413345	0.000344887
EHI_117680	Tyrosine kinase	117.741	-1.2706	0.414488	7.29e-10
EHI_095490	Uncharacterized protein	60.6546	-1.27022	0.414597	0.00301741
EHI_045030	Uncharacterized protein	1125.46	-1.26777	0.415302	5.75e-27
EHI_072510	Uncharacterized protein	232.739	-1.26573	0.415888	6.66e-06
EHI_006885	NA	13821.6	-1.26546	0.415967	3e-27
EHI_009910	TBC domain containing protein	529.38	-1.26111	0.417224	1.86e-23
EHI_031340	Uncharacterized protein	585.672	-1.26068	0.417348	3.18e-22
EHI_102700	Uncharacterized protein (Fragment)	19.9594	-1.24962	0.42056	0.00668784
EHI_064460	Ubiquitin carboxyl-terminal hydrolase	408.583	-1.2491	0.420712	1.2e-09
EHI_095300	Uncharacterized protein	216.293	-1.2439	0.422229	1.91e-11
EHI_120260	Uncharacterized protein	225.959	-1.24385	0.422244	1.1e-12
EHI_095320	Uncharacterized protein	268.491	-1.2367	0.424341	1.81e-05
EHI_059050	Uncharacterized protein	30.964	-1.23318	0.425379	0.00273134
EHI_057810	Uncharacterized protein	67.3933	-1.22898	0.426618	7.53e-07
EHI_095310	Uncharacterized protein	222.875	-1.22751	0.427052	6.66e-09
EHI_078540	Uncharacterized protein	177.208	-1.2253	0.427707	2.46e-10
EHI_015290	C2 domain protein	80.5479	-1.22056	0.429116	2.17e-05
EHI_016900	Uncharacterized protein	257.099	-1.21429	0.430984	0.00106466
EHI_092300	Protein kinase	625.174	-1.21268	0.431465	3.9e-10
EHI_049160	Leucine rich repeat protein	25.2086	-1.21101	0.431965	0.00258999
EHI_165200	Uncharacterized protein	58.2102	-1.21032	0.432173	2.09e-05
EHI_118110	Acid sphingomyelinase-like phosphodiesterase	131.402	-1.2003	0.435185	4.61e-10
EHI_111960	Uncharacterized protein	50.0647	-1.19447	0.436948	5.17e-05
EHI_151870	Glycosyltransferase	95.9739	-1.19264	0.437502	2.01e-08
EHI_186870	Uncharacterized protein	601.835	-1.18942	0.438478	1.28e-11
EHI_123850	Surface antigen ariel1	86.1862	-1.18453	0.439969	0.00127324
EHI_189190	Uncharacterized protein	87.7051	-1.18235	0.440632	2.69e-05
EHI_013240	Uncharacterized protein	229.945	-1.17912	0.44162	4.07e-15
EHI_133910	Uncharacterized protein	114.913	-1.17692	0.442294	2.39e-09
EHI_095480	Uncharacterized protein	435.969	-1.16932	0.44463	1.72e-05
EHI_015430	Uncharacterized protein	285.95	-1.1615	0.447048	1.03e-15
EHI_035100	Uncharacterized protein	2371.77	-1.1609	0.447232	8e-16
EHI_152670	Malate dehydrogenase	2680.36	-1.15805	0.448119	4.05e-25
EHI_100420	Dual specificity protein phosphatase	76.2439	-1.15232	0.449902	3.73e-06
EHI_023150	Uncharacterized protein	1159.48	-1.15184	0.45005	1.04e-21
EHI_122770	Uncharacterized protein	36.2045	-1.14935	0.450829	0.000792372
EHI_031740	RAS-related protein racG	66.519	-1.14415	0.452455	5.45e-06
EHI_129830	Uncharacterized protein	113.824	-1.14042	0.453629	6.29e-07
EHI_162800	Uncharacterized protein	115.461	-1.13678	0.454772	8.13e-07
EHI_164470	Uncharacterized protein	1528.51	-1.13448	0.455499	1.15e-07
EHI_184540	Protein kinase	622.655	-1.12838	0.45743	3.74e-06
EHI_181280	Uncharacterized protein	53.2671	-1.12712	0.457828	0.000492867
EHI_150480	Uncharacterized protein	55.6966	-1.12508	0.458476	0.000644193
EHI_188140	Uncharacterized protein	441.797	-1.12464	0.458617	7.55e-19
EHI_029010	Uncharacterized protein	589.029	-1.12183	0.459512	3.62e-22
EHI_091670	Uncharacterized protein	113.215	-1.11817	0.460677	0.00154276
EHI_098610	Uncharacterized protein	619.855	-1.11759	0.460862	1.09e-22
EHI_091050	RBR-type E3 ubiquitin transferase	73.5103	-1.11705	0.461035	0.000201925
EHI_073980	Uncharacterized protein	79.2015	-1.11596	0.461383	2.19e-05
EHI_018950	Uncharacterized protein	152.536	-1.11201	0.462649	2.22e-09
EHI_191400	Uncharacterized protein	64.5136	-1.10797	0.463945	4.8e-05
EHI_015350	Ras family GTPase	507.42	-1.10236	0.465753	2e-21
EHI_110990	Uncharacterized protein	472.831	-1.09895	0.466858	1.71e-16
EHI_089460	Uncharacterized protein	65.4944	-1.09505	0.468119	2.73e-05
EHI_189960	ADP-ribosylation factor 1	4281.46	-1.09199	0.469113	1.2e-22
EHI_052410	Uncharacterized protein	82.78	-1.08967	0.469868	7.34e-06
EHI_140700	Uncharacterized protein	181.413	-1.08913	0.470046	4.62e-12
EHI_110770	Uncharacterized protein	314.647	-1.08619	0.471005	1.75e-15
EHI_153500	Diacylglycerol kinase	52.2861	-1.0855	0.47123	0.000554044
EHI_067250	Uncharacterized protein	68.6707	-1.07877	0.473434	1.63e-05
EHI_168860	Uncharacterized protein	108.456	-1.07639	0.474214	4.38e-05
EHI_114410	Uncharacterized protein	40.7447	-1.06852	0.47681	0.00158455
EHI_177560	RNA recognition motif domain containing protein	714.142	-1.06165	0.479082	1.64e-12
EHI_059040	Protein kinase domain containing protein	52.8578	-1.05291	0.481994	0.00039483
EHI_121750	Uncharacterized protein	86.6722	-1.05234	0.482185	0.00026297
EHI_045380	SH2 domain containing protein	352.153	-1.05102	0.482627	3.89e-15
EHI_105800	Protein kinase domain containing protein	817.377	-1.04661	0.484105	1.5e-20
EHI_040470	Uncharacterized protein	2064.76	-1.04584	0.484364	5.28e-26
EHI_186780	Uncharacterized protein	300.864	-1.04119	0.485926	2.37e-11
EHI_198990	Formate/nitrite transporter family protein	91.9078	-1.03927	0.486575	0.00611955
EHI_008120	Uncharacterized protein	4499.64	-1.03578	0.487752	1.13e-22
EHI_110700	Sucrose transporter	92.4575	-1.03475	0.488099	0.000327459
EHI_001900	Uncharacterized protein	576.738	-1.03306	0.488673	1.04e-15
EHI_136340	Metallo-beta-lactamase domain-containing protein	1329.55	-1.02951	0.489876	8.42e-16
EHI_176480	Leucine rich repeat protein	129.51	-1.02576	0.491151	4.61e-08
EHI_130500	Uncharacterized protein	63.6844	-1.01909	0.493428	0.00048629
EHI_126920	Asparaginyl-tRNA synthetase	15626.8	-1.01221	0.495788	2.88e-19
EHI_017710	Leucine rich repeat protein	486.761	-1.01157	0.496006	9.85e-14
EHI_148340	Long-chain-fatty-acid--CoA ligase	496.316	-1.01113	0.496156	5.57e-15
EHI_073450	Uncharacterized protein	444.505	-1.01078	0.496277	4.23e-15
EHI_095500	Uncharacterized protein	118.24	-1.00893	0.496915	0.00345859
EHI_128470	Uncharacterized protein	475.21	-1.00703	0.497569	2.3e-09
EHI_004410	Uncharacterized protein	225.756	-1.00496	0.498286	0.000957935
EHI_007470	Uncharacterized protein	93.732	-1.00287	0.499006	6.51e-06
EHI_067240	Uncharacterized protein	38.0801	-1.00167	0.499422	0.00675319
EHI_095440	Uncharacterized protein	162.3	-1.00088	0.499696	1.11e-07
EHI_105080	Zinc finger protein	1576.99	-0.985898	0.504911	7.91e-08
EHI_148740	Uncharacterized protein	513.784	-0.984663	0.505344	1.76e-12
EHI_072630	Uncharacterized protein (Fragment)	215.48	-0.982811	0.505993	9.12e-08
EHI_199470	AIG1 family protein	238.91	-0.979209	0.507258	8.74e-10
EHI_119770	Uncharacterized protein	91.68	-0.978596	0.507473	0.0038809
EHI_170390	Rab family GTPase (Fragment)	338.184	-0.976193	0.508319	1.42e-08
EHI_183000	Gal/GalNAc lectin Igl2	5303.07	-0.974231	0.509011	2.15e-20
EHI_092310	Uncharacterized protein	35.775	-0.972957	0.509461	0.00968015
EHI_114130	Protein kinase domain containing protein	295.989	-0.971245	0.510066	7.14e-07
EHI_014320	Adenosine deaminase	3374.16	-0.968875	0.510904	1.05e-24
EHI_029340	Short chain dehydrogenase family protein	75.7148	-0.968712	0.510962	0.000417055
EHI_046150	Uncharacterized protein	40.502	-0.967068	0.511545	0.00301741
EHI_021320	Uncharacterized protein	395.465	-0.964599	0.512421	1.1e-10
EHI_061030	Uncharacterized protein	324.172	-0.96339	0.51285	3.56e-12
EHI_151400	Cysteine protease 9	567.673	-0.960411	0.513911	4.67e-15
EHI_092190	3-ketoacyl-CoA synthase	1197.08	-0.959692	0.514167	6.56e-07
EHI_181160	Uncharacterized protein	44.5025	-0.957736	0.514864	0.001472
EHI_154230	Zinc finger protein 622	1576.92	-0.951555	0.517075	3.18e-22
EHI_186940	Uncharacterized protein	41.8267	-0.951322	0.517158	0.00469486
EHI_156390	Casein kinase 1	242.548	-0.949051	0.517973	4.9e-09
EHI_159640	Iron hydrogenase	3827.15	-0.945757	0.519157	6.47e-16
EHI_162570	Ornithine cyclodeaminase	3180.28	-0.944991	0.519433	1.83e-15
EHI_110560	Uncharacterized protein	354.503	-0.942847	0.520205	7.01e-05
EHI_033730	Uncharacterized protein	735.499	-0.935364	0.522911	2.32e-10
EHI_020250	Lecithin:cholesterol acyltransferase domain-containing protein	5963.92	-0.93334	0.523645	1.59e-11
EHI_142030	Uncharacterized protein	108.487	-0.93275	0.523859	3.25e-05
EHI_110270	RNA recognition motif domain containing protein	79.3717	-0.932193	0.524061	0.000112516
EHI_151620	Uncharacterized protein	200.373	-0.927729	0.525685	1.64e-07
EHI_133790	Uncharacterized protein	66.2053	-0.927463	0.525782	0.00253847
EHI_062990	Uncharacterized protein	468.496	-0.92542	0.526527	0.000148928
EHI_178050	ATP-binding cassette	107.347	-0.924316	0.52693	0.000143219
EHI_042220	Uncharacterized protein	797.228	-0.924071	0.52702	1.87e-15
EHI_150410	Uncharacterized protein	138.779	-0.922351	0.527648	3.4e-06
EHI_093800	High mobility group (HMG) box domain containing protein	681.44	-0.921478	0.527968	1.33e-09
EHI_067580	Zinc finger protein	1412.86	-0.921107	0.528104	1.58e-09
EHI_070130	Uncharacterized protein	65.3013	-0.920056	0.528488	0.00274428
EHI_055660	Cysteine protease	405.279	-0.917145	0.529556	6.16e-10
EHI_142160	Uncharacterized protein	54.7435	-0.917124	0.529564	0.00583223
EHI_167720	Proteasome subunit alpha type	53.1584	-0.912607	0.531224	0.00217781
EHI_191730	Cysteine protease binding protein family 10	3287.11	-0.909761	0.532273	2.47e-23
EHI_187190	Uncharacterized protein	1495.5	-0.908031	0.532912	1.26e-24
EHI_129490	CXXC-rich protein	902.479	-0.903848	0.534459	4.25e-05
EHI_095450	Uncharacterized protein	65.6183	-0.900414	0.535733	0.000357904
EHI_059640	Uncharacterized protein	169.056	-0.898108	0.53659	3.69e-08
EHI_141970	Uncharacterized protein	512.372	-0.89782	0.536697	8.83e-11
EHI_069090	Uncharacterized protein	35.1057	-0.897233	0.536916	0.00784449
EHI_140530	Uncharacterized protein	80.8183	-0.894512	0.537929	0.000214023
EHI_038150	Uncharacterized protein	50.8297	-0.894182	0.538052	0.00149305
EHI_067220	Rho family GTPase	785.59	-0.892813	0.538563	4.38e-14
EHI_098540	Uncharacterized protein	481.035	-0.891691	0.538982	7.64e-15
EHI_125380	Uncharacterized protein	1876.11	-0.888371	0.540224	3.61e-12
EHI_134850	Uncharacterized protein	3528.18	-0.884465	0.541688	5.58e-10
EHI_128330	Uncharacterized protein	277.112	-0.882244	0.542523	6.64e-08
EHI_153800	Uncharacterized protein	919.402	-0.877607	0.544269	1.98e-10
EHI_093330	Helix-turn-helix protein	3124.96	-0.87708	0.544468	1.48e-16
EHI_152140	Uncharacterized protein	52.0876	-0.875862	0.544928	0.00664094
EHI_045340	Glutamate synthase beta subunit	4245.39	-0.875737	0.544975	0.001115
EHI_107090	Uncharacterized protein	2326.89	-0.873949	0.545651	1.23e-14
EHI_193300	Phosphoribulokinase/uridine kinase family protein	101.435	-0.873286	0.545902	0.000180092
EHI_132420	Uncharacterized protein	57.5357	-0.87163	0.546529	0.00189561
EHI_050985	NA	868.346	-0.870781	0.546851	9.74e-14
EHI_179700	Uncharacterized protein	61.7534	-0.868439	0.547739	0.00510516
EHI_042710	Uncharacterized protein	147.893	-0.866083	0.548634	6.46e-06
EHI_100300	Uncharacterized protein	161.745	-0.866049	0.548647	5.36e-05
EHI_092590	Uncharacterized protein	612.246	-0.864868	0.549097	6.35e-05
EHI_090410	Uncharacterized protein	2528.35	-0.863658	0.549557	5.7e-09
EHI_175080	Guanylate binding protein	550.659	-0.859378	0.55119	3.81e-10
EHI_102930	Uncharacterized protein	102.543	-0.857313	0.55198	6.75e-05
EHI_188000	Uncharacterized protein	856.099	-0.857023	0.552091	8.22e-10
EHI_152520	Uncharacterized protein	3498.83	-0.854545	0.55304	1.2e-19
EHI_023100	Uncharacterized protein	229.959	-0.851269	0.554297	5.51e-06
EHI_129850	Uncharacterized protein	2710.02	-0.850588	0.554559	3.08e-11
EHI_042690	High mobility group (HMG) box domain containing protein	235.589	-0.850461	0.554608	5.76e-06
EHI_180010	Uncharacterized protein	371.712	-0.850456	0.554609	1.16e-10
EHI_193440	Uncharacterized protein	4872.55	-0.849736	0.554886	2.56e-22
EHI_054730	Uncharacterized protein	94.561	-0.848983	0.555176	0.000137548
EHI_141960	Uncharacterized protein	1267.95	-0.848476	0.555371	9.77e-12
EHI_193400	Longevity-assurance family protein	416.964	-0.84541	0.556553	2.17e-07
EHI_121870	ADP ribosylation factor family GTPase	166.999	-0.839624	0.558789	5.05e-07
EHI_167690	Uncharacterized protein	60.4924	-0.838301	0.559302	0.00117757
EHI_026200	Uncharacterized protein	117.75	-0.837902	0.559456	5.74e-05
EHI_095460	Uncharacterized protein	207.196	-0.837844	0.559479	0.000463859
EHI_148580	Choline/ethanolamine kinase	2191.15	-0.837595	0.559576	4.46e-09
EHI_149880	Uncharacterized protein	51.3318	-0.837341	0.559674	0.00801541
EHI_098330	Uncharacterized protein	365.017	-0.836957	0.559823	5.84e-07
EHI_075430	Uncharacterized protein	1428.15	-0.835542	0.560372	0.00228819
EHI_010255	NA	1204.22	-0.83542	0.56042	2.03e-12
EHI_126060	Uncharacterized protein	566.248	-0.834849	0.560642	5.28e-10
EHI_065660	Protein kinase domain containing protein	515.148	-0.832508	0.561552	3.52e-12
EHI_099360	Uncharacterized protein	85.506	-0.831626	0.561895	0.000563147
EHI_081390	WD domain containing protein	4096.57	-0.831413	0.561978	1.08e-07
EHI_153360	Myb-like DNA-binding domain containing protein	151.694	-0.831134	0.562087	1.72e-05
EHI_138930	Uncharacterized protein	126.364	-0.82845	0.563134	3.28e-05
EHI_159810	Uncharacterized protein	520.629	-0.828063	0.563285	1.37e-09
EHI_119760	Uncharacterized protein	63.1123	-0.826492	0.563899	0.00268791
EHI_047750	Cytosolic Fe-S cluster assembly factor NUBP1 homolog	6591.46	-0.825316	0.564359	1.3e-16
EHI_192510	Uncharacterized protein	356.705	-0.824884	0.564527	7.61e-09
EHI_073480	ADP-ribosylation factor	705.788	-0.82293	0.565293	5.42e-12
EHI_166380	Uncharacterized protein	649.971	-0.821844	0.565719	1.64e-08
EHI_067980	Uncharacterized protein	4586.19	-0.819636	0.566585	9.95e-16
EHI_004520	Uncharacterized protein	154.981	-0.817779	0.567315	0.0038161
EHI_055680	Heat shock protein	471.264	-0.81768	0.567354	1.54e-05
EHI_188060	Uncharacterized protein	500.749	-0.817457	0.567441	1.93e-06
EHI_056430	Uncharacterized protein	287.605	-0.815437	0.568236	1.23e-08
EHI_169890	Cytidine/deoxycytidylate deaminase family protein	240.727	-0.813537	0.568985	7.14e-07
EHI_169680	Uncharacterized protein	141.646	-0.813269	0.569091	4.47e-06
EHI_082060	Leucine rich repeat protein	873.118	-0.813109	0.569154	8.45e-10
EHI_147870	Uncharacterized protein	489.525	-0.810974	0.569997	4.79e-10
EHI_046270	Uncharacterized protein	1102.38	-0.805578	0.572133	1.16e-10
EHI_063790	Uncharacterized protein	847.654	-0.803926	0.572788	1.78e-10
EHI_087420	Leucine rich repeat / protein phosphatase 2C domain containing protein	74.6006	-0.801771	0.573645	0.00137076
EHI_014170	Uncharacterized protein	88.1687	-0.798736	0.574852	0.00199911
EHI_106680	Uncharacterized protein	957.824	-0.797553	0.575324	3.33e-07
EHI_154270	Cell division control protein 42	376.026	-0.795599	0.576104	6.38e-06
EHI_145850	Uncharacterized protein	315.007	-0.793793	0.576826	0.000423762
EHI_050680	Uncharacterized protein	53.6048	-0.791486	0.577749	0.00483462
EHI_134710	Uncharacterized protein	64.022	-0.789574	0.578515	0.0036431
EHI_078720	Ras GTPase-activating protein	1980.57	-0.788814	0.57882	3.04e-05
EHI_152740	Uncharacterized protein	1223.61	-0.788194	0.579069	1.93e-11
EHI_110150	Zinc/cadmium transporter	766.939	-0.786772	0.57964	9.05e-10
EHI_053180	Uncharacterized protein	251.785	-0.783785	0.580841	1.72e-05
EHI_064440	Uncharacterized protein	550.682	-0.783048	0.581138	2.54e-06
EHI_097620	PH-protein kinase domain containing protein	660.159	-0.782999	0.581157	1.1e-12
EHI_192430	Uncharacterized protein	928.71	-0.782247	0.58146	1.75e-09
EHI_184560	tRNA-splicing ligase RtcB homolog 2	13534.1	-0.781699	0.581681	4.45e-27
EHI_018600	Uncharacterized protein	143.262	-0.781137	0.581908	2.05e-05
EHI_010260	Uncharacterized protein	5653.56	-0.779544	0.582551	1.48e-13
EHI_093350	Uncharacterized protein	572.76	-0.779164	0.582704	2.03e-11
EHI_080270	5'-3' exonuclease domain containing protein	3643.17	-0.778871	0.582823	4.66e-09
EHI_014090	Uncharacterized protein	791.325	-0.777524	0.583367	1.25e-14
EHI_163510	Exosome complex exonuclease RRP4	2437.39	-0.776888	0.583624	2.08e-13
EHI_000520	WD domain containing protein	2436.61	-0.763941	0.588886	1.32e-16
EHI_049890	Uncharacterized protein	782.351	-0.761672	0.589812	7.33e-10
EHI_048410	Protein kinase	11049.3	-0.761549	0.589863	8.73e-13
EHI_050530	Uncharacterized protein	180.189	-0.759601	0.59066	6.94e-06
EHI_129940	Uncharacterized protein	396.072	-0.758715	0.591023	5.48e-06
EHI_111770	Uncharacterized protein	13476.8	-0.754583	0.592718	5.98e-13
EHI_068280	Uncharacterized protein	478.538	-0.752926	0.593399	1.87e-09
EHI_075150	NAD-specific glutamate dehydrogenase	178.189	-0.749634	0.594754	0.000312674
EHI_129880	Uncharacterized protein	313.123	-0.749538	0.594794	7.97e-07
EHI_153710	Methylene-fatty-acyl-phospholipid synthase	982.504	-0.749339	0.594876	2.66e-06
EHI_174230	Uncharacterized protein	269.57	-0.749301	0.594892	0.00108649
EHI_085950	Uncharacterized protein	3421.14	-0.73924	0.599055	1.93e-11
EHI_133770	Uncharacterized protein	188.336	-0.739194	0.599074	5.27e-05
EHI_096710		88.8612	-0.737477	0.599787	0.00133767
EHI_058670	Uncharacterized protein	214.218	-0.736819	0.600061	3.15e-05
EHI_188800	Uncharacterized protein	369.903	-0.73672	0.600102	7.59e-08
EHI_103630	Uncharacterized protein	147.647	-0.732863	0.601709	5.75e-05
EHI_154150	Suppressor protein SRP40	301.172	-0.732495	0.601862	0.00526391
EHI_001410	Uncharacterized protein	946.147	-0.73245	0.601881	5.74e-09
EHI_000740	Uncharacterized protein	1951.02	-0.729018	0.603314	6.85e-07
EHI_056470	Uncharacterized protein	175.091	-0.728604	0.603488	0.00294327
EHI_164480	Uncharacterized protein	261.442	-0.725145	0.604936	4.19e-07
EHI_099880	Uncharacterized protein	353.005	-0.724878	0.605048	4.33e-08
EHI_164890	Rab GDP dissociation inhibitor	411.627	-0.721704	0.606381	1.13e-05
EHI_065710	Uncharacterized protein	2974.66	-0.719896	0.607141	1.58e-15
EHI_054120	Uncharacterized protein	135.472	-0.719816	0.607175	6.28e-05
EHI_049960	Uncharacterized protein	912.574	-0.719398	0.607351	0.00013016
EHI_188190	Uncharacterized protein	72.7326	-0.716423	0.608605	0.00691794
EHI_127840	Uncharacterized protein	308.764	-0.716404	0.608613	2.47e-06
EHI_083640	Uncharacterized protein	259.656	-0.715814	0.608862	5.52e-07
EHI_182630	Uncharacterized protein	1168.98	-0.712871	0.610105	6.42e-09
EHI_174960	60S ribosomal protein L24	1743.64	-0.712864	0.610108	1.46e-10
EHI_110610	Uncharacterized protein	968.609	-0.712816	0.610128	6.8e-07
EHI_068740	Uncharacterized protein	434.23	-0.712314	0.61034	6.84e-10
EHI_012130	Uncharacterized protein	300.38	-0.712265	0.610361	2.54e-06
EHI_103360	Uncharacterized protein	133.013	-0.711851	0.610536	0.000264018
EHI_114160	Protein tyrosine kinase domain-containing protein	492.47	-0.71183	0.610545	9.53e-07
EHI_024390	Uncharacterized protein	669.008	-0.710908	0.610936	5.13e-09
EHI_182830	Uncharacterized protein	440.587	-0.708654	0.611891	2.47e-07
EHI_035400	Uncharacterized protein	202.844	-0.708597	0.611915	0.000138342
EHI_056120	Uncharacterized protein	955.797	-0.707775	0.612264	2.01e-08
EHI_143800	Protein kinase	287.692	-0.698902	0.616041	6.28e-06
EHI_056620	Uncharacterized protein	409.806	-0.698668	0.616141	0.000216258
EHI_004950	Uncharacterized protein	107.409	-0.697803	0.61651	0.000765659
EHI_024380	Myotubularin	2939.4	-0.696919	0.616888	3.27e-09
EHI_018620	Uncharacterized protein	2068.04	-0.696162	0.617212	2.27e-13
EHI_164490	Phosphopantothenoylcysteine decarboxylase/phosphopantothenate--cysteine ligase	863.282	-0.695945	0.617305	2.51e-09
EHI_189160	Uncharacterized protein	506.624	-0.690392	0.619686	1.81e-05
EHI_110820	Uncharacterized protein	739.585	-0.688765	0.620385	2.25e-06
EHI_140210	Uncharacterized protein	127.169	-0.687818	0.620792	0.000753558
EHI_073570	Histone acetyltransferase type B catalytic subunit	965.633	-0.687141	0.621084	7.62e-10
EHI_067990	Hydrolase	93.9041	-0.685019	0.621997	0.00191671
EHI_049480	Phosphoinositide kinase	4913.36	-0.684374	0.622276	2.89e-12
EHI_173500	Uncharacterized protein	3074.05	-0.682853	0.622932	2.91e-13
EHI_114940	Uncharacterized protein	516.009	-0.68138	0.623568	1.33e-05
EHI_014080	DEAD/DEAH box helicase	1015.8	-0.68106	0.623707	2.96e-09
EHI_127130	Uncharacterized protein	180.444	-0.680807	0.623816	5.27e-05
EHI_151970	Uncharacterized protein	210.134	-0.678844	0.624666	1.42e-05
EHI_105850	Ankyrin repeat protein	289.008	-0.677343	0.625316	0.000402994
EHI_014350	Protein kinase domain containing protein	635.759	-0.676663	0.62561	1.35e-06
EHI_098810	Ribosome biogenesis regulatory protein	2056.03	-0.674187	0.626685	6.35e-12
EHI_089990	Lysozyme	2603.72	-0.673231	0.627101	7.9e-07
EHI_042200	Uncharacterized protein	406.279	-0.670028	0.628495	0.000124581
EHI_068220	Uncharacterized protein	1500.32	-0.669874	0.628561	3.85e-08
EHI_110760	Leucine rich repeat protein	299.66	-0.669256	0.628831	0.000136066
EHI_096750	Alanine aminotransferase	6196.06	-0.668512	0.629155	1.9e-09
EHI_129810	Alpha-amylase	203.026	-0.667744	0.62949	0.00133478
EHI_050560	Uncharacterized protein	848.273	-0.667324	0.629674	1.62e-07
EHI_087690	Uncharacterized protein	359.153	-0.663627	0.631289	0.000116954
EHI_008110	Transporter	3287.48	-0.663199	0.631476	1.49e-05
EHI_051040	Uncharacterized protein	253.677	-0.662272	0.631882	0.00113271
EHI_183410	Uncharacterized protein	351.036	-0.660337	0.63273	4.72e-07
EHI_053210	Small GTPase RhoA	254.106	-0.658831	0.633391	0.000123993
EHI_178550	Uncharacterized protein	111.13	-0.657372	0.634032	0.00600757
EHI_178820	Uncharacterized protein	191.917	-0.656826	0.634272	0.00326381
EHI_191760	Uncharacterized protein	218.05	-0.65448	0.635305	3.31e-05
EHI_065770	Heat shock protein 70	4085.64	-0.652849	0.636023	4.44e-05
EHI_156310	Ribonuclease	6400.92	-0.652188	0.636314	3.81e-12
EHI_163620	Uncharacterized protein	331.259	-0.651585	0.63658	1.46e-06
EHI_062530	Uncharacterized protein	547.061	-0.651451	0.63664	5.35e-05
EHI_030850	Uncharacterized protein	387.411	-0.651242	0.636732	6.42e-08
EHI_078550	Uncharacterized protein	656.501	-0.651205	0.636748	6.75e-06
EHI_151890	EF-hand calcium-binding domain containing protein	973.742	-0.650065	0.637252	2.26e-08
EHI_090430	Uncharacterized protein	4588.39	-0.648749	0.637833	2.31e-14
EHI_101260	Ras family GTPase	88.6	-0.647152	0.63854	0.00335073
EHI_009610	Dr1-associated corepressor	251.113	-0.646559	0.638802	2.97e-05
EHI_168200	Uncharacterized protein	764.716	-0.64647	0.638842	1.49e-07
EHI_196590	RNA recognition motif domain containing protein	28239.8	-0.644208	0.639844	9.29e-12
EHI_119040	AIG1 family protein	351.355	-0.642669	0.640527	1.62e-06
EHI_087560	Uncharacterized protein	1174.42	-0.642409	0.640642	2.61e-10
EHI_099250	Uncharacterized protein	164.715	-0.640914	0.641306	0.00249936
EHI_052870	ENTH domain protein	898.368	-0.640891	0.641317	6e-07
EHI_020610	TATA-box-binding protein 1	144.219	-0.639977	0.641723	0.00609125
EHI_148610	Uncharacterized protein	1243.87	-0.638906	0.6422	4.34e-08
EHI_151940	Amino acid transporter	612.428	-0.638101	0.642558	6.31e-06
EHI_142240	Uncharacterized protein	828.227	-0.637942	0.642629	3.86e-08
EHI_151490	Acetyltransferase	805.999	-0.637116	0.642997	9.75e-10
EHI_128440	Cell division cycle protein 123 homolog	168.563	-0.636749	0.643161	0.000842278
EHI_136200	Ser/thr protein phosphatase family protein	2667.26	-0.636529	0.643259	6.36e-06
EHI_092330	Coenzyme A biosynthesis bifunctional protein coaBC	213.488	-0.63633	0.643348	7.02e-05
EHI_079720	DnaJ family protein	577.062	-0.635174	0.643863	1.7e-06
EHI_187200	CAAX prenyl protease family	167.527	-0.634553	0.64414	0.000601738
EHI_124470	Leucine-rich repeat containing protein	4196.16	-0.634292	0.644257	2.94e-13
EHI_187170	Uncharacterized protein	524.8	-0.633413	0.64465	0.000222986
EHI_106340	Uncharacterized protein	112.107	-0.631748	0.645394	0.00175203
EHI_019650	Uncharacterized protein	710.178	-0.6298	0.646266	1.13e-07
EHI_165810	NA	115.768	-0.628609	0.6468	0.00351651
EHI_074120	HAD hydrolase	471.542	-0.627271	0.6474	9.91e-05
EHI_104490	Uncharacterized protein	3336.84	-0.623568	0.649064	6.15e-10
EHI_124490	Uncharacterized protein	326.651	-0.619328	0.650974	4.44e-06
EHI_031950	Uncharacterized protein	212.545	-0.61723	0.651921	0.00747664
EHI_105830	Protein kinase	671.223	-0.616136	0.652416	2.17e-06
EHI_110230	Uncharacterized protein	187.064	-0.614183	0.6533	0.000588281
EHI_095910	Uncharacterized protein	226.299	-0.613624	0.653553	0.00100398
EHI_192790	Uncharacterized protein	150.367	-0.612698	0.653972	0.000727632
EHI_197070	Steroid 5-alpha reductase	5926	-0.612578	0.654027	5.49e-09
EHI_119470	Leucine rich repeat protein	514.61	-0.611956	0.654309	4.2e-05
EHI_165340	Uncharacterized protein	650.544	-0.611151	0.654674	1.04e-08
EHI_061010	Cullin	685.463	-0.610201	0.655105	1.96e-06
EHI_092480	Poly(A) polymerase	441.196	-0.610038	0.655179	4.71e-05
EHI_004500	Uncharacterized protein	544.255	-0.609948	0.65522	5.31e-08
EHI_022140	Uncharacterized protein	166.447	-0.608598	0.655834	0.0003641
EHI_103490	Uncharacterized protein	134.814	-0.608015	0.656099	0.001373
EHI_009690	Uncharacterized protein	169.842	-0.606768	0.656666	0.000306477
EHI_179200	Uncharacterized protein	567.94	-0.605829	0.657094	4.27e-07
EHI_148390	Tyrosyl-DNA phosphodiesterase	1096.31	-0.605327	0.657322	1.29e-05
EHI_000420	Uncharacterized protein	370.027	-0.604814	0.657556	0.0035288
EHI_070710	Rap/Ran GTPase activating protein	449.913	-0.604167	0.657851	7.68e-05
EHI_179100	Uncharacterized protein	439.704	-0.601654	0.658998	2.3e-05
EHI_197060	Ser/thr protein phosphatase family protein	8249.14	-0.600053	0.65973	2.8e-08
EHI_182960	Uncharacterized protein	120.225	-0.597889	0.66072	0.00429167
EHI_196570	Uncharacterized protein	132.44	-0.597774	0.660773	0.00358324
EHI_071320	Protein kinase domain containing protein	231.499	-0.596642	0.661291	0.000203549
EHI_110780	Uncharacterized protein	2197.51	-0.596357	0.661422	1.58e-11
EHI_069360	Uncharacterized protein	3726.37	-0.595109	0.661994	2.18e-11
EHI_006140	Rho guanine nucleotide exchange factor	504.447	-0.595072	0.662011	6.09e-05
EHI_173490	Uncharacterized protein	1295.6	-0.594902	0.662089	1.26e-10
EHI_098520	Uncharacterized protein	6445	-0.593857	0.662569	0.000145398
EHI_157890	Rab family GTPase	617.498	-0.592944	0.662989	3.56e-07
EHI_155500	Uncharacterized protein	1862.89	-0.592857	0.663028	3.43e-06
EHI_165120	Zinc finger protein	1524.59	-0.592646	0.663126	8.6e-08
EHI_043000	Heat shock protein 70	856.283	-0.592445	0.663218	5.87e-06
EHI_093920	Uncharacterized protein	275.197	-0.592177	0.663341	1.84e-05
EHI_164340	Uncharacterized protein	2003.93	-0.589834	0.664419	2.48e-09
EHI_141100	Uncharacterized protein	111.467	-0.589573	0.664539	0.00297953
EHI_192070	Uncharacterized protein	166.998	-0.589074	0.66477	0.00110863
EHI_067600	Uncharacterized protein	574.666	-0.589014	0.664797	9.47e-07
EHI_055650	Alpha-amylase family protein	586.555	-0.58872	0.664933	1.35e-06
EHI_118150	D-aminoacyl-tRNA deacylase	1009.38	-0.588233	0.665157	1.9e-07
EHI_194280	Rab family GTPase (Fragment)	1337.61	-0.586399	0.666003	8.69e-07
