# Supplementary material for: Entamoeba histolytica Adaption to Auranofin: A Phenotypic and Multi-Omics Characterization
Source: Antioxidants (Basel). 2021 Aug 2;10(8):1240. doi: 10.3390/antiox10081240 (PMC8389260; doi:10.3390/antiox10081240)
Supplement: Supplementary file 1 [file antioxidants-10-01240-s001.zip › antioxidants-1288009-resubmit supplementary/Supp data/Table S2.xlsx]

## Sheet: Proteins
In green highlight : proteins that are considered to be oxidised have their relative amount in the DTT‐treated lysates which are significantly less than that in the DTT‐untreated lysates (p < 0.05 according to the results of an unpaired t‐test).
Protein FDR Confidence: Combined	Accession	Description	Exp. q-value: Combined	Sum PEP Score	Coverage [%]	# Peptides	# PSMs	# Unique Peptides	# AAs	MW [kDa]	calc. pI	Score Sequest HT: Sequest HT	# Peptides (by Search Engine): Sequest HT	Biological Process	Cellular Component	Molecular Function	Pfam IDs	Entrez Gene ID	Ensembl Gene ID	Gene Symbol	Chromosome	KEGG Pathways	WikiPathways	Reactome Pathways	# Protein Pathway Groups	# Razor Peptides	Abundance Ratio: (A_DTT) / (A)	Abundance Ratio Adj. P-Value: (A_DTT) / (A)	Abundance Ratio Variability [%]: (A_DTT) / (A)	Abundances (Grouped) CV [%]: A	Abundances (Grouped) CV [%]: A_DTT	Abundance: F1: Sample, A	Abundance: F3: Sample, A	Abundance: F5: Sample, A	Abundance: F2: Sample, A_DTT	Abundance: F4: Sample, A_DTT	Abundance: F6: Sample, A_DTT	Found in Sample: [S1] F1: Sample, A	Found in Sample: [S3] F3: Sample, A	Found in Sample: [S5] F5: Sample, A	Found in Sample: [S2] F2: Sample, A_DTT	Found in Sample: [S4] F4: Sample, A_DTT	Found in Sample: [S6] F6: Sample, A_DTT	# Protein Groups	Modifications
High	C4MAZ9	N-acetylmuraminidase, putative OS=Entamoeba histolytica OX=5759 GN=EHI_176820 PE=4 SV=1	0	121.535	49	11	73	11	215	24	6.52	162.46	11					3404129	EHI_176820; CL6EHI_176820	EHI_176820					0	0	16.551	4.56061e-16	84.54	25.77	29.95	6.51188e+07	1.01307e+08	7.30211e+07	1.29472e+09	2.53003e+09	1244089883	High	High	Peak Found	High	High	High	1
High	C4LU47	Metallo-beta-lactamase family protein OS=Entamoeba histolytica OX=5759 GN=EHI_068560 PE=4 SV=1	0	19.341	16	2	12	2	217	23.4	7.15	21.43	2				Pf00753	3408464	EHI_068560; CL6EHI_068560	EHI_068560					0	0	100	4.56061e-16			27.87				14238189	45543664	42181852	High	High	High	High	High	High	1
High	C4LZY7	Uncharacterized protein OS=Entamoeba histolytica OX=5759 GN=EHI_065710 PE=4 SV=1	0	16.628	32	4	6	4	195	22	4.94	4.2	4					3407974	EHI_065710; CL6EHI_065710	EHI_065710					0	0	100	4.56061e-16			119.22				7.16357e+07	3.31337e+07	4.32275e+06	Not Found	Not Found	Not Found	High	High	High	1
High	C4LVP1	Uncharacterized protein OS=Entamoeba histolytica OX=5759 GN=EHI_186740 PE=4 SV=1	0.001	11.239	6	2	3	2	399	46.5	5.76	7.62	2				Pf00787	3410753	EHI_186740; CL6EHI_186740	EHI_186740					0	0	100	4.56061e-16			144.52				468406	1.18169e+06	1.49008e+07	Not Found	Not Found	High	Peak Found	Peak Found	High	1
High	C4M700	Protein kinase, putative OS=Entamoeba histolytica OX=5759 GN=EHI_057680 PE=4 SV=1	0	9.009	3	3	12	1	1061	122	7.14	17.38	3	metabolic process;regulation of biological process;response to stimulus	cytoplasm;membrane	catalytic activity;nucleotide binding;signal transducer activity	Pf00069, Pf07714	3406402	EHI_057680; CL6EHI_057680	EHI_057680					0	0	100	4.56061e-16			123				1.86469e+06	36217260	4.58234e+06	Not Found	Not Found	Not Found	Peak Found	High	Peak Found	1
High	C4LTE4	PH domain containing protein OS=Entamoeba histolytica OX=5759 GN=EHI_045310 PE=2 SV=1	0	8.536	8	2	4	2	308	35.7	8.88	1.92	2	regulation of biological process			Pf00169, Pf14123	3411606	EHI_045310	EHI_045310					0	0	100	4.56061e-16			59.34				5645425	5.50672e+06	1.74113e+07	Not Found	Not Found	Not Found	Peak Found	High	High	1
High	C4M3L5	Protein kinase domain containing protein OS=Entamoeba histolytica OX=5759 GN=EHI_109970 PE=4 SV=1	0	7.175	4	2	4	2	602	69.4	5.92	2.34	2	metabolic process		catalytic activity;nucleotide binding	Pf00069, Pf01636, Pf07714	3406503	EHI_109970	EHI_109970					0	0	100	4.56061e-16			39.16				2.34488e+06	7.3393e+06	3114852	Not Found	Not Found	High	High	High	Peak Found	1
High	C4LTA4	Peptidylprolyl isomerase OS=Entamoeba histolytica OX=5759 GN=EHI_044850 PE=4 SV=1	0	6.955	6	2	4	2	306	35.5	6.24	0	2	metabolic process		catalytic activity;protein binding	Pf00254, Pf00515	3411533	EHI_044850; CL6EHI_044850	EHI_044850					0	0	100	4.56061e-16			71.21				6755749	39046654		Not Found	Not Found	Not Found	High	High	High	1
High	Q9BLE9	Rab family GTPase OS=Entamoeba histolytica OX=5759 GN=EhRab5 PE=3 SV=1	0	6.372	21	3	3	3	195	21.9	5.1	2.22	3	regulation of biological process;response to stimulus	endosome;membrane	catalytic activity;nucleotide binding	Pf00009, Pf00025, Pf00071, Pf08477	3409674	EHI_026420; CL6EHI_026420	EHI_026420					0	0	100	4.56061e-16			11.75				7626683		10986035	Not Found	Not Found	Not Found	High	Not Found	High	1
High	B1N431	Mitochondrial-type heat shock protein 70 OS=Entamoeba histolytica OX=5759 GN=EHI_007150 PE=3 SV=1	0	6.301	5	2	2	2	598	66.4	9.03	0	2	cell organization and biogenesis;metabolic process		catalytic activity;nucleotide binding	Pf00012, Pf02782, Pf06723	6219937	EHI_007150; CL6EHI_007150	EHI_007150					0	0	100	4.56061e-16			14.05					3.67241e+06	2682210	Not Found	Not Found	Not Found	Not Found	Peak Found	High	1
High	C4LZC6	Uncharacterized protein OS=Entamoeba histolytica OX=5759 GN=EHI_000770 PE=4 SV=1	0.001	4.879	9	2	3	2	248	28.3	8.73	0	2					3407488	EHI_000770; CL6EHI_000770	EHI_000770					0	0	100	4.56061e-16			88.18					29120320	6.02023e+06	Not Found	Not Found	High	Not Found	Peak Found	High	1
High	Q5NT16	Rab family GTPase (Fragment) OS=Entamoeba histolytica OX=5759 GN=EhRabM2 PE=2 SV=1	0.003	3.928	8	2	3	1	203	22.9	5.19	1.76	2	regulation of biological process;response to stimulus;transport	cytosol;Golgi	catalytic activity;nucleotide binding	Pf00009, Pf00025, Pf00071, Pf01926, Pf08477	3406554	EHI_004380; CL6EHI_004380	EHI_004380					0	0	100	4.56061e-16			21.29					39251688	47399044	Not Found	Not Found	Not Found	Not Found	High	Peak Found	1
High	C4M980	Protein kinase, putative OS=Entamoeba histolytica OX=5759 GN=EHI_124860 PE=4 SV=1	0.003	3.919	2	2	3	1	1087	123.2	5.87	3.26	2	metabolic process;regulation of biological process;response to stimulus	cytoplasm;membrane	catalytic activity;nucleotide binding;signal transducer activity	Pf00069, Pf07714	3403738	EHI_124860; CL6EHI_124860	EHI_124860					0	0	100	4.56061e-16			50.42					5254213	9874756	Not Found	Not Found	Not Found	Not Found	High	Peak Found	1
High	C4M4D1	Ribonuclease, putative OS=Entamoeba histolytica OX=5759 GN=EHI_156310 PE=2 SV=1	0	41.106	30	7	36	7	251	27.8	6.9	58.92	7	metabolic process		catalytic activity;RNA binding	Pf00445	3407229	EHI_156310; CL6EHI_156310	EHI_156310					0	0	12.949	1.19551e-12	62.39	44.98	22.26	1.06015e+07	2.43162e+07	1.30859e+07	439967897	916933400	521472366	Peak Found	High	High	High	High	High	1
High	B1N4K0	Glucosidase 2 subunit beta OS=Entamoeba histolytica OX=5759 GN=EHI_135420 PE=4 SV=1	0	23.423	19	6	14	6	414	48.3	5.03	22.99	6	metabolic process			Pf12999, Pf13015	6220130	EHI_135420; CL6EHI_135420	EHI_135420		Protein processing in endoplasmic reticulum			1	0	13.093	2.13209e-09	126.6	53.48	40.76	4.63554e+06	1.73412e+06	4.74184e+06	1.42891e+08	313169839	114557781	Peak Found	Peak Found	Peak Found	High	High	High	1
High	B1N5A0	Uncharacterized protein OS=Entamoeba histolytica OX=5759 GN=EHI_073160 PE=4 SV=1	0.001	10.782	11	2	6	2	224	25.2	5.1	1.99	2					6220420	EHI_073160; CL6EHI_073160	EHI_073160					0	0	17.402	7.18479e-09	2.18		29.08		404449		10430113	31719172	17485564	Not Found	Peak Found	Not Found	High	High	High	1
High	C4MA90	Uncharacterized protein OS=Entamoeba histolytica OX=5759 GN=EHI_039860 PE=4 SV=1	0	126.461	49	16	62	16	420	48.8	6.68	126.06	16			catalytic activity	Pf00328	3406272	EHI_039860; CL6EHI_039860	EHI_039860					0	0	7.637	1.60312e-08	64.69	29.31	37.1	2.80641e+07	3.89164e+07	2.5983e+07	4.46982e+08	1.50936e+09	721327237	High	Peak Found	High	High	High	High	1
High	C4LUU9	Peptidylprolyl isomerase OS=Entamoeba histolytica OX=5759 GN=EHI_178850 PE=4 SV=1	0	100.433	35	13	56	13	394	45.7	5.12	81.72	13	metabolic process		catalytic activity;protein binding	Pf00254, Pf00515, Pf07719, Pf13174, Pf13181, Pf13414, Pf13424, Pf13432, Pf14559	3410584	EHI_178850; CL6EHI_178850	EHI_178850					0	0	7.353	4.27563e-08	85.71	14.81	20.22	5.37373e+07	7.66337e+07	6.95315e+07	586813434	1263494739	7.4616e+08	Peak Found	High	Peak Found	High	High	High	1
High	C4M400	Uncharacterized protein OS=Entamoeba histolytica OX=5759 GN=EHI_194850 PE=4 SV=1	0	97.299	32	14	39	14	534	61.5	5.81	63.78	14					3408174	EHI_194850; CL6EHI_194850	EHI_194850					0	0	8.307	7.00204e-08	70.65	78.52	42.37	1716252	1.75834e+07	1.19402e+07	1.85925e+08	6.95888e+08	313054474	Peak Found	Peak Found	Peak Found	High	High	High	1
High	C4LSR0	Uncharacterized protein OS=Entamoeba histolytica OX=5759 GN=EHI_152220 PE=4 SV=1	0	140.788	46	16	69	16	502	58.1	5.06	124.41	16					3410123	EHI_152220; CL6EHI_152220	EHI_152220					0	0	5.62	3.26861e-06	85.02	51.54	56.3	2.03607e+07	8.51574e+07	8.98181e+07	3.16038e+08	1.9828e+09	1.00344e+09	Peak Found	High	High	High	High	High	1
High	C4M455	Tyrosine kinase, putative OS=Entamoeba histolytica OX=5759 GN=EHI_030420 PE=4 SV=1	0	21.387	4	4	23	2	1100	122.9	4.96	24.42	4	metabolic process;regulation of biological process;response to stimulus	membrane	catalytic activity;nucleotide binding;signal transducer activity	Pf00069, Pf03302, Pf07714	3404115	EHI_030420; CL6EHI_030420	EHI_030420					0	0	6.527	9.37241e-06	50.52	39.67	40.9		5110084	3.5135e+06	23855642	80795312	97893856	Not Found	Peak Found	High	Peak Found	High	Peak Found	1
High	C4M8S6	Acid phosphatase, putative OS=Entamoeba histolytica OX=5759 GN=EHI_146950 PE=2 SV=1	0	94.224	36	14	45	14	418	49.3	5.45	97.32	14			catalytic activity	Pf00328	3404010	EHI_146950; CL6EHI_146950	EHI_146950		Thiamine metabolism; Metabolic pathways			2	0	5.62	2.22435e-05	84.93	22.49	56.04	6.17829e+06	9.31566e+06	1.47357e+07	1.38223e+08	728948766	3.04318e+08	Peak Found	Peak Found	Peak Found	High	High	High	1
High	C4M296	Calreticulin OS=Entamoeba histolytica OX=5759 GN=EHI_136160 PE=3 SV=1	0	327.307	68	31	266	31	389	45.1	4.78	550.53	31	cell organization and biogenesis;metabolic process	endoplasmic reticulum	metal ion binding;protein binding	Pf00262	3409565	EHI_136160; CL6EHI_136160	EHI_136160		Phagosome; Protein processing in endoplasmic reticulum			2	0	4.689	2.25578e-05	74.01	34.35	25.51	4.20033e+08	1.05551e+09	9.11367e+08	5.07203e+09	1.42995e+10	8.1897e+09	High	High	High	High	High	High	1
High	Q8MU40	Nitrogen fixation protein NifU OS=Entamoeba histolytica OX=5759 GN=EHI_049620 PE=3 SV=1	0	240.129	76	29	212	29	348	38.9	6.02	395.47	29	cell organization and biogenesis;cellular homeostasis;metabolic process	cytoplasm	catalytic activity;metal ion binding	Pf01106, Pf01592, Pf04324	3410191	EHI_049620; CL6EHI_049620	EHI_049620					0	0	4.632	2.64888e-05	80.34	27.71	30.82	6.34134e+08	4.79627e+08	6.56718e+08	4563139701	6193203346	4.20992e+09	High	High	High	High	High	High	1
High	C4M3C6	Helicase, putative OS=Entamoeba histolytica OX=5759 GN=EHI_053080 PE=4 SV=1	0	15.678	7	4	7	4	522	60.1	8.03	8.41	4	metabolic process	cytoplasm	catalytic activity;nucleotide binding	Pf00270, Pf13959	3403472	EHI_053080; CL6EHI_053080	EHI_053080					0	0	5.771	3.58682e-05	29.79	30.51	16.88	7.54886e+06	5.32948e+06	7745895	58695667	109893040	72614390	Peak Found	Peak Found	Peak Found	High	High	Peak Found	1
High	C4LYT4	Ran binding protein, putative OS=Entamoeba histolytica OX=5759 GN=EHI_010370 PE=4 SV=1	0.001	9.535	2	2	2	2	1044	120.4	7.27	2.35	2	transport	cytoplasm	protein binding;transporter activity		3409146	EHI_010370; CL6EHI_010370	EHI_010370					0	0	7.661	5.67779e-05	142.1	58.12	80.53	7.19699e+06	5.03774e+06	3.19736e+06	13148983	1.27614e+07	2.79972e+06	High	Peak Found	Peak Found	Peak Found	Peak Found	High	1
High	C4LU87	Thioredoxin, putative OS=Entamoeba histolytica OX=5759 GN=EHI_110350 PE=4 SV=1	0	173.421	42	25	177	25	504	59	5.07	264.53	25	cellular homeostasis;metabolic process;regulation of biological process;response to stimulus	endoplasmic reticulum	catalytic activity	Pf00085, Pf13098, Pf13848	3411364	EHI_110350; CL6EHI_110350	EHI_110350		Protein processing in endoplasmic reticulum			1	0	4.252	8.00424e-05	63.27	42.43	20.95	1.85387e+08	523185238	3.79836e+08	1.73756e+09	5.08394e+09	3.80784e+09	High	High	High	High	High	High	1
High	C4M6I1	Uncharacterized protein OS=Entamoeba histolytica OX=5759 GN=EHI_173440 PE=4 SV=1	0	76.042	15	11	30	11	996	113.7	5.22	56.93	11		membrane			3403423	EHI_173440; CL6EHI_173440	EHI_173440					0	0	4.652	0.000100672	85.16	59.88	54.3	4.3014e+06	2.41711e+07	2.72563e+07	8.93123e+07	564066979	3.15347e+08	Peak Found	Peak Found	High	High	High	High	1
High	C4LUL8	Thioredoxin, putative OS=Entamoeba histolytica OX=5759 GN=EHI_023060 PE=4 SV=1	0	55.881	30	7	31	7	244	28.8	5.66	62.75	7	cellular homeostasis;metabolic process;regulation of biological process;response to stimulus	endoplasmic reticulum	catalytic activity	Pf00085	3407814	EHI_023060; CL6EHI_023060	EHI_023060					0	0	4.211	0.000238463	47.01	50.05	24.17	2.5779e+07	7.62741e+07	4.49191e+07	2.22906e+08	697141505	5.03006e+08	High	High	High	High	High	High	1
High	Q964D2	Gal/GalNAc lectin Igl1 OS=Entamoeba histolytica OX=5759 GN=igl1 PE=2 SV=1	0	925.104	67	73	754	47	1101	119.4	5.87	1550.58	73	metabolic process	membrane	catalytic activity		3408754	EHI_006980; CL6EHI_006980	EHI_006980		Amoebiasis			1	28	3.874	0.000240807	64.24	29.14	25.49	1.56976e+09	2.85853e+09	2.01487e+09	8.77216e+09	2.83667e+10	2.13435e+10	High	High	High	High	High	High	1
High	B1N405	Uncharacterized protein OS=Entamoeba histolytica OX=5759 GN=EHI_088060 PE=4 SV=1	0.001	10.954	8	2	2	2	150	18.7	11.65	4.88	2					6219909	EHI_088060; CL6EHI_088060	EHI_088060					0	0	0.128	0.000322176	30.86	65.79		36226347	16544466		2.27536e+07			High	Peak Found	Not Found	Peak Found	Not Found	Not Found	1
High	C4M6X6	Uncharacterized protein OS=Entamoeba histolytica OX=5759 GN=EHI_032670 PE=4 SV=1	0.001	11.024	20	2	8	1	120	14.1	7.06	9.2	2					3405193	EHI_032670; CL6EHI_032670	EHI_032670					0	0	4.539	0.000497022	72.32	72.71	33.8	1.31827e+07	3.02259e+06	1.0338e+07	56826756	127241264	55329178	Peak Found	Peak Found	Peak Found	High	High	High	1
High	C4M0J1	Phosphatidate cytidylyltransferase, putative OS=Entamoeba histolytica OX=5759 GN=EHI_024490 PE=2 SV=1	0	44.759	16	5	72	1	230	25.7	7.43	153.71	5	metabolic process	membrane	catalytic activity		3405274	EHI_024490; CL6EHI_024490	EHI_024490					0	0	6.166	0.000800242	101.6	96.42	40.69	773450	3690812	730885	4.7617e+06	21927214	1.77867e+07	Peak Found	High	High	High	High	Peak Found	1
High	C4M6P9	Leukocyte-endothelial cell adhesion molecule 3, putative OS=Entamoeba histolytica OX=5759 GN=EHI_201200 PE=2 SV=1	0	14.282	15	4	17	4	312	35.9	5.08	10.19	4					3404321	EHI_201200; CL6EHI_201200	EHI_201200					0	0	4.028	0.000891859	45.34	17.8	28.12	20927042	27157764	2.35676e+07	141337061	229758138	347627764	Peak Found	High	High	High	High	High	1
High	C4M611	Thioredoxin domain-containing protein OS=Entamoeba histolytica OX=5759 GN=EHI_072060 PE=4 SV=1	0	68.24	25	11	39	11	495	57.9	5.11	66.58	11	cellular homeostasis;regulation of biological process			Pf13848	3407767	EHI_072060	EHI_072060					0	0	4.013	0.000905383	119.37	35.87	21.12	5.05303e+07	3.22501e+07	8.39473e+07	230367217	564121208	3.32677e+08	Peak Found	High	Peak Found	High	High	High	1
High	C4M512	Acid phosphatase, putative OS=Entamoeba histolytica OX=5759 GN=EHI_141060 PE=4 SV=1	0	32.49	19	7	17	7	407	47.4	7.23	32.56	7			catalytic activity	Pf00328	3408908	EHI_141060; CL6EHI_141060	EHI_141060		Thiamine metabolism; Metabolic pathways			2	0	3.866	0.00122415	88.27	19.95	27.38	5.85417e+07	1.07763e+08	1.03014e+08	2.14523e+08	619052766	342521338	Peak Found	Peak Found	Peak Found	High	High	High	1
High	C4MB38	Protein disulfide isomerase, putative OS=Entamoeba histolytica OX=5759 GN=EHI_071590 PE=3 SV=1	0	396.281	67	29	463	28	368	41.7	7.99	949.58	29	cellular homeostasis;metabolic process;regulation of biological process;response to stimulus	endoplasmic reticulum;membrane	catalytic activity	Pf00085, Pf07749, Pf13098, Pf13848, Pf13905	3404950	EHI_071590; CL6EHI_071590	EHI_071590		Protein processing in endoplasmic reticulum			1	5	3.315	0.00143543	66.93	21.01	13.25	1.97796e+09	3.79423e+09	4.16069e+09	1.2749e+10	3.17279e+10	2.61267e+10	High	High	High	High	High	High	1
High	Q8MZU6	Heat shock protein, Hsp20 family OS=Entamoeba histolytica OX=5759 GN=HSP16 PE=3 SV=1	0.002	4.236	17	2	3	2	139	15.9	8.1	0	2				Pf00011	3410803	EHI_125830; CL6EHI_125830	EHI_125830					0	0	7.91	0.00160752	60.29	33.25	63.31	379821	411618	287798	6.34487e+06		4.11868e+06	Peak Found	Peak Found	Peak Found	High	Not Found	High	1
High	C4LSX5	Uncharacterized protein OS=Entamoeba histolytica OX=5759 GN=EHI_148050 PE=2 SV=1	0	70.697	25	8	29	8	393	43.9	5.05	47.01	8			protein binding	Pf00018, Pf00611, Pf07653, Pf14604	3411830	EHI_148050; CL6EHI_148050	EHI_148050					0	0	3.913	0.00175144	82.12	66.18	74.98	8.19367e+06	2.80741e+07	1.15376e+07	4.81753e+07	200718026	4.07239e+08	Peak Found	High	High	High	High	High	1	Met-loss+Acetyl [N-Term]
High	C4M323	14-3-3 protein 1 OS=Entamoeba histolytica OX=5759 GN=EHI_025360 PE=2 SV=1	0	118.947	64	15	134	9	239	27.3	4.89	221.36	15			protein binding	Pf00244	3407257	EHI_025360; CL6EHI_025360	EHI_025360					0	1	3.118	0.00275433	47.03	11.58	12.54	2.38514e+08	3.57337e+08	3.55453e+08	1453033312	2187971798	2413256120	High	High	High	High	High	High	1	Met-loss+Acetyl [N-Term]
High	C4MA40	Uncharacterized protein OS=Entamoeba histolytica OX=5759 GN=EHI_180770 PE=4 SV=1	0.002	4.331	6	2	2	2	295	33.6	4.87	0	2		membrane			3402524	EHI_180770	EHI_180770					0	0	4.589	0.00287026	66.66	33.41	17.07	3915328	2.44755e+06	4.4781e+06	2.03363e+07	52148518	35457768	Peak Found	Peak Found	Peak Found	Peak Found	High	High	1
High	C4M610	Viral A-type inclusion protein repeat, putative OS=Entamoeba histolytica OX=5759 GN=EHI_072050 PE=4 SV=1	0	14.354	4	4	5	4	1813	214	4.75	5.6	4	metabolic process			Pf04111, Pf09726, Pf12128, Pf13166	3407760	EHI_072050; CL6EHI_072050	EHI_072050		Endocytosis			1	0	3.928	0.00316787	37.82	26.44	78.05		6.39478e+06	5.36037e+06	3.02154e+06	74524399	75411772	Not Found	Peak Found	Peak Found	Peak Found	High	High	1
High	C4LW30	Threonylcarbamoyladenosine tRNA methylthiotransferase OS=Entamoeba histolytica OX=5759 GN=EHI_141830 PE=3 SV=1	0	95.424	40	17	39	17	438	48.9	6.58	64.29	17	metabolic process	endoplasmic reticulum	catalytic activity	Pf00919, Pf04055	3401913	EHI_141830; CL6EHI_141830	EHI_141830					0	0	3.155	0.00320718	74.99	27.43	24.51	7.91034e+07	7.5889e+07	6.93652e+07	3.70866e+08	8.80823e+08	4.76058e+08	Peak Found	Peak Found	High	High	High	High	1	Met-loss+Acetyl [N-Term]
High	C4LWY9	Ribonuclease, putative OS=Entamoeba histolytica OX=5759 GN=EHI_127160 PE=3 SV=1	0.001	10.768	11	3	9	3	252	28.2	6.2	4.34	3	metabolic process		catalytic activity;RNA binding	Pf00445	3406487	EHI_127160; CL6EHI_127160	EHI_127160					0	0	4.256	0.00328354	65.02	74.95	29.44	1.1766e+06	4.79227e+06		29816280	75114250	3.66944e+07	Peak Found	Peak Found	Not Found	High	High	High	1
High	C4LTT0	Cysteine proteinase, putative OS=Entamoeba histolytica OX=5759 GN=EHI_050570 PE=2 SV=1	0	29.655	22	6	28	5	311	33.7	7.34	38.98	6	metabolic process	vacuole	catalytic activity	Pf00112, Pf08246	3410919	EHI_050570; CL6EHI_050570	EHI_050570		Amoebiasis			1	0	3.408	0.00407422	77.61	60.59	58.45	52993285	2.25451e+07	34967681	357559116	432515476	159089442	High	High	Peak Found	High	High	High	1
High	C4M7K9	Thioredoxin, putative OS=Entamoeba histolytica OX=5759 GN=EHI_170420 PE=4 SV=1	0	51.272	29	4	88	2	119	13.3	5.16	110.97	4	cellular homeostasis;regulation of biological process			Pf00085, Pf13098, Pf13899, Pf13905	3405336	EHI_170420; CL6EHI_170420	EHI_170420					0	0	3.054	0.00508042	130.62	84.45	97.16	8.78328e+07	2.02434e+06	121526452	645723514	4.36949e+07	502657929	High	Peak Found	High	High	High	High	1
High	Q01958	Histolysain OS=Entamoeba histolytica OX=5759 GN=CPP2 PE=1 SV=1	0	206.965	71	18	208	15	315	34.7	7.21	436.03	18	metabolic process	vacuole	catalytic activity	Pf00112, Pf08246	3404954	CL6EHI_033710	EHI_033710		Amoebiasis			1	6	2.926	0.00512055	60.64	4.71	21.74	4.63124e+08	5.8786e+08	6.58183e+08	3.1027e+09	5.03003e+09	3.38187e+09	High	High	High	High	High	High	1
High	C4LVZ6	40S ribosomal protein S5 OS=Entamoeba histolytica OX=5759 GN=EHI_126110 PE=2 SV=1	0	224.372	69	17	263	1	205	22.9	9.51	473.49	17	cell organization and biogenesis;metabolic process	ribosome	RNA binding;structural molecule activity	Pf00177	3404711; 3406987	EHI_126110; EHI_200850; CL6EHI_126110; CL6EHI_200850	EHI_200850; EHI_126110		Ribosome			1	0	0.196	0.00519766	114.73	97.99	88.96	4.35223e+08	1.71033e+08	74315152	2.79284e+08	237791806	44695416	High	High	High	High	High	High	1	Met-loss+Acetyl [N-Term]
High	C4M2W5	Uncharacterized protein OS=Entamoeba histolytica OX=5759 GN=EHI_188980 PE=4 SV=1	0.001	10.361	7	3	5	3	482	56	5.67	0	3		membrane			3408271	EHI_188980; CL6EHI_188980	EHI_188980					0	0	4.253	0.00528394	75.57	100.12	44.48		1.15235e+06	8.24621e+06	10949495	56493167	40816199	Not Found	Peak Found	Peak Found	Peak Found	High	High	1
High	C4M8N5	Uncharacterized protein OS=Entamoeba histolytica OX=5759 GN=EHI_077530 PE=4 SV=1	0	19.866	13	2	11	2	206	23.1	4.83	24.93	2					3403843	EHI_077530	EHI_077530					0	0	3.347	0.00618535	75	41.79	59.72	15048217	8354940	25429236	17854452	152218296	108966810	Peak Found	High	High	High	High	High	1
High	C4M359	Protein phosphatase, putative OS=Entamoeba histolytica OX=5759 GN=EHI_086040 PE=3 SV=1	0	85.372	47	11	45	1	282	31.6	6.73	60.61	11	metabolic process		catalytic activity;metal ion binding	Pf00481	3407389	EHI_086040; CL6EHI_086040	EHI_086040					0	0	4.617	0.00684063	63.08	57.33	22.13		1.05021e+06	3.03729e+06	8887506	20279530	23358888	Not Found	Peak Found	Peak Found	High	Peak Found	High	1
High	Q8WQH7	Protein kinase, putative OS=Entamoeba histolytica OX=5759 GN=EHI_004790 PE=2 SV=1	0	41.961	23	4	20	4	347	39.4	5	49	4	metabolic process;regulation of biological process;response to stimulus	cytoplasm;nucleus	catalytic activity;nucleotide binding	Pf00069, Pf00433, Pf07714, Pf14531	3405017	EHI_004790; CL6EHI_004790	EHI_004790					0	0	3.498	0.00684063	87.41	37.37	56.23	4.67103e+06	1.29574e+07	14369764	97498666	4.90077e+07	164036264	Peak Found	Peak Found	High	High	High	High	1	Met-loss+Acetyl [N-Term]
High	C4M3H4	Uncharacterized protein OS=Entamoeba histolytica OX=5759 GN=EHI_138310 PE=4 SV=1	0.003	3.967	8	2	3	2	288	32.5	4.63	0	2					3405689	EHI_138310	EHI_138310					0	0	0.184	0.00684063	124.49	18.26	66.36	5.69374e+07	88154932	1.26271e+08	8.89958e+06	2.0487e+07	47636396	High	Peak Found	Peak Found	Peak Found	High	High	1
High	C4M0J5	Uncharacterized protein OS=Entamoeba histolytica OX=5759 GN=EHI_024530 PE=2 SV=1	0	30.268	19	5	38	5	330	36.6	4.54	64.34	5		membrane			3406591	EHI_024530; CL6EHI_024530	EHI_024530					0	0	2.929	0.00710074	74.81	42.66	40.02	7.00489e+07	2.11726e+08	170160592	366005656	1460352514	763056977	High	High	High	High	High	High	1
High	C4LS82	Alpha-amylase OS=Entamoeba histolytica OX=5759 GN=EHI_152880 PE=3 SV=1	0	12.714	8	3	10	3	616	69.4	5.54	6.49	3	metabolic process		catalytic activity	Pf00128	3409989	EHI_152880; CL6EHI_152880	EHI_152880		Metabolic pathways; Starch and sucrose metabolism			2	0	0.204	0.00784086	137.88	23.48	154.7	8.67291e+07	7.84825e+07	1.55705e+08	1.68003e+07	1060327552	4.39777e+07	High	High	High	High	High	High	1
High	C4M6K3	Lecithin:cholesterol acyltransferase, putative OS=Entamoeba histolytica OX=5759 GN=EHI_065250 PE=4 SV=1	0	17.44	11	4	12	4	412	46.6	5.43	21.34	4	metabolic process		catalytic activity	Pf02450, Pf07819	3406709	EHI_065250; CL6EHI_065250	EHI_065250					0	0	3.261	0.00897031	130.15	82.31	13.8	11638306	1.42765e+07	594716	5.99859e+07	128469804	86681405	Peak Found	Peak Found	Peak Found	High	High	High	1
High	C4M3L8	Uncharacterized protein OS=Entamoeba histolytica OX=5759 GN=EHI_110000 PE=4 SV=1	0	65.217	59	11	33	11	209	23.8	5.05	37.59	11					3406522	EHI_110000; CL6EHI_110000	EHI_110000					0	0	2.958	0.00974098	69.12	70	30	1.41808e+07	4.65584e+07	1.61659e+07	201604805	407349033	1.9752e+08	Peak Found	High	High	High	High	High	1
High	C4M7M4	Cell surface protease gp63, putative OS=Entamoeba histolytica OX=5759 GN=EHI_200230 PE=3 SV=1	0	68.716	21	11	32	11	643	71.5	6.99	46.78	11	metabolic process	membrane	catalytic activity	Pf01457	3409717	EHI_200230; CL6EHI_200230	EHI_200230					0	0	2.767	0.0103299	85.93	29.15	40.83	5.36368e+07	1.23478e+08	1.26588e+08	2.13067e+08	9.15847e+08	5.16995e+08	Peak Found	High	High	High	High	High	1
High	C4M1Q5	Thioredoxin, putative OS=Entamoeba histolytica OX=5759 GN=EHI_062790 PE=4 SV=1	0	37.481	75	4	11	4	106	12.2	5.83	22.11	4	cellular homeostasis;metabolic process;regulation of biological process;response to stimulus	cytoplasm	antioxidant activity;catalytic activity	Pf00085, Pf13098	3404843	EHI_062790; CL6EHI_062790	EHI_062790					0	0	3.469	0.0103299	93.82	122.75	49.08	4.03114e+06		8.73379e+07	1.7795e+08		146766241	High	Not Found	High	High	Not Found	High	1	Met-loss+Acetyl [N-Term]
High	C4LZI7	Uncharacterized protein OS=Entamoeba histolytica OX=5759 GN=EHI_124510 PE=4 SV=1	0.001	10.577	18	2	3	2	202	22.9	6.32	2.41	2					3409157	EHI_124510	EHI_124510					0	0	5.59	0.0103299	114.46	128.52	68.23	43175.6	1.13018e+06		2.9665e+06	20937783	7.88129e+06	Peak Found	High	Not Found	High	Peak Found	Peak Found	1
High	C4LUA0	Uncharacterized protein OS=Entamoeba histolytica OX=5759 GN=EHI_110510 PE=4 SV=1	0	51.901	24	9	26	9	451	52.8	6.49	44.59	9	metabolic process	nucleus	catalytic activity	Pf01966	3411315	EHI_110510; CL6EHI_110510	EHI_110510					0	0	2.972	0.0113765	58.43	73.74	10.05	7.8015e+06	2.43361e+07	6.24233e+07	1.88101e+08	408114981	391496650	Peak Found	Peak Found	Peak Found	High	High	High	1
High	C4M4Q7	Protein kinase domain containing protein OS=Entamoeba histolytica OX=5759 GN=EHI_168210 PE=4 SV=1	0	5.794	4	2	3	1	584	68.7	6.25	0	2	metabolic process		catalytic activity;nucleotide binding	Pf00069, Pf07714	3405242	EHI_168210; CL6EHI_168210	EHI_168210					0	0	0.113	0.0117392	3.52	32.34		2.16787e+06	4525395	3.24031e+06	454339			Peak Found	Peak Found	High	Peak Found	Not Found	Not Found	1
High	C4M307	Cysteine proteinase 1, putative OS=Entamoeba histolytica OX=5759 GN=EHI_074180 PE=3 SV=1	0	196.921	66	17	172	15	315	35.1	6.38	329.18	17	metabolic process	vacuole	catalytic activity	Pf00112, Pf08246	3404457	EHI_074180	EHI_074180		Amoebiasis			1	0	2.661	0.0117729	67.63	30.97	34.14	8.18559e+08	7.50527e+08	6.68944e+08	4.31809e+09	5.65625e+09	3.7241e+09	High	High	High	High	High	High	1
High	C4M8X0	Uncharacterized protein OS=Entamoeba histolytica OX=5759 GN=EHI_120590 PE=4 SV=1	0	108.298	19	17	74	17	765	86.8	4.84	113.07	17		membrane			3406279	EHI_120590; CL6EHI_120590	EHI_120590					0	0	2.65	0.0121762	92.66	57.93	31.04	7.17575e+07	310153195	4.59735e+08	5.02715e+08	1.72605e+09	1599527843	Peak Found	High	High	High	High	High	1
High	C4LZV6	Uncharacterized protein OS=Entamoeba histolytica OX=5759 GN=EHI_194430 PE=4 SV=1	0	16.948	22	4	15	4	189	21.2	7.18	18.3	4				Pf00037, Pf12837, Pf12838, Pf13183, Pf13187, Pf13237, Pf13534, Pf14697	3409031	EHI_194430; CL6EHI_194430	EHI_194430					0	0	3.096	0.0126728	64.83	57.41	66.36	2.03964e+07	10304752	1.25011e+07	117963790	208677763	3.30335e+07	High	Peak Found	Peak Found	High	High	High	1
High	C4M7M1	Purine nucleoside phosphorylase, putative OS=Entamoeba histolytica OX=5759 GN=EHI_200080 PE=4 SV=1	0	186.229	71	19	112	19	318	34.7	5.92	250.2	19	metabolic process		catalytic activity	Pf01048	3409721	EHI_200080; CL6EHI_200080	EHI_200080		Pyrimidine metabolism; Metabolic pathways			2	0	2.607	0.0138972	72.71	3.8	25.93	4.72274e+08	5.96794e+08	6.80278e+08	2.20841e+09	3.59181e+09	5.24161e+09	High	High	High	High	High	High	1
High	Q769I7	Cysteine desulfurase OS=Entamoeba histolytica OX=5759 GN=EhnifS PE=2 SV=1	0	105.037	38	12	88	12	390	42.8	6.34	156.21	12	metabolic process		catalytic activity	Pf00155, Pf00266, Pf00282, Pf01041, Pf01053, Pf01212, Pf02347	3409560	EHI_136380; CL6EHI_136380	EHI_136380		Thiamine metabolism; Sulfur relay system; Metabolic pathways			3	0	2.668	0.0138972	43.23	28.15	16.94	8.85936e+07	1.68457e+08	1.25667e+08	5.16605e+08	745726445	926905572	High	High	High	High	High	High	1
High	C4M300	Oxysterol binding protein, putative OS=Entamoeba histolytica OX=5759 GN=EHI_074110 PE=4 SV=1	0	122.355	50	22	95	21	490	56.9	5.62	162.99	22				Pf01237	3407863	EHI_074110; CL6EHI_074110	EHI_074110					0	1	2.595	0.0143701	67.86	43.59	32.27	619080003	4.59672e+08	4.06732e+08	1.80062e+09	2.2233e+09	1688091204	High	High	High	High	High	High	1	Met-loss+Acetyl [N-Term]
High	C4LVI9	Actin binding protein, putative OS=Entamoeba histolytica OX=5759 GN=EHI_103450 PE=4 SV=1	0	60.726	34	12	32	12	383	43.6	6.21	51	12			protein binding	Pf00630	3406747	EHI_103450; CL6EHI_103450	EHI_103450					0	0	2.898	0.0144714	43.1	19.2	6.18	2.89875e+07	3.02851e+07	3.01091e+07	2.13361e+08	396556953	3.97155e+08	Peak Found	High	High	High	High	High	1
High	C4M6H5	NPL domain-containing protein OS=Entamoeba histolytica OX=5759 GN=EHI_099720 PE=2 SV=1	0.001	10.391	20	3	18	3	126	13.9	4.12	22.79	3					3405573	EHI_099720; CL6EHI_099720	EHI_099720					0	0	2.922	0.0147856	75.82	30.25	58.43	2.94013e+07	2.7345e+07	61551575	244621178	109302243	349619756	High	Peak Found	High	High	Peak Found	High	1
High	C4LXF6	Uncharacterized protein OS=Entamoeba histolytica OX=5759 GN=EHI_130880 PE=3 SV=1	0	43.946	17	8	20	8	503	58.3	6.25	27.37	8	metabolic process	membrane		Pf08320	3403016	EHI_130880; CL6EHI_130880	EHI_130880		Glycosylphosphatidylinositol (GPI)-anchor biosynthesis; Metabolic pathways			2	0	3.151	0.0154965	79.56	66.99	55.36	6.15287e+06	3.98679e+07	2.9972e+07	9.88257e+07	421202996	144690446	Peak Found	Peak Found	Peak Found	High	High	High	1
High	C4LZT7	Protein phosphatase domain-containing protein OS=Entamoeba histolytica OX=5759 GN=EHI_194220 PE=2 SV=1	0	8.985	9	3	4	3	352	38.8	5.76	6.56	3	metabolic process		catalytic activity	Pf00481	3409012	EHI_194220; CL6EHI_194220	EHI_194220					0	0	3.115	0.0156559	50.08	41.89	37.7	1.59591e+06	4.47908e+06	3.29568e+06	78313864	68076837	94920742	Peak Found	Peak Found	Peak Found	High	Peak Found	High	1
High	C4MB73	AIG1 family protein, putative OS=Entamoeba histolytica OX=5759 GN=EHI_176580 PE=4 SV=1	0	51.899	31	11	50	3	304	35.5	5.19	81.69	11			catalytic activity;nucleotide binding	Pf00350, Pf01926, Pf03193, Pf04548	3402466	EHI_176580; CL6EHI_176580	EHI_176580					0	0	3.635	0.0178422	106.48	49.79	29	950461	1.80213e+06	3.90617e+06	1.94968e+07	2.32733e+07	3.79577e+07	Peak Found	Peak Found	Peak Found	High	High	High	1	Met-loss+Acetyl [N-Term]
High	C4LUA1	Glutamate synthase beta subunit, putative OS=Entamoeba histolytica OX=5759 GN=EhNO1 PE=4 SV=1	0	504.78	74	42	485	31	448	49.2	6.74	1024.61	42	metabolic process	mitochondrion	catalytic activity;nucleotide binding	Pf00070, Pf00890, Pf01266, Pf01494, Pf01946, Pf03486, Pf06100, Pf07992, Pf13450, Pf13738, Pf14691	3411325	EHI_110520; CL6EHI_110520	EHI_110520		Alanine, aspartate and glutamate metabolism; Biosynthesis of amino acids; Biosynthesis of secondary metabolites; Nitrogen metabolism; Metabolic pathways; Biosynthesis of antibiotics			6	12	2.514	0.018531	54.24	12.35	5.15	1.61856e+09	2.48288e+09	3.13948e+09	8.10359e+09	1.69131e+10	13828313832	High	High	High	High	High	High	1
High	C4M758	Alpha-NAC protein, putative OS=Entamoeba histolytica OX=5759 GN=EHI_083250 PE=2 SV=1	0	132.564	51	13	89	13	219	24.3	5.02	227.81	13				Pf01849	3409347	EHI_083250; CL6EHI_083250	EHI_083250					0	0	2.509	0.0188107	96.11	33.89	45.71	4.59923e+08	5.38173e+08	3.48835e+08	2.26835e+09	3.02017e+09	1428062487	High	High	High	High	High	High	1	Met-loss+Acetyl [N-Term]
High	C4LTV0	Uncharacterized protein OS=Entamoeba histolytica OX=5759 GN=EHI_050800 PE=4 SV=1	0	70.255	26	12	39	12	567	64.5	5.41	48.62	12		membrane			3402808	EHI_050800; CL6EHI_050800	EHI_050800					0	0	2.639	0.0197042	68.06	44.86	35.91	2.41608e+07	8.26404e+07	8.2772e+07	1.81595e+08	710039473	4.27639e+08	Peak Found	High	High	High	High	High	1
High	C4LYD0	Uncharacterized protein OS=Entamoeba histolytica OX=5759 GN=EHI_007930 PE=4 SV=1	0	55.441	29	9	24	9	410	44.6	4.6	24.73	9		membrane			3408705	EHI_007930; CL6EHI_007930	EHI_007930					0	0	2.561	0.0197042	57.64	17.57	27.14	62117518	82820498	1.31006e+08	2.80113e+08	8.92618e+08	5.59075e+08	Peak Found	High	High	High	High	High	1
High	C4M534	Activating signal cointegrator 1 complex subunit 1, putative OS=Entamoeba histolytica OX=5759 GN=EHI_128160 PE=4 SV=1	0.001	9.754	6	2	7	2	349	39.7	6.96	6.22	2			RNA binding	Pf00013, Pf10469, Pf13014	3409063	EHI_128160; CL6EHI_128160	EHI_128160					0	0	3.303	0.0223586	42.99	77.01	19.77	2.63319e+06	10036124	3.21971e+06	25201652	70235507	61077380	Peak Found	Peak Found	Peak Found	High	High	High	1
High	C4M8P8	DH domain-containing protein OS=Entamoeba histolytica OX=5759 GN=EHI_053620 PE=4 SV=1	0	16.009	9	4	10	4	406	47.2	8.9	8.78	4	regulation of biological process			Pf00621	3408532		EHI_053620					0	0	2.984	0.0232132	112.88	133.09	64.62	5.13931e+06	4.45684e+07	2.27724e+06	5.52354e+07	19874642	6.85998e+07	High	High	Peak Found	High	High	High	1
High	C4LU10	Radical SAM domain protein OS=Entamoeba histolytica OX=5759 GN=EHI_068170 PE=2 SV=1	0	48.059	26	9	34	9	376	43.2	5.15	65.41	9			catalytic activity;metal ion binding	Pf04055	3406031	EHI_068170; CL6EHI_068170	EHI_068170					0	0	2.752	0.0232745	40.49	20.74	16.82	5.14251e+07	8.14251e+07	6.61773e+07	2.14927e+08	554794095	3.83919e+08	High	High	High	High	High	High	1
High	C4M0P5	Uncharacterized protein OS=Entamoeba histolytica OX=5759 GN=EHI_008810 PE=4 SV=1	0	12.134	7	3	7	3	389	45.1	6.02	8.32	3					3407280	EHI_008810; CL6EHI_008810	EHI_008810					0	0	3.172	0.0246192	100.14	94.11	40.74	1.52351e+06	382932		1.81033e+07	81950664	7.03859e+07	Peak Found	Peak Found	Not Found	High	High	High	1
High	C4LUF7	PPM-type phosphatase domain-containing protein OS=Entamoeba histolytica OX=5759 GN=EHI_049560 PE=4 SV=1	0	8.652	8	3	3	3	368	41.4	5.02	0	3			catalytic activity	Pf13672	3410206	EHI_049560	EHI_049560					0	0	3.579	0.024802	90.69	73.98	69.02	3.90828e+06	3.30579e+06	734607	1.34324e+07	1.15576e+07	46327095	Peak Found	Peak Found	Peak Found	Peak Found	Peak Found	High	1
High	C4LXD5	NEDD8-activating enzyme E1 catalytic subunit OS=Entamoeba histolytica OX=5759 GN=EHI_098550 PE=3 SV=1	0	41.872	25	8	17	8	422	46.7	5.71	17.66	8	metabolic process	cytoplasm	catalytic activity;nucleotide binding	Pf00899, Pf01488, Pf02134, Pf08825, Pf10585, Pf14732	3410327	EHI_098550; CL6EHI_098550	EHI_098550		Ubiquitin mediated proteolysis			1	0	2.737	0.0266148	25.38	58.17	11.86	9.13831e+06	3.05521e+06	8.71155e+06	8.35284e+07	164163253	175802067	Peak Found	Peak Found	Peak Found	High	High	High	1
High	C4LZ19	Uncharacterized protein OS=Entamoeba histolytica OX=5759 GN=EHI_009410 PE=3 SV=1	0	41.124	13	7	28	7	601	67.7	5.5	38.08	7		membrane		Pf13517	3405692	EHI_009410	EHI_009410					0	0	2.522	0.0270562	56.18	53.92	33.67	2.02925e+07	7.81045e+07	112576821	152682237	596016054	4.41833e+08	Peak Found	High	High	High	High	High	1
High	C4M111	Geranylgeranyl pyrophosphate synthase, putative OS=Entamoeba histolytica OX=5759 GN=EHI_105060 PE=3 SV=1	0	140.539	55	22	196	22	349	40	5.66	278.71	22	metabolic process		catalytic activity	Pf00348	3408262	EHI_105060; CL6EHI_105060	EHI_105060					0	0	2.366	0.0297711	68.93	39.45	35.7	4.73805e+08	1.37434e+09	1.23088e+09	2.50381e+09	5591990632	8152760403	High	High	High	High	High	High	1	Acetyl [N-Term]
High	C4LZV4	Isopentenyl-diphosphate delta-isomerase, putative OS=Entamoeba histolytica OX=5759 GN=EHI_194410 PE=2 SV=1	0	14.542	7	2	11	2	358	39.3	6.43	21.32	2	metabolic process	cytoplasm	catalytic activity;nucleotide binding	Pf00478, Pf01070	3409032	EHI_194410; CL6EHI_194410	EHI_194410		Metabolic pathways; Biosynthesis of antibiotics; Terpenoid backbone biosynthesis; Biosynthesis of secondary metabolites			4	0	2.729	0.0298589	39.31	10.59	20.23	1.21937e+07	1.8456e+07	1.9161e+07	54027596	136491020	83559640	Peak Found	Peak Found	Peak Found	High	High	High	1
High	C4M855	Rho family GTPase OS=Entamoeba histolytica OX=5759 GN=EHI_052150 PE=3 SV=1	0	8.089	10	2	14	1	189	21.3	5.76	18.61	2	defense response;metabolic process;regulation of biological process;response to stimulus	membrane	catalytic activity;DNA binding;nucleotide binding	Pf00025, Pf00071, Pf08477, Pf09208	3409642	EHI_052150; CL6EHI_052150	EHI_052150					0	0	3.079	0.029925	33.9	35.55	17.92	5.23455e+06	5.78606e+06	13324993	29887478	52368764	65214012	Peak Found	Peak Found	High	Peak Found	Peak Found	High	1
High	C4LSW8	Uncharacterized protein OS=Entamoeba histolytica OX=5759 GN=EHI_152850 PE=4 SV=1	0	17.921	13	4	8	4	353	40.5	6.3	9.57	4			catalytic activity	Pf00328	3409987	EHI_152850; CL6EHI_152850	EHI_152850					0	0	2.853	0.0308964	47.95	37.99	23.75	6.99192e+06	1.73076e+07	1.24434e+07	40219029	122447520	83039758	Peak Found	Peak Found	Peak Found	High	High	High	1
High	C4M051	Uncharacterized protein OS=Entamoeba histolytica OX=5759 GN=EHI_021360 PE=3 SV=1	0	107.664	54	10	87	10	170	19	4.68	195.48	10	cell differentiation	cytoplasm	metal ion binding;protein binding	Pf00838	3410948	EHI_021360; CL6EHI_021360	EHI_021360					0	0	2.341	0.0322453	57.88	31.74	25.35	1.70569e+08	3.83217e+08	3.05045e+08	6.8949e+08	2045152153	1.95448e+09	High	High	High	High	High	High	1
High	B1N537	AIG1 family protein, putative OS=Entamoeba histolytica OX=5759 GN=EHI_176700 PE=4 SV=1	0	62.444	31	11	56	3	298	34.8	7.17	92.26	11			nucleotide binding	Pf01926, Pf04548	6220339	EHI_176700; CL6EHI_176700	EHI_176700					0	7	2.349	0.0328319	63.7	19.06	31.82	5.70357e+07	1.05111e+08	1.0924e+08	2.74651e+08	703541821	883214090	Peak Found	Peak Found	Peak Found	High	High	High	1	Met-loss+Acetyl [N-Term]
High	C4M083	Uncharacterized protein OS=Entamoeba histolytica OX=5759 GN=EHI_004880 PE=3 SV=1	0.001	11.328	21	4	8	4	245	28.3	5.64	5.26	4	metabolic process		catalytic activity;RNA binding	Pf00445	3405008	EHI_004880; CL6EHI_004880	EHI_004880					0	0	2.688	0.0349146	70.2	32.14	61.35	1.1894e+07	2.76789e+07	22918915	90585978	3.87441e+08	1.10859e+08	High	Peak Found	Peak Found	High	High	High	1
High	Q5NT23	Rab family GTPase (Fragment) OS=Entamoeba histolytica OX=5759 GN=EhRabK1 PE=3 SV=1	0	59.027	62	10	29	10	212	24.5	5.03	31.4	10	regulation of biological process;response to stimulus		catalytic activity;nucleotide binding	Pf00025, Pf00071, Pf08477	3406607	EHI_024680; CL6EHI_024680	EHI_024680					0	0	2.407	0.0359292	70.49	18.96	14.63	8.69078e+07	7.69618e+07	1.01055e+08	319372346	510026105	6.11121e+08	High	Peak Found	Peak Found	High	High	High	1
High	C4M9V7	DEAD/DEAH box helicase, putative OS=Entamoeba histolytica OX=5759 GN=EHI_036900 PE=2 SV=1	0	11.928	7	3	7	2	419	47.7	6.02	10.67	3	metabolic process;regulation of biological process;response to stimulus;transport	cytoplasm;spliceosomal complex	catalytic activity;nucleotide binding	Pf00270, Pf00271	3403933	EHI_036900; CL6EHI_036900	EHI_036900		Spliceosome; mRNA surveillance pathway; RNA transport			3	0	2.713	0.0363993	16.26	0.16	86.27		1.32137e+07	16206526	1.12735e+06	94597120	109662197	Not Found	High	High	Peak Found	High	High	1
High	C4M3I8	Papain family cysteine protease domain containing protein OS=Entamoeba histolytica OX=5759 GN=EHI_138460 PE=3 SV=1	0	59.482	20	10	31	10	572	65.5	5.78	39.49	10	metabolic process	vacuole	catalytic activity	Pf00112	3409444	EHI_138460; CL6EHI_138460	EHI_138460					0	0	2.505	0.0364679	95.87	35.29	27.75	2.21342e+07	4.20082e+07	7.05391e+07	1.60992e+08	4.94238e+08	2.87116e+08	Peak Found	High	High	High	High	High	1	Acetyl [N-Term]
High	C4LY06	Uncharacterized protein OS=Entamoeba histolytica OX=5759 GN=EHI_035790 PE=4 SV=1	0.001	10.001	13	4	7	4	264	30.5	8.03	5.13	4					3410459	EHI_035790	EHI_035790					0	0	3.099	0.0365057	55.36		94.15		5862919		61867647	4.11991e+07	1.19798e+07	Not Found	Peak Found	Not Found	High	Peak Found	High	1
High	Q95030	Cysteine proteinase OS=Entamoeba histolytica OX=5759 GN=CP5 PE=2 SV=2	0	225.361	63	21	207	21	318	34.7	8.46	451.22	21	metabolic process	vacuole	catalytic activity	Pf00112	3405235	EHI_168240; CL6EHI_168240	EHI_168240		Amoebiasis			1	0	2.213	0.0494989	63.43	14.53	21.95	4.9626e+08	8.05438e+08	7.892e+08	2758939399	5.96745e+09	3.39668e+09	High	High	High	High	High	High	1	Oxidation [C116(100)]
High	C4M067	Thioredoxin, putative OS=Entamoeba histolytica OX=5759 GN=EHI_021560 PE=4 SV=1	0	186.647	41	18	118	18	379	42.9	6.01	203.6	18	cellular homeostasis;metabolic process;regulation of biological process;response to stimulus	endoplasmic reticulum	catalytic activity	Pf00085, Pf13098, Pf13899, Pf13905	3404299	EHI_021560; CL6EHI_021560	EHI_021560		Protein processing in endoplasmic reticulum			1	0	2.195	0.052644	50.06	2.99	6.04	3.09936e+08	3.87491e+08	4.50237e+08	1.51764e+09	3148986342	2500756915	High	High	High	High	High	High	1
High	B1N382	Uncharacterized protein OS=Entamoeba histolytica OX=5759 GN=EHI_064590 PE=4 SV=1	0.001	4.719	19	2	4	2	139	16.2	5.31	0	2					6219609	EHI_064590; CL6EHI_064590	EHI_064590					0	0	2.528	0.0529601	45.17	49.63	22.91	15461047	6.62495e+06	24996118	76518104	101545112	88220376	Peak Found	High	High	High	Peak Found	Peak Found	1
High	C4M7A1	Gal/GalNAc lectin heavy subunit, putative OS=Entamoeba histolytica OX=5759 GN=EHI_046650 PE=4 SV=1	0	104.695	21	22	88	22	1207	134.7	5.03	100.61	22		membrane			3404842	EHI_046650; CL6EHI_046650	EHI_046650		Amoebiasis			1	0	2.193	0.0541225	60.96	38.44	29.27	64296942	1.59405e+08	2.26138e+08	3.11286e+08	1.09534e+09	801470558	Peak Found	High	High	High	High	High	1
High	C4LTE2	Calpain family cysteine protease, putative OS=Entamoeba histolytica OX=5759 GN=EHI_045290 PE=4 SV=1	0	36.465	12	7	29	7	473	53.1	6.83	38.1	7	metabolic process	cytoplasm	catalytic activity;metal ion binding	Pf00648	3411610	EHI_045290; CL6EHI_045290	EHI_045290					0	0	2.378	0.0541225	59.38	21.49	21.19	4.36521e+07	7.13439e+07	1.03699e+08	2.367e+08	410913154	541773942	High	High	High	High	High	High	1	Acetyl [N-Term]
High	C4M9Z2	Leucine rich repeat protein, BspA family OS=Entamoeba histolytica OX=5759 GN=EHI_123820 PE=4 SV=1	0.004	3.363	4	2	4	2	500	57.2	5.19	2.31	2			protein binding	Pf03382, Pf13306, Pf13855	3402061	EHI_123820; CL6EHI_123820	EHI_123820					0	0	2.811	0.0547293	11.31	10.41	6.22	4.87052e+06		8641792	25730930	55379556	48075320	Peak Found	Not Found	Peak Found	Peak Found	High	High	1
High	C4MBF1	Uncharacterized protein OS=Entamoeba histolytica OX=5759 GN=EHI_165770 PE=4 SV=1	0	5.45	14	2	2	2	208	23.3	5.92	0	2	regulation of biological process;response to stimulus		nucleotide binding	Pf08477	3408612	EHI_165770; CL6EHI_165770	EHI_165770					0	0	3.197	0.0548163	36.08	32.79	15.13	1.04724e+06	2.62382e+06	2.64643e+06	1.08753e+07	15588590	1.50713e+07	Peak Found	Peak Found	Peak Found	Peak Found	High	High	1
High	C4LZP6	40S ribosomal protein S16, putative OS=Entamoeba histolytica OX=5759 GN=EHI_038620 PE=3 SV=1	0	130.603	66	17	231	1	158	17.5	10.02	403.71	17	metabolic process	ribosome	RNA binding;structural molecule activity	Pf00380	3411183	EHI_038620; CL6EHI_038620	EHI_038620		Ribosome			1	0	0.206	0.0548478	157.4	36.69	114.65	7198542	5.29592e+06		6.52244e+06		1.16042e+06	High	Peak Found	Not Found	Peak Found	Not Found	Peak Found	1
High	C4M1N3	Protein RER1 OS=Entamoeba histolytica OX=5759 GN=EHI_062460 PE=3 SV=1	0.001	11.452	18	2	7	2	174	20.9	9.07	10.5	2	transport	membrane		Pf03248	3405446	EHI_062460; CL6EHI_062460	EHI_062460					0	0	0.23	0.0548478	78.44	26.66	89.81	25490625	22831804	23416906	25207808	7.44324e+06	14299883	High	High	High	High	High	Peak Found	1	Acetyl [N-Term]
High	C4M3L7	Uncharacterized protein OS=Entamoeba histolytica OX=5759 GN=EHI_109990 PE=4 SV=1	0	29.89	33	6	21	6	236	27	4.84	37.41	6					3406523	EHI_109990; CL6EHI_109990	EHI_109990					0	0	2.448	0.055477	81.64	18.28	19.15	2.20398e+07	39093039	3.77007e+07	1.27285e+08	337286301	221631456	Peak Found	Peak Found	High	High	High	High	1
High	Q6AW62	EhRab7G protein OS=Entamoeba histolytica OX=5759 GN=EhRAB7G PE=3 SV=1	0	9.101	10	2	11	1	190	21.1	4.83	7.73	2	metabolic process;regulation of biological process;response to stimulus;transport	membrane	catalytic activity;nucleotide binding	Pf00009, Pf00025, Pf00071, Pf01926, Pf04670, Pf08477, Pf09439, Pf10662, Pf13401	3410776	EHI_187090; CL6EHI_187090	EHI_187090					0	0	2.703	0.0610718	20.09	12.44	14.72	5.30148e+06	5841669	9174679	26569040	43184756	51792088	Peak Found	Peak Found	Peak Found	High	High	High	1
High	C4MB76	Fumarate hydratase class I, anaerobic, putative (Fragment) OS=Entamoeba histolytica OX=5759 GN=EHI_117270 PE=3 SV=1	0	51.444	49	8	37	8	206	22.3	7.33	63.58	8			catalytic activity	Pf05683	3405065	EHI_117270	EHI_117270					0	0	2.21	0.0623417	121.99	32.4	35.51	1.6385e+08	1.08944e+08	1.71333e+08	2.21877e+08	390956008	1.79139e+08	High	High	High	High	High	High	1
High	C4MB11	AIG1 family protein, putative OS=Entamoeba histolytica OX=5759 GN=EHI_025990 PE=4 SV=1	0	12.774	7	3	13	1	298	34.8	4.98	11.46	3			catalytic activity;nucleotide binding	Pf00735, Pf01926, Pf03193, Pf04548	3402381	EHI_025990; CL6EHI_025990	EHI_025990					0	0	2.522	0.0623954	61.27	64.94	44.46	38897324	20653410	17883024	146874832	147326048	115157656	Peak Found	Peak Found	Peak Found	High	Peak Found	High	1
High	Q6SCK6	Mitogen-activated protein kinase OS=Entamoeba histolytica OX=5759 GN=EHI_073650 PE=2 SV=1	0	88.737	47	16	105	16	352	40	5.2	173.65	16	metabolic process;regulation of biological process;response to stimulus	cytoplasm;nucleus	catalytic activity;nucleotide binding;signal transducer activity	Pf00069, Pf01636, Pf07714, Pf14531	3408282	EHI_073650; CL6EHI_073650	EHI_073650					0	0	2.09	0.0702817	57.98	27.81	20.13	2.02192e+08	3.83921e+08	5.52438e+08	1212152380	1.59005e+09	2.06022e+09	High	High	High	High	High	High	1
High	C4LZX1	Molybdenum cofactor sulfurase putative OS=Entamoeba histolytica OX=5759 GN=EHI_194600 PE=4 SV=1	0	193.541	52	22	174	22	532	60.4	5.91	315.96	22			catalytic activity	Pf00266	3409043	EHI_194600; CL6EHI_194600	EHI_194600					0	0	2.084	0.0715702	70.2	55.08	18.92	1.63021e+08	4.25837e+08	8.40551e+08	1.64692e+09	4266566126	2.76007e+09	High	High	High	High	High	High	1
High	C4LYV2	60S ribosomal protein L7, putative OS=Entamoeba histolytica OX=5759 GN=EHI_010650 PE=2 SV=1	0	210.855	59	18	245	4	230	25.7	10.01	541.03	18	metabolic process	ribosome	RNA binding;structural molecule activity	Pf00327	3407369	EHI_010650; CL6EHI_010650	EHI_010650		Ribosome			1	3	2.067	0.0759611	67.8	42.33	31.73	3.50933e+08	275438662	2.30313e+08	9.20656e+08	1.79783e+09	8.49062e+08	High	High	High	High	High	High	1
High	C4M3R0	Rho family GTPase OS=Entamoeba histolytica OX=5759 GN=EHI_146180 PE=2 SV=1	0	23.813	16	3	22	3	216	24	5.92	27.72	3	regulation of biological process;response to stimulus	membrane	catalytic activity;nucleotide binding	Pf00025, Pf00071, Pf08477	3407620	EHI_146180; CL6EHI_146180	EHI_146180					0	0	2.062	0.0772191	94.03	42.17	28.19	2.73376e+08	2.54698e+08	1.67215e+08	1.29837e+09	1558870297	1401223468	High	High	High	High	High	High	1
High	C4MAP2	Uncharacterized protein OS=Entamoeba histolytica OX=5759 GN=EHI_162560 PE=4 SV=1	0	31.98	15	7	21	7	550	62.4	9.1	22.38	7		membrane			3406054	EHI_162560; CL6EHI_162560	EHI_162560					0	0	2.258	0.0783482	68.48	16.69	19.13	3.77697e+07	4.81052e+07	7.69879e+07	1.81612e+08	249898013	2.27668e+08	High	High	High	High	High	High	1
High	C4MAZ0	Plasma membrane calcium ion-transporting ATPase, putative OS=Entamoeba histolytica OX=5759 GN=EHI_136610 PE=4 SV=1	0	16.074	6	3	7	2	627	69.2	5.1	3.91	3	transport	membrane	catalytic activity;metal ion binding;nucleotide binding;transporter activity	Pf00122, Pf00690, Pf13246	3402783	EHI_136610; CL6EHI_136610	EHI_136610					0	0	3.454	0.0786698	108.38	91.06	14.22	1.78305e+06	483236		4.61542e+06	11676102	8881604	Peak Found	Peak Found	Not Found	Peak Found	High	High	1
High	C4LTM0	Gal/GalNAc lectin heavy subunit OS=Entamoeba histolytica OX=5759 GN=EHI_012270 PE=4 SV=1	0	702.694	53	65	853	25	1286	144.2	5.31	1590.67	65		membrane			3410497	EHI_012270; CL6EHI_012270	EHI_012270		Amoebiasis			1	0	2.034	0.0831093	49.17	17.12	14.83	3.80553e+08	6.57139e+08	7.91025e+08	1.60415e+09	3.95165e+09	2773305332	High	High	High	High	High	High	1
High	C4LU42	Uncharacterized protein OS=Entamoeba histolytica OX=5759 GN=EHI_068510 PE=4 SV=1	0	233.633	43	27	139	27	744	82.5	5.27	265.11	27		cytoplasm;nucleus	protein binding		3408471	EHI_068510; CL6EHI_068510	EHI_068510					0	0	2.034	0.0831093	90.06	19.4	21.87	6.9564e+08	9.42677e+08	1.52121e+09	1.96e+09	2.51907e+09	3.42565e+09	High	High	High	High	High	High	1	Oxidation [C613(100)]
High	C4M5G9	Galactose-inhibitable lectin, putative OS=Entamoeba histolytica OX=5759 GN=EHI_058330 PE=2 SV=1	0	71.567	42	10	98	3	271	31.6	8.43	173.98	10					3405684	EHI_058330; CL6EHI_058330	EHI_058330		Amoebiasis			1	0	2.865	0.0836921	50.42	44.63	63.48	4.94992e+06	3236407	3492587	27230928	24627746	13080400	Peak Found	Peak Found	Peak Found	High	Peak Found	High	1
High	C4LZW1	Uncharacterized protein OS=Entamoeba histolytica OX=5759 GN=EHI_194490 PE=4 SV=1	0.001	10.527	8	3	9	3	382	43.4	6.01	10.6	3					3409026	EHI_194490	EHI_194490					0	0	2.528	0.0855665	79.43	36.54	28.02	3.44175e+06	7.95546e+06	1.15588e+07	1.93662e+07	60381947	5.83648e+07	Peak Found	Peak Found	High	High	High	High	1
High	C4M6L0	Gal/GalNAc lectin subunit Igl2 OS=Entamoeba histolytica OX=5759 GN=EHI_065330 PE=4 SV=1	0	549.57	55	57	487	31	1105	120.3	5.29	830.02	57					3406703	EHI_065330; CL6EHI_065330	EHI_065330		Amoebiasis			1	0	2.005	0.0906897	58.63	37.08	27.24	2.55716e+08	6.22663e+08	4.52808e+08	1.01841e+09	3313581195	2149436749	High	High	High	High	High	High	1	Oxidation [C858(99.6)]
High	Q9BLE4	Small GTPase Rab11B OS=Entamoeba histolytica OX=5759 GN=EhRab11B PE=2 SV=1	0	70.022	64	13	94	10	211	23.8	5.08	154.52	13	regulation of biological process;response to stimulus;transport	endosome	catalytic activity;nucleotide binding	Pf00025, Pf00071, Pf01926, Pf08477	3407087	EHI_107250; CL6EHI_107250	EHI_107250					0	3	2.004	0.0907415	45.2	3.37	3.59	3.11502e+08	3.64454e+08	4.64789e+08	1.05733e+09	2.01011e+09	1.90928e+09	High	High	High	High	High	High	1
High	C4M938	60S ribosomal protein L7, putative OS=Entamoeba histolytica OX=5759 GN=EHI_025830 PE=3 SV=1	0	213.927	59	17	274	1	230	25.7	9.98	579.6	17	metabolic process	ribosome	RNA binding;structural molecule activity	Pf00327	3411209	EHI_025830; CL6EHI_025830	EHI_025830		Ribosome			1	0	2.359	0.0979548	116.25	61.29	89.49	2.30787e+07	8.3721e+06	1.75714e+07	3.48153e+07	2.16655e+08	3.41658e+07	Peak Found	High	High	High	High	High	1
High	C4LW12	Ras GTPase-activating protein, putative OS=Entamoeba histolytica OX=5759 GN=EHI_126270 PE=4 SV=1	0	8.22	4	2	4	2	654	75.9	5.81	0	2	regulation of biological process;response to stimulus	cytoplasm	enzyme regulator activity	Pf00616	3406758	EHI_126270; CL6EHI_126270	EHI_126270					0	0	2.927	0.102351	31.96	60.84	53.93	808441	1.13821e+06	3.44556e+06	3.87251e+06	25966808	16698115	Peak Found	Peak Found	Peak Found	Peak Found	High	High	1
High	C4LZE3	Uncharacterized protein OS=Entamoeba histolytica OX=5759 GN=EHI_137800 PE=4 SV=1	0	5.535	5	2	2	2	497	56.6	7.31	0	2					3408359	EHI_137800; CL6EHI_137800	EHI_137800					0	0	0.258	0.108052	68		72.6			12695973	3961090	3.22211e+06	1.42152e+07	Not Found	Not Found	Peak Found	Peak Found	High	High	1
High	P32022	Galactose-inhibitable lectin 170 kDa subunit OS=Entamoeba histolytica OX=5759 PE=1 SV=2	0	980.899	63	85	1114	13	1278	143.5	5.59	2228.62	85		membrane										0	5	1.948	0.110079	72.7	11.07	18.88	5.58819e+08	7.07212e+08	1.03652e+09	1.49283e+09	4.06929e+09	2.81711e+09	High	High	High	High	High	High	1
High	C4M0Y3	S-phase kinase-associated protein 1A, putative OS=Entamoeba histolytica OX=5759 GN=EHI_134960 PE=3 SV=1	0	26.48	32	6	27	6	158	18.5	5.03	42.58	6	metabolic process		catalytic activity	Pf01466, Pf03931	3405978	EHI_134960; CL6EHI_134960	EHI_134960		Protein processing in endoplasmic reticulum; Ubiquitin mediated proteolysis			2	0	2.136	0.11192	48.56	24.11	35.77	4.36757e+07	6.50986e+07	1.06733e+08	2.26566e+08	2.51054e+08	480972416	High	High	High	High	High	High	1
High	Q5NSZ2	Rab family GTPase (Fragment) OS=Entamoeba histolytica OX=5759 GN=EhRabX24 PE=3 SV=1	0	7.999	9	2	9	2	202	22.4	8.19	5.08	2	regulation of biological process;response to stimulus		catalytic activity;nucleotide binding	Pf00025, Pf00071, Pf00735, Pf01926, Pf08477, Pf09439	3411189	EHI_038680; CL6EHI_038680	EHI_038680					0	0	2.49	0.113149	46.03	40.37	30.43	3632710	2.02027e+06	3590720	26555424	29158605	48466782	Peak Found	Peak Found	Peak Found	High	High	High	1
High	C4M487	Uncharacterized protein OS=Entamoeba histolytica OX=5759 GN=EHI_097870 PE=4 SV=1	0	7.274	12	2	6	2	222	25.4	7.14	11.7	2					3407561	EHI_097870; CL6EHI_097870	EHI_097870					0	0	2.419	0.113149	49.44	53.37	23.14	3258702	10833463	6499508	22260644	65056331	41971530	Peak Found	Peak Found	Peak Found	High	High	High	1
High	C4LVX3	Uncharacterized protein OS=Entamoeba histolytica OX=5759 GN=EHI_125870 PE=4 SV=1	0	16.496	7	3	5	3	536	60.9	5.99	8.52	3	metabolic process	membrane	catalytic activity	Pf04389, Pf05450	3410814	EHI_125870; CL6EHI_125870	EHI_125870					0	0	2.145	0.118558	89.48	52.64	65.81	23928840	1.17589e+07	4.9048e+07	4.76105e+07	176932325	37925803	Peak Found	Peak Found	Peak Found	Peak Found	High	High	1
High	C4M8N3	Galactose-specific adhesin 170kD subunit OS=Entamoeba histolytica OX=5759 GN=EHI_077500 PE=4 SV=1	0	1046.98	62	98	1220	12	1291	145	5.8	2322.93	98		membrane			3409742	EHI_077500; CL6EHI_077500	EHI_077500		Amoebiasis			1	97	1.921	0.118659	56.74	31.19	21.67	4.14865e+09	8.59871e+09	1.22371e+10	1.63901e+10	4.86084e+10	3.57261e+10	High	High	High	High	High	High	1
High	C4LYJ7	Galactokinase, putative OS=Entamoeba histolytica OX=5759 GN=EHI_094100 PE=2 SV=1	0	212.658	56	22	180	22	389	43.4	6.54	310.08	22	metabolic process	cytoplasm	catalytic activity;nucleotide binding	Pf00288, Pf08544, Pf10509	3403331	EHI_094100; CL6EHI_094100	EHI_094100		Amino sugar and nucleotide sugar metabolism; Galactose metabolism; Metabolic pathways			3	0	1.912	0.122275	66.17	72.35	21.06	1.51025e+09	5.30762e+08	8.25693e+08	2.17294e+09	3.11404e+09	4.27167e+09	High	High	High	High	High	High	1	Met-loss+Acetyl [N-Term]
High	C4LZN7	Uncharacterized protein OS=Entamoeba histolytica OX=5759 GN=EHI_175120 PE=4 SV=1	0	7.116	5	2	3	2	516	60.6	5.48	0	2			protein binding		3404193	EHI_175120	EHI_175120					0	0	0.189	0.126956	46.22	47.23	17.99	1.04339e+06		3.19967e+06	455699		1.00133e+06	High	Not Found	Peak Found	Peak Found	Not Found	High	1
High	B1N559	Galactose-specific adhesin 170kD subunit, putative OS=Entamoeba histolytica OX=5759 GN=EHI_042370 PE=4 SV=1	0	901.272	56	84	1027	5	1270	142.5	5.66	1997.13	84		membrane			6220366	EHI_042370	EHI_042370		Amoebiasis			1	0	1.987	0.129399	57.82	25.03	36.67	5.83162e+07	1.20474e+08	113348969	225598839	729628721	340134969	High	High	High	High	High	High	1
High	Q8WR14	Hybrid-cluster protein OS=Entamoeba histolytica OX=5759 GN=HCP PE=2 SV=1	0	621.202	76	36	456	36	539	60.3	6.65	992.95	36	metabolic process;response to stimulus	cytoplasm	antioxidant activity;catalytic activity	Pf03063	3404304	EHI_004600; CL6EHI_004600	EHI_004600					0	0	1.888	0.131817	84.57	37.36	28.57	1.65162e+09	4.29101e+09	5.52647e+09	6.11186e+09	20092159426	1.24599e+10	High	High	High	High	High	High	1
High	C4M1X3	Cysteine protease binding protein family 1 OS=Entamoeba histolytica OX=5759 GN=cpbf1 PE=2 SV=1	0	438.735	49	38	413	38	904	100.7	5.08	886.63	38	metabolic process	membrane	catalytic activity		3409533	EHI_164800; CL6EHI_164800	EHI_164800					0	0	1.878	0.13649	66.62	45.29	37.79	7.02092e+08	2.13562e+09	2.96193e+09	2.9386e+09	12674755756	9.02127e+09	High	High	High	High	High	High	1
High	B1N345	Signal recognition particle receptor subunit beta OS=Entamoeba histolytica OX=5759 GN=EHI_000670 PE=3 SV=1	0	8.801	9	2	6	2	236	26.3	6	10.96	2		membrane	nucleotide binding	Pf00025, Pf01926, Pf09439	6219570	EHI_000670; CL6EHI_000670	EHI_000670		Protein export			1	0	2.547	0.137412	59.08	93.89	21.51	2.85972e+06	1.67574e+07	4.63478e+06	1.23389e+07	31462794	32616126	Peak Found	Peak Found	Peak Found	High	High	High	1
High	C4M5C8	Uncharacterized protein OS=Entamoeba histolytica OX=5759 GN=EHI_121820 PE=4 SV=1	0.004	3.431	1	2	3	2	2378	273.3	6.34	0	2			protein binding	Pf02138	3406095	EHI_121820; CL6EHI_121820	EHI_121820					0	0	2.538	0.137694	22.69	111.55	13.22	1.60164e+06	1.37317e+07	2779036	1.11216e+07	19934716	14564310	Peak Found	High	High	Peak Found	Peak Found	Peak Found	1
High	C4LZB2	Nucleotide binding protein 2, putative OS=Entamoeba histolytica OX=5759 GN=EHI_000610 PE=3 SV=1	0	20.484	16	4	16	4	273	29.3	5.15	16	4				Pf01656, Pf02374, Pf09140, Pf10609, Pf13614	3407500	EHI_000610; CL6EHI_000610	EHI_000610					0	0	2.132	0.139767	86.13	82.51	93.2	67453212	22917764	2.73452e+07	306679624	1.34227e+08	112556347	High	High	High	High	High	High	1	Met-loss+Acetyl [N-Term]
High	C4MA09	60S ribosomal protein L7, putative OS=Entamoeba histolytica OX=5759 GN=EHI_146530 PE=2 SV=1	0	192.997	56	18	236	4	230	25.7	10.02	528.68	18	metabolic process	ribosome	RNA binding;structural molecule activity	Pf00327	3403325	EHI_146530; CL6EHI_146530	EHI_146530		Ribosome			1	0	2.031	0.140512	78.69	41.08	25.69	4.64224e+07	41216417	2.96684e+07	1.47095e+08	299075968	1.59168e+08	High	High	High	High	High	High	1
High	C4M5V4	Sec7 domain protein OS=Entamoeba histolytica OX=5759 GN=EHI_026380 PE=4 SV=1	0	8.8	2	2	5	2	1396	158.5	6.58	2.41	2	regulation of biological process			Pf01369, Pf01753, Pf12783	3409678	EHI_026380	EHI_026380					0	0	0.284	0.140512	110.87	68.44	95.39	29466231	12821961		11407677	7435763	2140887	High	High	Not Found	High	Peak Found	Peak Found	1
High	C4LZ50	Actin binding protein, putative OS=Entamoeba histolytica OX=5759 GN=EHI_104390 PE=4 SV=1	0	397.211	57	34	224	34	590	64.4	4.67	390.51	34			protein binding	Pf00630, Pf13115	3409333	EHI_104390; CL6EHI_104390	EHI_104390					0	0	1.858	0.144197	99.73	15.8	109.39	4.24046e+08	7.29149e+08	7.66389e+08	9.82768e+08	2.01333e+09	1.06468e+10	High	High	High	High	High	High	1
High	C4LSK1	Helicase, putative OS=Entamoeba histolytica OX=5759 GN=EHI_151600 PE=4 SV=1	0	73.267	32	11	42	10	419	47.3	6.05	74.22	11	metabolic process;regulation of biological process;response to stimulus;transport	cytoplasm;spliceosomal complex	catalytic activity;nucleotide binding	Pf00270, Pf00271, Pf14617	3410117	EHI_151600; CL6EHI_151600	EHI_151600		mRNA surveillance pathway; RNA transport; Spliceosome			3	1	1.928	0.144942	80.39	6.18	33.48	1.18286e+08	1.36983e+08	1.89627e+08	430706874	6.42747e+08	1.09609e+09	High	High	High	High	High	High	1
High	C4M2F1	Peptidase T, putative OS=Entamoeba histolytica OX=5759 GN=EHI_158320 PE=3 SV=1	0	49.285	17	4	13	4	401	44.9	5.6	25.11	4	metabolic process	cytoplasm	catalytic activity;metal ion binding	Pf01546, Pf05343	3404445	EHI_158320; CL6EHI_158320	EHI_158320					0	0	1.818	0.158438	122.17	73.08	84.8	3.05716e+06	1.87014e+07	3.4904e+07	2.96828e+07	9.10706e+08	1.18824e+09	Peak Found	Peak Found	High	Peak Found	High	High	1
High	C4M377	Uncharacterized protein OS=Entamoeba histolytica OX=5759 GN=EHI_086220 PE=4 SV=1	0.001	10.278	6	2	2	2	548	62	5.07	1.82	2	response to stimulus;transport	cytoplasm	protein binding		3407406	EHI_086220; CL6EHI_086220	EHI_086220					0	0	2.716	0.159061	0					2.23419e+06			12500755	Not Found	Not Found	Peak Found	Not Found	Not Found	High	1
High	C4M3C4	Protein kinase, putative OS=Entamoeba histolytica OX=5759 GN=EHI_053060 PE=3 SV=1	0	115.77	39	18	117	18	446	50	6.42	169.47	18	metabolic process;regulation of biological process;response to stimulus	cytoplasm;nucleus	catalytic activity;nucleotide binding;protein binding	Pf00069, Pf00168, Pf07714, Pf14531	3411436	EHI_053060; CL6EHI_053060	EHI_053060					0	0	1.814	0.16421	75.03	20.96	15.41	2.60144e+08	2.13325e+08	324051737	8.49419e+08	1.28523e+09	1.09492e+09	High	High	High	High	High	High	1
High	C4LZR5	Uncharacterized protein OS=Entamoeba histolytica OX=5759 GN=EHI_038930 PE=4 SV=1	0	5.664	1	2	4	2	2364	272.5	6.77	1.93	2			protein binding	Pf02138	3411204	EHI_038930; CL6EHI_038930	EHI_038930					0	0	0.282	0.169845	54.68	29.34	58.5	8.96037e+06	1.47432e+07	9899141	2.36033e+06	1.45997e+07	6.67844e+06	High	High	Peak Found	Peak Found	High	Peak Found	1
High	Q5NT17	Rab family GTPase (Fragment) OS=Entamoeba histolytica OX=5759 GN=EhRabM1 PE=3 SV=1	0.001	9.471	16	3	4	2	211	23.8	4.87	4.79	3	regulation of biological process;response to stimulus;transport	cytosol;Golgi	catalytic activity;nucleotide binding	Pf00025, Pf00071, Pf01926, Pf08477	3407144	EHI_005010; CL6EHI_005010	EHI_005010					0	1	2.346	0.169952	72.38	51.94	41.69	4.40174e+06	8483195	3.30837e+06	1.44564e+07	3.17966e+07	5.13716e+07	Peak Found	Peak Found	Peak Found	Peak Found	Peak Found	High	1
High	C4M5T1	Nuclear complex protein 4, putative OS=Entamoeba histolytica OX=5759 GN=EHI_070740 PE=3 SV=1	0	8.815	13	3	3	3	333	38.2	7.53	1.72	3	metabolic process			Pf03914	3407003; 3408717	EHI_070740; EHI_083570; CL6EHI_083570	EHI_083570; EHI_070740					0	0	0.277	0.173937	20.87	82.23		1.04091e+07	3.98386e+06	3.75397e+06	1.08722e+07			High	Peak Found	Peak Found	High	Not Found	Not Found	1
High	C4LUJ0	Tubulin beta chain OS=Entamoeba histolytica OX=5759 GN=EHI_049920 PE=3 SV=1	0	63.976	28	11	48	11	459	51.1	5.05	57.33	11	cell organization and biogenesis	cytoplasm;cytoskeleton	catalytic activity;nucleotide binding;structural molecule activity	Pf00091, Pf03953, Pf10644	3411492	EHI_049920; CL6EHI_049920	EHI_049920		Phagosome			1	0	1.798	0.174318	72.88	18.59	45.46	104052449	155646388	2.31083e+08	5.47762e+08	383168187	8.73785e+08	High	High	High	High	High	High	1
High	C4M6T0	Protein kinase, putative OS=Entamoeba histolytica OX=5759 GN=EHI_184540 PE=4 SV=1	0	6.151	2	2	4	1	1055	120.7	5.66	3.26	2	metabolic process;regulation of biological process;response to stimulus	cytoplasm;membrane	catalytic activity;nucleotide binding;signal transducer activity	Pf00069, Pf07714	3403976	EHI_184540; CL6EHI_184540	EHI_184540					0	0	2.542	0.175798	23.68	3.01	60.46		2298998	2696144	2.11983e+06	18761446	14426009	Not Found	Peak Found	Peak Found	Peak Found	High	High	1
High	Q27648	Phosphotransferase OS=Entamoeba histolytica OX=5759 GN=HXK2 PE=2 SV=1	0	252.529	63	27	242	9	445	49.4	5.24	408.83	27	cellular homeostasis;metabolic process	cytosol	catalytic activity;enzyme regulator activity;nucleotide binding	Pf00349, Pf03727	3410328	EHI_098560; CL6EHI_098560	EHI_098560		Metabolic pathways; Glycolysis / Gluconeogenesis; Biosynthesis of antibiotics; Carbon metabolism; Fructose and mannose metabolism; Biosynthesis of secondary metabolites; Amino sugar and nucleotide sugar metabolism; Starch and sucrose metabolism; Galactose metabolism			9	0	1.945	0.180589	91.56	39.71	65.73	4.00513e+07	1.19169e+08	1.19564e+08	123621264	3.7813e+08	7.56009e+08	High	High	High	High	High	High	1
High	C4LUJ2	Ubiquitin carboxyl-terminal hydrolase OS=Entamoeba histolytica OX=5759 GN=EHI_049940 PE=3 SV=1	0	15.584	7	5	12	5	708	82	5.2	15.09	5	metabolic process		catalytic activity;metal ion binding;protein binding	Pf00443, Pf00627, Pf02148, Pf13423	3410770	EHI_049940; CL6EHI_049940	EHI_049940					0	0	2.076	0.181213	41.36	24.77	15.61	7.27657e+06	6.96122e+06	6.80295e+06	58712595	101721370	72922034	High	Peak Found	Peak Found	High	High	High	1
High	C4M6Z3	Protein HIRA OS=Entamoeba histolytica OX=5759 GN=EHI_056440 PE=3 SV=1	0	7.864	2	2	7	2	764	87.3	7.68	7.92	2	cell organization and biogenesis;metabolic process;regulation of biological process	nucleus	protein binding	Pf00400	3405027	EHI_056440	EHI_056440					0	0	1.854	0.181485	47.05	44.82	61.05	36811774	125450696	1.33602e+08	7.32219e+07	4.19457e+08	5.48512e+08	Peak Found	High	High	Peak Found	High	Peak Found	1
High	C4M1M6	Thioredoxin, putative OS=Entamoeba histolytica OX=5759 GN=EHI_133970 PE=4 SV=1	0	159.662	61	23	168	23	339	40.1	5.82	251.9	23	cellular homeostasis;regulation of biological process	endoplasmic reticulum		Pf00085, Pf07749	3409733	EHI_133970; CL6EHI_133970	EHI_133970					0	0	1.779	0.183023	47.12	5.3	26.21	7.07901e+08	886845588	1.18733e+09	1.91083e+09	5.50059e+09	3.14279e+09	High	High	High	High	High	High	1
High	C4LVQ1	Actin-binding protein, cofilin/tropomyosin family OS=Entamoeba histolytica OX=5759 GN=EHI_186840 PE=4 SV=1	0	96.785	65	12	72	12	146	16.3	5.38	118.46	12			protein binding	Pf00241	3410755	EHI_186840; CL6EHI_186840	EHI_186840					0	0	1.777	0.184216	80.01	39.25	72.88	2.47529e+08	1.67771e+08	4.80936e+08	7.57122e+08	2.12674e+08	1645303608	High	Peak Found	High	High	Peak Found	High	1	Met-loss+Acetyl [N-Term]
High	B1N3X0	Uncharacterized protein OS=Entamoeba histolytica OX=5759 GN=EHI_125330 PE=4 SV=1	0	6.07	15	2	2	2	158	18.3	5.71	0	2					6219868	EHI_125330	EHI_125330					0	0	2.354	0.188332	32.33	55.97	11.92	4.14744e+06	1.54511e+06	3.76133e+06	17583920	36866371	25852651	Peak Found	Peak Found	Peak Found	High	Peak Found	High	1
High	C4LYM9	Protein kinase domain containing protein OS=Entamoeba histolytica OX=5759 GN=EHI_118810 PE=4 SV=1	0	145.598	27	28	129	26	1070	122.1	5.91	141.47	28	metabolic process;regulation of biological process;response to stimulus	cell surface;cytoplasm;membrane	catalytic activity;nucleotide binding;signal transducer activity	Pf00069, Pf06247, Pf07714	3408442	EHI_118810; CL6EHI_118810	EHI_118810					0	2	1.768	0.189389	55.57	24.15	29.16	1.87802e+08	3.34218e+08	4.72842e+08	7.03638e+08	2.46622e+09	1.77594e+09	High	High	High	High	High	High	1
High	C4LYR0	Thioredoxin OS=Entamoeba histolytica OX=5759 GN=EHI_004490 PE=3 SV=1	0	104.607	75	7	68	7	103	11.6	5.45	122.31	7	cellular homeostasis;metabolic process;regulation of biological process;response to stimulus	cytoplasm	antioxidant activity;catalytic activity	Pf00085, Pf00578, Pf08534, Pf13098, Pf13899, Pf13905	3411052	EHI_004490; CL6EHI_004490	EHI_004490					0	0	1.765	0.190853	48.01	85.8	84.16	3.4387e+08	1.67902e+07	3.51389e+08	889076394	38416982	1.31076e+09	High	Peak Found	High	High	Peak Found	High	1	Met-loss+Acetyl [N-Term]
High	C4LSF0	Carbohydrate degrading enzyme, putative OS=Entamoeba histolytica OX=5759 GN=EHI_153680 PE=4 SV=1	0	7.782	8	2	6	2	262	30.7	9.04	8.36	2	metabolic process	membrane	catalytic activity	Pf01522	3410732	EHI_153680; CL6EHI_153680	EHI_153680					0	0	2.793	0.196929	109.5	44.28	75.16	486910	1.01519e+06	1885844	659378	8956870	10854250	High	Peak Found	Peak Found	Peak Found	High	High	1
High	B1N399	Uncharacterized protein OS=Entamoeba histolytica OX=5759 GN=EHI_015420 PE=4 SV=1	0	40.837	12	7	29	7	757	85.1	4.98	54.65	7		membrane		Pf13948	6219630	EHI_015420; CL6EHI_015420	EHI_015420					0	0	1.902	0.210862	73.06	26.67	27.46	3.05794e+07	64542690	7.70443e+07	1.42049e+08	4.48829e+08	2.7366e+08	High	High	High	High	High	High	1
High	C4MB61	AIG1 family protein OS=Entamoeba histolytica OX=5759 GN=EHI_144270 PE=4 SV=1	0	18.664	13	5	20	3	287	32.9	8.43	13.72	5			nucleotide binding	Pf01926, Pf04548	3403167	EHI_144270; CL6EHI_144270	EHI_144270					0	0	1.925	0.212323	74.27	42.54	29.07	2.03699e+07	1.79297e+07	1.25581e+07	4.8632e+07	63241979	103218559	High	Peak Found	Peak Found	High	High	High	1
High	B1N2L3	Galactose-specific adhesin light subunit, putative OS=Entamoeba histolytica OX=5759 GN=EHI_049690 PE=2 SV=1	0	137.857	52	15	199	7	288	33.9	8.91	343.2	15					6219374	EHI_049690; CL6EHI_049690	EHI_049690		Amoebiasis			1	1	1.72	0.219807	57.41	50.07	24.68	1.08673e+08	4.22311e+08	3.71606e+08	9.33332e+08	1959669412	1056953973	High	High	High	High	High	High	1
High	C4M946	Uncharacterized protein OS=Entamoeba histolytica OX=5759 GN=EHI_083620 PE=4 SV=1	0	924.731	56	101	631	101	1653	185	5.12	1209.91	101			protein binding		3408729	EHI_083620; CL6EHI_083620	EHI_083620					0	0	1.709	0.228274	63.31	22.82	33.05	2.15485e+09	1.75734e+09	3.31007e+09	4.82449e+09	9.46847e+09	14210341175	High	High	High	High	High	High	1
High	C4LW95	Thioredoxin reductase OS=Entamoeba histolytica OX=5759 GN=EHI_155440 PE=1 SV=1	0	256.92	56	14	237	14	314	33.7	6.38	562	14	metabolic process;response to stimulus	cytoplasm	antioxidant activity;catalytic activity;nucleotide binding	Pf00070, Pf01946, Pf07992, Pf13241, Pf13738	3410063	EHI_155440; CL6EHI_155440	EHI_155440		Selenocompound metabolism; Pyrimidine metabolism			2	0	1.703	0.23269	81.71	48.31	19.01	1.50919e+09	1.39812e+09	7.77328e+08	3.86182e+09	7617571836	4.70693e+09	High	High	High	High	High	High	1	Met-loss+Acetyl [N-Term]
High	C4LXN2	40S ribosomal protein S6 OS=Entamoeba histolytica OX=5759 GN=EHI_013890 PE=2 SV=1	0	239.892	55	17	188	3	266	29.7	10.48	456.94	17	metabolic process	ribosome	structural molecule activity	Pf01092	3402364	EHI_013890; CL6EHI_013890	EHI_013890		Ribosome			1	20	0.352	0.23269	92.63	95.56	97.55	3773508657	2.4441e+09	1.1722e+08	3.56108e+09	2.96914e+09	2.58808e+08	High	High	High	High	High	High	1
High	C4MAX9	Iron-sulfur flavoprotein, putative OS=Entamoeba histolytica OX=5759 GN=EHI_025710 PE=4 SV=1	0	68.229	55	8	70	8	192	21.4	8.15	125.31	8			catalytic activity;nucleotide binding	Pf02525, Pf03358, Pf12682	3403667	EHI_025710; CL6EHI_025710	EHI_025710					0	0	1.731	0.23269	63.13	25.45	34.51	1.30226e+08	9.87574e+07	1.92508e+08	426010552	565465455	361663572	High	High	High	High	High	High	1
High	C4M7W7	Cytosolic Fe-S cluster assembly factor NUBP1 homolog OS=Entamoeba histolytica OX=5759 GN=EHI_047750 PE=3 SV=1	0	32.865	14	4	10	4	333	35.9	6.51	17.94	4	cell organization and biogenesis;metabolic process	cytoplasm	metal ion binding;nucleotide binding	Pf01656, Pf02374, Pf10609, Pf13614	3404897	EHI_047750; CL6EHI_047750	EHI_047750					0	0	1.973	0.23269	73.95	27.81	41.28	2.93221e+07	2.94353e+07	2.52419e+07	1.36656e+08	134742550	119720079	Peak Found	Peak Found	Peak Found	High	High	High	1
High	C4M0B9	Protein tyrosine kinase domain-containing protein OS=Entamoeba histolytica OX=5759 GN=EHI_064500 PE=4 SV=1	0	120.122	21	23	94	18	1191	133.1	5.26	110.46	23	metabolic process;regulation of biological process;response to stimulus	membrane	catalytic activity;nucleotide binding;signal transducer activity	Pf00069, Pf07714, Pf10707	3408328	EHI_064500; CL6EHI_064500	EHI_064500					0	5	1.703	0.233459	68.64	133.92	27.39	1.5287e+08	2.55542e+09	3.23762e+08	4.4434e+08	1480904960	1.01643e+09	High	High	High	High	High	High	1
High	C4M6Q4	Peroxiredoxin OS=Entamoeba histolytica OX=5759 GN=EHI_201250 PE=3 SV=1	0	673.195	74	38	2562	1	234	26.4	7.37	4641.8	38	cellular homeostasis;metabolic process;regulation of biological process		antioxidant activity;catalytic activity	Pf00578, Pf08534, Pf10417	3406317	EHI_201250; CL6EHI_201250	EHI_201250		Amoebiasis; Peroxisome			2	0	1.996	0.236552	139.65	119.32	134.87	1.1744e+06	66396606	2.11279e+07	5.98407e+06	295221760	3.61947e+07	Peak Found	High	Peak Found	Peak Found	High	Peak Found	1
High	C4LXZ3	Uncharacterized protein OS=Entamoeba histolytica OX=5759 GN=EHI_035630 PE=4 SV=1	0	6.572	13	2	2	2	141	15.5	6.07	2.18	2			protein binding		3410445	EHI_035630; CL6EHI_035630	EHI_035630					0	0	1.72	0.2413	44.09	31.62	21.5	6.35362e+07	152459600	1.73355e+08	277023100	741773504	457352582	Peak Found	Peak Found	Peak Found	Peak Found	Peak Found	High	1
High	C4LXZ9	Galactose-inhibitable lectin 35 kDa subunit OS=Entamoeba histolytica OX=5759 GN=EHI_035690 PE=4 SV=1	0	163.266	73	18	249	10	288	33.6	9.17	424.91	18					3410451	EHI_035690; CL6EHI_035690	EHI_035690		Amoebiasis			1	9	1.685	0.243968	47.78	15.23	18.54	969717797	1.65037e+09	1.81929e+09	3836154104	7.97533e+09	4.90004e+09	High	High	High	High	High	High	1
High	C4LUC5	Uncharacterized protein OS=Entamoeba histolytica OX=5759 GN=EHI_110780 PE=4 SV=1	0.002	4.541	4	2	2	2	445	50.8	6.37	2.02	2					3408577	EHI_110780; CL6EHI_110780	EHI_110780					0	0	2.705	0.246542	12.46		11.46	496015			2.27904e+06	5447460	4.23335e+06	Peak Found	Not Found	Not Found	High	High	Peak Found	1
High	C4M3G5	Serine/threonine-protein phosphatase OS=Entamoeba histolytica OX=5759 GN=EHI_017600 PE=3 SV=1	0	61.152	17	8	38	8	532	61.4	5.39	65.04	8	metabolic process		catalytic activity	Pf00149	3406559	EHI_017600; CL6EHI_017600	EHI_017600					0	0	1.857	0.251064	67.11	38.33	50.05	4.23095e+07	6.71197e+07	1.3371e+08	116589458	366130150	553564350	High	High	High	High	High	High	1
High	B1N2V4	Galactose-inhibitable lectin small subunit, putative OS=Entamoeba histolytica OX=5759 GN=EHI_159870 PE=2 SV=1	0	43.402	36	8	43	8	257	30.8	5.72	78.72	8					6219472	EHI_159870; CL6EHI_159870	EHI_159870		Amoebiasis			1	0	1.773	0.254402	56.07	29.64	30.82	30921871	7.00019e+07	6.24019e+07	143479626	392924610	1.91763e+08	High	High	High	High	High	High	1
High	C4M0Y9	Uncharacterized protein OS=Entamoeba histolytica OX=5759 GN=EHI_135020 PE=3 SV=1	0.001	10.286	7	2	3	2	349	40	6.06	2.13	2	transport			Pf03398	3405971	EHI_135020; CL6EHI_135020	EHI_135020					0	0	2.245	0.256363	57.44	58.66	28.26		847395	2.50702e+06	8.84058e+06	27836249	26741117	Not Found	Peak Found	Peak Found	High	High	High	1
High	C4M4Z7	Ubiquitin carboxyl-terminal hydrolase family protein OS=Entamoeba histolytica OX=5759 GN=EHI_035180 PE=4 SV=1	0	6.854	3	2	7	2	806	93.2	5.87	3.57	2	metabolic process		catalytic activity	Pf00443, Pf13423	3410536	EHI_035180; CL6EHI_035180	EHI_035180					0	0	2.015	0.256363	135.78	20.67	81.64	4.23364e+06	8.08315e+06	8583257	1.01224e+08	5.15455e+07	4.77864e+07	Peak Found	Peak Found	High	High	High	High	1
High	C4LWW4	Methionine aminopeptidase 2 OS=Entamoeba histolytica OX=5759 GN=EHI_126880 PE=2 SV=1	0	155.041	35	16	147	16	413	46	6.61	243.91	16	metabolic process	cytoplasm	catalytic activity;metal ion binding	Pf00557	3405845	EHI_126880; CL6EHI_126880	EHI_126880					0	0	1.667	0.256857	59.01	30.6	43.88	7.08133e+08	4.69215e+08	8.42681e+08	1472451250	2.48009e+09	4.74053e+09	High	High	High	High	High	High	1
High	C4LTD8	Thioredoxin, putative OS=Entamoeba histolytica OX=5759 GN=EHI_045250 PE=4 SV=1	0	6.221	4	2	4	2	485	57.1	5.41	1.92	2	cellular homeostasis;metabolic process;regulation of biological process;response to stimulus	endoplasmic reticulum	catalytic activity	Pf00085, Pf13098, Pf13905	3411614	EHI_045250; CL6EHI_045250	EHI_045250					0	0	2.152	0.260313	69.35	46.44	68.88	1.32342e+06	4.25349e+06	3170291	2.47691e+06	30414009	2.95575e+07	Peak Found	Peak Found	Peak Found	Peak Found	High	High	1
High	C4M5J7	Uncharacterized protein OS=Entamoeba histolytica OX=5759 GN=EHI_001830 PE=4 SV=1	0	22.296	18	7	20	7	420	47.3	8.34	19.38	7	metabolic process	membrane	catalytic activity	Pf04113	3407470	EHI_001830	EHI_001830		Glycosylphosphatidylinositol (GPI)-anchor biosynthesis; Metabolic pathways			2	0	1.738	0.260767	61.17	22.23	4.48	7.33429e+07	1.37356e+08	1.21967e+08	2.70547e+08	562549562	4.70861e+08	High	High	High	High	High	High	1
High	C4M6Z8	Poly(ADP-ribose) glycohydrolase OS=Entamoeba histolytica OX=5759 GN=EHI_057660 PE=3 SV=1	0.003	4.045	8	2	2	2	450	50.4	8.06	0	2	metabolic process		catalytic activity	Pf05028	3406404	EHI_057660; CL6EHI_057660	EHI_057660					0	0	2.928	0.265305	66.66	52.64	31.75	332630	182374	738255	1.4297e+06	4.9956e+06	2.98416e+06	Peak Found	Peak Found	Peak Found	Peak Found	High	High	1
High	C4LT47	Gal/GalNAc lectin light subunit OS=Entamoeba histolytica OX=5759 GN=EHI_148790 PE=4 SV=1	0	192.137	72	17	176	11	270	31.6	8.25	330.89	17					3411766	EHI_148790; CL6EHI_148790	EHI_148790		Amoebiasis			1	5	1.654	0.268251	55.92	13.53	11.69	2.44522e+08	3.91522e+08	4.77639e+08	1.13603e+09	1990724756	1527939266	High	High	High	High	High	High	1
High	C4LX88	Eukaryotic translation initiation factor 4E, putative OS=Entamoeba histolytica OX=5759 GN=EHI_013220 PE=3 SV=1	0	8.261	11	2	9	2	178	20.7	4.91	10.77	2	metabolic process	cytoplasm	RNA binding	Pf01652	3410657	EHI_013220; CL6EHI_013220	EHI_013220					0	0	1.842	0.270401	30.13	21.64	22.69	17704786	21969795	1.80048e+07	48273286	85136836	114281628	Peak Found	Peak Found	High	High	High	High	1
High	C4LWN2	ARF GTPase activating protein, putative OS=Entamoeba histolytica OX=5759 GN=EHI_069440 PE=4 SV=1	0.002	4.283	7	2	6	2	260	28.8	9.45	0	2	regulation of biological process		enzyme regulator activity;metal ion binding	Pf01412	3409602	EHI_069440; CL6EHI_069440	EHI_069440					0	0	1.969	0.287086	82.59	57.83	65.11	1.25662e+07	3.77137e+06	1.59151e+07	39632689	22671014	28512670	High	Peak Found	High	High	Peak Found	High	1
High	C4M023	Iron-sulfur flavoprotein, putative OS=Entamoeba histolytica OX=5759 GN=EHI_134740 PE=4 SV=1	0	229.47	71	18	397	18	194	21.7	8.12	710.73	18	metabolic process		catalytic activity	Pf02525, Pf03358	3406441	EHI_134740; CL6EHI_134740	EHI_134740					0	0	1.631	0.290777	57.31	25.95	19.21	2.61261e+09	2.00598e+09	2842334876	7.32427e+09	11618258850	8.45857e+09	High	High	High	High	High	High	1
High	C4M8B8	Protein tyrosine kinase domain-containing protein OS=Entamoeba histolytica OX=5759 GN=EHI_101280 PE=4 SV=1	0	36.528	10	11	26	9	1196	133.8	5.57	29.26	11	metabolic process;regulation of biological process;response to stimulus	membrane	catalytic activity;nucleotide binding;signal transducer activity	Pf00069, Pf07714	3411322	EHI_101280	EHI_101280					0	0	1.669	0.291552	70.51	15.9	9.63	1.03867e+08	9.95792e+07	165831659	2.09141e+08	387422464	4.11854e+08	Peak Found	High	High	High	High	High	1
High	C4LUM0	WD domain containing protein OS=Entamoeba histolytica OX=5759 GN=EHI_023080 PE=4 SV=1	0	12.276	5	2	4	2	425	47.3	4.6	7.78	2			protein binding	Pf00400, Pf13360	3408454	EHI_023080	EHI_023080					0	0	2.075	0.296784	96.31	85.81	124.78	258784	5.75011e+06	1.04656e+07	1.45599e+06	1.04914e+07	50213009	Peak Found	Peak Found	High	Peak Found	Peak Found	High	1
High	B1N4Q6	26S protease regulatory subunit 7, putative OS=Entamoeba histolytica OX=5759 GN=EHI_080890 PE=2 SV=1	0	12.175	6	2	12	1	417	46.9	5.82	15.94	2	metabolic process;regulation of biological process;response to stimulus	cytoplasm;proteasome	catalytic activity;nucleotide binding;protein binding;RNA binding	Pf00004, Pf00006, Pf00158, Pf00910, Pf01057, Pf01078, Pf05496, Pf05673, Pf06068, Pf06414, Pf07724, Pf07726, Pf07728, Pf13191, Pf13207, Pf13401	6220187	EHI_080890; CL6EHI_080890	EHI_080890		Proteasome			1	0	2.159	0.301028	53.43	90.6	21.52	8.01482e+06	2233747	2989170	7.47362e+06		17281338	Peak Found	Peak Found	High	High	Not Found	High	1
High	C4LZQ9	Rho guanine nucleotide exchange factor, putative OS=Entamoeba histolytica OX=5759 GN=EHI_038870 PE=4 SV=1	0	8.251	6	3	4	3	618	72.9	8.56	0	3	regulation of biological process	membrane		Pf00621	3411198	EHI_038870; CL6EHI_038870	EHI_038870					0	0	0.333	0.302534	97.23	139.33	42.64	10592184	105050060	3.44974e+06	8.45813e+06	2.12911e+07	7.45529e+06	High	High	Peak Found	High	High	Peak Found	1
High	C4M1I1	NEDD8-activating enzyme E1 regulatory subunit OS=Entamoeba histolytica OX=5759 GN=EHI_000900 PE=3 SV=1	0	45.279	19	7	17	7	514	59.1	5.6	36.03	7	metabolic process	cytoplasm	catalytic activity	Pf00899	3404619	EHI_000900; CL6EHI_000900	EHI_000900					0	0	1.779	0.303912	71.8	33.28	43.05	2.335e+07	5.83031e+07	6.6099e+07	6.46885e+07	2.03042e+08	2.70982e+08	Peak Found	High	High	High	High	High	1	Met-loss+Acetyl [N-Term]
High	C4M7G8	Rap/Ran GTPase-activating protein, putative OS=Entamoeba histolytica OX=5759 GN=EHI_158640 PE=4 SV=1	0.001	9.799	2	3	7	2	1339	155.4	5.97	0	3	regulation of biological process	cytoplasm;nucleus	enzyme regulator activity	Pf02145	3403997	EHI_158640; CL6EHI_158640	EHI_158640					0	0	0.313	0.311248	94.45	67.83	42.95	5.91835e+06	1.14124e+07	2.47423e+06	2.91617e+06	4882898	1.92133e+06	High	High	Peak Found	Peak Found	Peak Found	Peak Found	1
High	C4M723	Uncharacterized protein OS=Entamoeba histolytica OX=5759 GN=EHI_183440 PE=4 SV=1	0.001	10.256	5	3	8	3	674	76.4	8.69	7.42	3					3408645	EHI_183440; CL6EHI_183440	EHI_183440					0	0	1.603	0.314589	99.28	20.57	44.62	207367281	176776614	239385102	2.00028e+09	1791731470	1.74357e+09	High	Peak Found	High	High	High	High	1
High	B1N3J0	Rab family GTPase OS=Entamoeba histolytica OX=5759 GN=EHI_059670 PE=3 SV=1	0	15.798	6	4	12	3	750	86.2	4.69	15.39	4	regulation of biological process;response to stimulus		catalytic activity;nucleotide binding	Pf00025, Pf00071, Pf08477	6219727	EHI_059670; CL6EHI_059670	EHI_059670					0	0	1.914	0.31608	52.24	22.07	38.34	7596164	7004325	1.34766e+07	31495886	26323357	41611398	Peak Found	Peak Found	Peak Found	High	Peak Found	High	1
High	C4LV58	Uncharacterized protein OS=Entamoeba histolytica OX=5759 GN=EHI_182770 PE=4 SV=1	0	30.924	19	8	35	8	627	71.8	5.16	23.04	8	metabolic process	membrane	catalytic activity	Pf00112	3409796	EHI_182770; CL6EHI_182770	EHI_182770					0	0	1.744	0.32015	74.16	47.55	30.31	2.67104e+07	7.40401e+07	119581064	1.15474e+08	389077264	3.61785e+08	High	High	High	High	High	High	1
High	C4LWS1	Polyadenylate-binding protein, putative OS=Entamoeba histolytica OX=5759 GN=EHI_198750 PE=4 SV=1	0	126.658	41	24	79	22	524	60.2	8.51	128.18	24			RNA binding	Pf00076, Pf00658, Pf13893, Pf14259	3409495	EHI_198750; CL6EHI_198750	EHI_198750		mRNA surveillance pathway; RNA transport; RNA degradation			3	0	1.555	0.320378	65.62	11.1	74.33	193710872	2.25142e+08	3.41688e+08	3.84079e+08	9.89895e+08	2480011151	High	High	High	High	High	High	1	Met-loss+Acetyl [N-Term]
High	C4M4P4	Actin-binding protein, cofilin/tropomyosin family OS=Entamoeba histolytica OX=5759 GN=EHI_168340 PE=2 SV=1	0	101.04	49	13	153	13	148	16.2	5.11	248.35	13	cell organization and biogenesis;regulation of biological process;response to stimulus		protein binding	Pf00241	3405224	EHI_168340; CL6EHI_168340	EHI_168340					0	0	1.593	0.323443	61.87	14.25	20.34	1212431288	1.55181e+09	1450915352	3.19821e+09	4.16573e+09	5.40633e+09	High	High	High	High	High	High	1
High	C4LZ56	Uncharacterized protein OS=Entamoeba histolytica OX=5759 GN=EHI_104450 PE=4 SV=1	0	50.245	22	8	19	8	538	61.9	7.18	32.47	8	metabolic process	membrane	catalytic activity	Pf00112	3409327	EHI_104450; CL6EHI_104450	EHI_104450					0	0	1.763	0.329479	99.61	65.55	37.92	5.07108e+06	2.43461e+07	4.21365e+07	8.91664e+07	3.66579e+08	2.19803e+08	Peak Found	Peak Found	High	High	High	High	1
High	C4LST3	Uncharacterized protein OS=Entamoeba histolytica OX=5759 GN=EHI_152460 PE=4 SV=1	0	7.357	6	2	5	2	328	37.5	5.36	0	2	cell organization and biogenesis;metabolic process;regulation of biological process	cytosol	catalytic activity	Pf01728, Pf02353, Pf02475, Pf03602, Pf05175, Pf05185, Pf06325, Pf08241, Pf08242, Pf12847, Pf13489, Pf13649, Pf13659, Pf13847	3411280	EHI_152460; CL6EHI_152460	EHI_152460					0	0	2.04	0.33034	37.37	30.93	21.82	3032302	6.7339e+06	5.4411e+06	2.04208e+07	2.71769e+07	2.42803e+07	Peak Found	Peak Found	High	High	High	High	1
High	B1N354	Ras-1, putative OS=Entamoeba histolytica OX=5759 GN=EHI_124520 PE=3 SV=1	0	52.374	41	8	31	8	200	22.7	6.8	48.64	8	regulation of biological process;response to stimulus	membrane	catalytic activity;nucleotide binding	Pf00025, Pf00071, Pf08477	6219578	EHI_124520; CL6EHI_124520	EHI_124520		AGE-RAGE signaling pathway in diabetic complications			1	0	1.637	0.331595	37.86	28.56	2.1	109468146	180574275	1.2361e+08	3.83091e+08	7.37704e+08	6.78294e+08	High	High	High	High	High	High	1	Met-loss+Acetyl [N-Term]
High	C4M5W5	Uncharacterized protein OS=Entamoeba histolytica OX=5759 GN=EHI_026450 PE=3 SV=1	0	28.146	12	7	25	7	461	52.5	8.44	22.15	7	metabolic process	nucleus	protein binding	Pf05021	3409685	EHI_026450; CL6EHI_026450	EHI_026450		Protein processing in endoplasmic reticulum			1	0	1.705	0.331801	60.89	28.35	13.38	5.02564e+07	3.49136e+07	6.17951e+07	125352504	257137782	274925616	High	High	High	High	High	High	1
High	C4M658	Thioredoxin, putative OS=Entamoeba histolytica OX=5759 GN=EHI_042900 PE=4 SV=1	0	5.305	16	2	2	2	144	16.3	9.35	0	2	cellular homeostasis;metabolic process;regulation of biological process;response to stimulus	cytoplasm;membrane	antioxidant activity;catalytic activity	Pf00085, Pf13098, Pf13899, Pf13905, Pf14595	3406940	EHI_042900; CL6EHI_042900	EHI_042900					0	0	2.088	0.333166	9.64	1.92	9.3	2579245		4.05749e+06	10812183		16125613	Peak Found	Not Found	High	Peak Found	Not Found	High	1
High	C4LYB3	Filopodin, putative OS=Entamoeba histolytica OX=5759 GN=EHI_167130 PE=4 SV=1	0	147.145	14	21	80	21	1623	180.3	5.33	130.55	21		cytoskeleton	protein binding	Pf00373, Pf01608, Pf05960, Pf09379	3409101	EHI_167130; CL6EHI_167130	EHI_167130					0	0	1.592	0.33452	98.74	15.57	8.56	1.19854e+08	1.94104e+08	1.82946e+08	3.35313e+08	731710923	5.59041e+08	High	High	High	High	High	High	1
High	C4MBF6	Uncharacterized protein OS=Entamoeba histolytica OX=5759 GN=EHI_161650 PE=4 SV=1	0	145.084	32	22	164	20	859	95.9	7.42	255.78	22		membrane		Pf04151	3403471	EHI_161650	EHI_161650					0	0	1.573	0.335041	56.57	27.6	26.23	2.27894e+08	4.11774e+08	6.18634e+08	6.95918e+08	2268569833	1.5882e+09	High	High	High	High	High	High	1
High	C4M3N2	CCT-theta OS=Entamoeba histolytica OX=5759 GN=EHI_140600 PE=3 SV=1	0	133.481	36	20	124	20	538	58.9	5.8	208.66	20	metabolic process	cytoplasm	nucleotide binding;protein binding	Pf00118	3408497	EHI_140600; CL6EHI_140600	EHI_140600					0	0	1.574	0.335041	53.17	10.58	9.68	2.68153e+08	3.74462e+08	370904079	9.10804e+08	1481717770	1311092599	High	High	High	High	High	High	1	Met-loss+Acetyl [N-Term]
High	B1N2W3	Cleavage stimulation factor, putative OS=Entamoeba histolytica OX=5759 GN=EHI_098370 PE=4 SV=1	0	20.629	13	6	12	6	550	65.4	7.83	10.7	6	metabolic process	nucleus	protein binding;RNA binding		6219481	EHI_098370; CL6EHI_098370	EHI_098370		mRNA surveillance pathway			1	0	0.358	0.337461	69.89	16.35	47.8	3.84306e+07	3.45225e+07	5.16903e+07	3.97403e+07	4.41396e+07	2.61029e+07	High	High	High	High	High	High	1
High	C4LU86	Ribosomal protein L19 OS=Entamoeba histolytica OX=5759 GN=EHI_110340 PE=3 SV=1	0	76.955	24	9	87	9	198	22.9	10.76	118.91	9	metabolic process	ribosome	RNA binding;structural molecule activity	Pf01280	3411350	EHI_110340; CL6EHI_110340	EHI_110340		Ribosome			1	0	0.384	0.344001	115.95	101.93	108.63	2125213788	1074163419	1.05785e+08	2296328589	1306531511	2.18775e+08	High	High	High	High	High	High	1
High	C4LVV5	Exocyst complex component sec15, putative OS=Entamoeba histolytica OX=5759 GN=EHI_125680 PE=4 SV=1	0	7.471	2	2	4	2	735	85.7	6.25	1.76	2				Pf04091, Pf15469	3410818	EHI_125680; CL6EHI_125680	EHI_125680					0	0	0.35	0.344001	92.78	29.77	25.68	1.13214e+07	23193585	1.76549e+07	4.7678e+06	15408840	12304853	High	Peak Found	High	Peak Found	Peak Found	High	1
High	C4M3P6	Uncharacterized protein OS=Entamoeba histolytica OX=5759 GN=EHI_140740 PE=4 SV=1	0	511.891	78	41	520	39	446	52.3	6.67	972.22	41					3408511	EHI_140740; CL6EHI_140740	EHI_140740					0	2	1.556	0.345848	58.27	16.14	12.29	1.52178e+09	2.61918e+09	2.66782e+09	5.01682e+09	1.134e+10	8.01175e+09	High	High	High	High	High	High	1	Met-loss+Acetyl [N-Term]
High	C4LY16	Calcium binding family protein OS=Entamoeba histolytica OX=5759 GN=EHI_177620 PE=4 SV=1	0.001	4.825	19	2	6	2	146	16.9	4.79	8.02	2			metal ion binding	Pf13405, Pf13499, Pf13833	3410254	EHI_177620; CL6EHI_177620	EHI_177620					0	0	2	0.345848	86.37	40.03	91.37	2.6695e+06	4.14935e+06	2.1197e+06	8876915	1.29199e+07	57662368	Peak Found	Peak Found	High	High	High	High	1
High	C4LUN7	Nicotinate phosphoribosyltransferase OS=Entamoeba histolytica OX=5759 GN=EHI_023260 PE=2 SV=1	0	16.529	12	4	8	4	390	44.7	7.24	9.98	4	metabolic process		catalytic activity	Pf04095	3409963	EHI_023260; CL6EHI_023260	EHI_023260		Nicotinate and nicotinamide metabolism; Metabolic pathways			2	0	0.36	0.348547	67.59	24.32	18.17	2.23783e+07	3.64677e+07	56149321	1.62542e+07	2.64611e+07	3.38206e+07	Peak Found	High	High	Peak Found	Peak Found	High	1	Met-loss [N-Term]
High	C4LYQ0	Uncharacterized protein OS=Entamoeba histolytica OX=5759 GN=EHI_004370 PE=2 SV=1	0	56.667	30	10	54	10	335	39.2	5.68	66.25	10					3406555	EHI_004370; CL6EHI_004370	EHI_004370					0	0	1.574	0.352031	58.31	39.51	31.79	2.28679e+08	1.40447e+08	202237523	6.79451e+08	704357109	780649285	High	High	High	High	High	High	1
High	C4M0Q2	40S ribosomal protein S8 OS=Entamoeba histolytica OX=5759 GN=EHI_009870 PE=2 SV=1	0	238.834	65	16	278	1	237	27	10.02	692.7	16	metabolic process	ribosome	structural molecule activity	Pf01201	3401734; 3411421	EHI_009870; EHI_053190; CL6EHI_009870; CL6EHI_053190	EHI_009870; EHI_053190		Ribosome			1	18	0.387	0.352543	117.61	75.53	73.19	5010482725	4.99951e+09	7.14578e+08	4.96241e+09	5.18322e+09	1396130862	Not Found	High	Not Found	Peak Found	High	Peak Found	1
High	C4MA45	Uncharacterized protein OS=Entamoeba histolytica OX=5759 GN=EHI_067090 PE=4 SV=1	0	8.323	13	3	7	3	212	24.1	6.84	7.08	3		membrane			3403128	EHI_067090; CL6EHI_067090	EHI_067090					0	0	1.951	0.353451	74.89	51.51	62.62	6981774	6477593	3.25896e+06	18724764	53788024	10412648	Peak Found	High	Peak Found	High	High	High	1
High	C4LU03	Serine carboxypeptidase (S28) family protein OS=Entamoeba histolytica OX=5759 GN=EHI_068090 PE=3 SV=1	0	78.795	30	11	37	11	480	54	4.86	63.6	11	metabolic process		catalytic activity	Pf00561, Pf05577, Pf12697	3411117	EHI_068090; CL6EHI_068090	EHI_068090					0	0	1.688	0.357476	103.96	68.6	48.49	10273169	6.53734e+07	1.04183e+08	6.97809e+07	3.99051e+08	2.65751e+08	Peak Found	High	High	High	High	High	1
High	C4LYG2	CXXC-rich protein OS=Entamoeba histolytica OX=5759 GN=EHI_093710 PE=2 SV=1	0	21.499	16	6	10	6	466	52.9	5.66	12.63	6	metabolic process	membrane	catalytic activity		3411599	EHI_093710; CL6EHI_093710	EHI_093710					0	0	1.708	0.358168	75.82	79.97	57.16	66894255	4.58897e+06	1.08418e+08	163690887	161835036	488915933	Peak Found	Peak Found	Peak Found	Peak Found	High	High	1
High	Q5NT18	Rab family GTPase (Fragment) OS=Entamoeba histolytica OX=5759 GN=EhRabM3 PE=3 SV=1	0	8.705	11	2	6	2	204	22.5	4.67	11.89	2	regulation of biological process;response to stimulus;transport	cytosol;Golgi	catalytic activity;nucleotide binding	Pf00025, Pf00071, Pf08477, Pf13207	3406036	EHI_068230; CL6EHI_068230	EHI_068230					0	0	1.717	0.358168	105.75	82.36	38.36	2297084	47950776	76696606	59267110	111970084	185949464	Peak Found	Peak Found	Peak Found	High	High	High	1
High	C4M4G2	Uncharacterized protein OS=Entamoeba histolytica OX=5759 GN=EHI_041980 PE=4 SV=1	0	230.996	46	31	257	2	753	84.2	5.54	371.75	31					3406989	EHI_041980; CL6EHI_041980	EHI_041980					0	0	0.304	0.361911	90.15	77.26	112.36	3462058	3.68254e+06	16712166	2912407	5.88989e+06	3.3367e+07	Peak Found	Peak Found	High	Peak Found	Peak Found	High	1
High	C4LX92	Rho family GTPase OS=Entamoeba histolytica OX=5759 GN=EHI_013260 PE=3 SV=1	0	95.243	46	11	77	9	199	22.3	5.95	129.98	11	regulation of biological process;response to stimulus	membrane	catalytic activity;nucleotide binding	Pf00025, Pf00071, Pf08477	3410629	EHI_013260; CL6EHI_013260	EHI_013260					0	2	1.531	0.372608	31.85	13	3.01	4.69657e+08	4.9633e+08	5.59818e+08	9.94526e+08	1.95739e+09	1.64324e+09	High	High	High	High	High	High	1	Met-loss+Acetyl [N-Term]
High	C4MB74	AIG1 family protein, putative OS=Entamoeba histolytica OX=5759 GN=EHI_176590 PE=4 SV=1	0.001	10.119	5	2	13	1	358	41.1	5.54	9.01	2			nucleotide binding	Pf01926, Pf04548	3402465		EHI_176590					0	0	1.819	0.372608	30.64	28.18	27.34	6.98032e+06	5744846	12650969	17139048	35651228	47424108	Peak Found	Peak Found	High	High	Peak Found	High	1	Met-loss+Acetyl [N-Term]
High	C4LYX0	Uncharacterized protein OS=Entamoeba histolytica OX=5759 GN=EHI_117860 PE=3 SV=1	0	7.89	1	2	4	2	2640	304.1	6.7	2.04	2	regulation of biological process;response to stimulus			Pf06920, Pf14429	3410381	EHI_117860	EHI_117860					0	0	0.271	0.372608	62.31	10.87	95.77	1.84351e+06	1.92424e+06	2.89252e+06	927594	7.06379e+06	1111218	Peak Found	Peak Found	High	Peak Found	High	High	1
High	C4LW39	Protein kinase, putative OS=Entamoeba histolytica OX=5759 GN=EHI_141930 PE=4 SV=1	0	78.631	33	17	70	17	511	58.6	6.76	61.83	17	metabolic process		catalytic activity;nucleotide binding	Pf00017, Pf00069, Pf07714	3408949	EHI_141930; CL6EHI_141930	EHI_141930					0	0	1.546	0.377285	74.18	36.07	55.89	5.10013e+07	1.35371e+08	1.56367e+08	1.74423e+08	5.71439e+08	933368361	High	High	High	High	High	High	1	Met-loss+Acetyl [N-Term]
High	C4M698	Uncharacterized protein OS=Entamoeba histolytica OX=5759 GN=EHI_081710 PE=4 SV=1	0	41.006	24	7	44	7	318	36.6	5.41	41.87	7					3406328	EHI_081710; CL6EHI_081710	EHI_081710					0	0	1.629	0.380162	86.7	45.2	66.13	3.22889e+07	8.29508e+07	1.34904e+08	85269097	208422595	468661832	High	High	High	High	High	High	1	Met-loss+Acetyl [N-Term]
High	C4LTQ4	UDP-N-acetylglucosamine transporter, putative OS=Entamoeba histolytica OX=5759 GN=EHI_050270 PE=4 SV=1	0	12.211	8	2	3	2	318	35.2	8.43	5.3	2	transport	membrane	transporter activity	Pf00892, Pf03151, Pf04142, Pf08449	3402848	EHI_050270; CL6EHI_050270	EHI_050270					0	0	1.661	0.380162	102.67	88.55	16.63	4.60165e+07	4.10502e+07	769360	37242954	91611149	6.07362e+07	High	Peak Found	Peak Found	Peak Found	Peak Found	High	1
High	C4M9S8	Lipid phosphate phosphatase, putative OS=Entamoeba histolytica OX=5759 GN=EHI_056630 PE=4 SV=1	0	7.672	5	2	9	2	402	46.5	8.56	13	2		membrane		Pf01569	3403377	EHI_056630	EHI_056630					0	0	0.367	0.381886	73.14	27.28	50.7	37583441	33644635	33995433	17599560	23568102	9546635	High	High	High	High	Peak Found	High	1
High	C4M9X3	Protein phosphatase family protein OS=Entamoeba histolytica OX=5759 GN=EHI_179330 PE=3 SV=1	0	87.899	53	12	46	2	282	31.6	6.93	59.31	12	metabolic process		catalytic activity;metal ion binding	Pf00481	3405294	EHI_179330; CL6EHI_179330	EHI_179330					0	8	1.625	0.391893	70.71	24.92	22.25	7.17468e+07	1.15465e+08	8.55091e+07	1.4539e+08	3.53983e+08	388471385	Peak Found	Peak Found	Not Found	Peak Found	High	High	1
High	C4LWV1	2-(3-amino-3-carboxypropyl)histidine synthase subunit 1 OS=Entamoeba histolytica OX=5759 GN=EHI_199050 PE=3 SV=1	0	155.637	53	15	114	15	344	39.1	5.58	249.63	15	metabolic process			Pf01866	3407606	EHI_199050; CL6EHI_199050	EHI_199050					0	0	1.507	0.396073	43.25	13.2	11.21	2.11509e+08	3.45083e+08	3.72348e+08	597443821	1.40108e+09	1.05757e+09	High	High	High	High	High	High	1	Acetyl [N-Term]
High	C4LYI8	Uncharacterized protein OS=Entamoeba histolytica OX=5759 GN=EHI_093970 PE=4 SV=1	0	111.836	25	10	66	10	595	68.8	5.36	144.48	10		membrane			3410877	EHI_093970; CL6EHI_093970	EHI_093970					0	0	1.505	0.397806	53.08	44.07	36.45	305351038	9.70545e+08	1.20045e+09	1.03587e+09	4.32709e+09	3.20578e+09	High	High	High	High	High	High	1	Acetyl [N-Term]
High	C4M2D1	Uncharacterized protein OS=Entamoeba histolytica OX=5759 GN=EHI_158120 PE=4 SV=1	0.001	10.801	4	2	12	2	517	58.7	6.7	12.81	2		membrane			3405099	EHI_158120; CL6EHI_158120	EHI_158120					0	0	1.709	0.401059	34.15	29.61	15.09	9992690	1.00197e+07	21799205	30341146	75223966	52690432	High	High	High	High	High	High	1
High	C4LVG4	Actophorin, putative OS=Entamoeba histolytica OX=5759 GN=EHI_197480 PE=2 SV=1	0	160.522	66	11	121	11	138	15.7	5.39	257.02	11	cell organization and biogenesis	cytoskeleton	protein binding	Pf00241	3406000	EHI_197480; CL6EHI_197480	EHI_197480					0	0	1.498	0.40581	98.35	36.36	70.56	400630473	4.4734e+08	1.03863e+09	1.08518e+09	4.99515e+08	2.85643e+09	High	High	High	High	High	High	1	Met-loss+Acetyl [N-Term]
High	C4LVW6	Chaperonin-containing TCP-1, zeta subunit, putative OS=Entamoeba histolytica OX=5759 GN=EHI_125800 PE=3 SV=1	0	94.622	38	18	86	18	540	59.9	6.39	91.21	18	metabolic process	cytoplasm	nucleotide binding;protein binding	Pf00118	3410594	EHI_125800; CL6EHI_125800	EHI_125800					0	0	1.462	0.40581	72.6	42.42	42.92	3.50886e+08	2.43278e+08	251005289	1053644435	9.95099e+08	916473306	High	High	High	High	High	High	1
High	C4LU30	Uncharacterized protein OS=Entamoeba histolytica OX=5759 GN=EHI_068370 PE=4 SV=1	0	14.694	11	4	10	4	466	52.8	5.4	13.06	4		membrane			3408453	EHI_068370; CL6EHI_068370	EHI_068370					0	0	1.652	0.40581	101.06	25.45	19.1	3.38497e+07	7.01294e+07	8.2083e+07	5.40925e+07	152302004	119816695	Peak Found	Peak Found	Peak Found	High	High	High	1
High	B1N5W3	Alpha-1,4 glucan phosphorylase OS=Entamoeba histolytica OX=5759 GN=EHI_129000 PE=3 SV=1	0	60.113	62	8	61	1	153	17.2	4.96	66.12	8	metabolic process	cytoplasm	catalytic activity	Pf00343	6220691	EHI_129000; CL6EHI_129000	EHI_129000					0	0	1.869	0.41474	96.34	88.1	28.37		3.18321e+06	16767129		28484204	3.81385e+07	Not Found	Peak Found	High	Not Found	Peak Found	High	1
High	C4M7V5	Dolichyl-diphosphooligosaccharide--protein glycosyltransferase subunit 1 OS=Entamoeba histolytica OX=5759 GN=EHI_029540 PE=3 SV=1	0	6.238	4	2	7	2	423	48	5.38	8.04	2	metabolic process	endoplasmic reticulum;membrane	catalytic activity	Pf04597	3404369	EHI_029540; CL6EHI_029540	EHI_029540		Protein processing in endoplasmic reticulum; N-Glycan biosynthesis; Metabolic pathways			3	0	1.704	0.415038	40.44	50.52	17.64	1.01045e+07	2.85405e+07	1.57804e+07	2.94457e+07	80372048	63831482	Peak Found	High	Peak Found	High	High	High	1
High	C4M7C8	Beta-hexosaminidase OS=Entamoeba histolytica OX=5759 GN=EHI_007330 PE=3 SV=1	0	158.03	39	24	145	24	565	64.3	5.8	250.42	24	metabolic process		catalytic activity	Pf00728, Pf02838, Pf14845	3404575	EHI_007330; CL6EHI_007330	EHI_007330		Glycosaminoglycan degradation; Amino sugar and nucleotide sugar metabolism; Metabolic pathways; Other glycan degradation			4	0	1.489	0.415582	74.11	58.44	29.61	2.13732e+08	5.83751e+08	1.19804e+09	9.91034e+08	3.25611e+09	3.07266e+09	High	High	High	High	High	High	1
High	C4LVJ0	Membrane-bound O-acyltransferase (MBOAT ) family protein OS=Entamoeba histolytica OX=5759 GN=EHI_103460 PE=4 SV=1	0	23.591	9	6	33	6	473	55.6	9.11	36.41	6		membrane	catalytic activity	Pf03062	3406727	EHI_103460; CL6EHI_103460	EHI_103460					0	0	0.395	0.415582	72.45	49.35	47.42	248357797	1.8728e+08	137035864	167141732	2.12392e+08	1.02327e+08	High	High	High	High	High	High	1
High	C4LYT1	Uncharacterized protein OS=Entamoeba histolytica OX=5759 GN=EHI_010340 PE=4 SV=1	0	126.766	29	16	115	16	554	64	4.96	209.54	16		membrane			3409121	EHI_010340	EHI_010340					0	0	1.486	0.418099	76.85	50.6	41.41	1.88016e+08	6.65753e+08	9.32481e+08	7.50522e+08	3.48141e+09	2.23963e+09	High	High	High	High	High	High	1
High	C4MBA4	Uncharacterized protein OS=Entamoeba histolytica OX=5759 GN=EHI_167940 PE=4 SV=1	0	15.421	5	4	8	4	886	103.7	5.34	7.66	4	regulation of biological process;response to stimulus		protein binding	Pf00018, Pf03938, Pf07653, Pf14604	3402306	EHI_167940; CL6EHI_167940	EHI_167940					0	0	1.644	0.418099	31.2	21.95	4.5	19842556	3.4925e+07	4.74675e+07	5.98919e+07	104953848	100382400	High	Peak Found	Peak Found	High	High	Peak Found	1
High	C4M3N1	Phospholipid cytidylyltransferase, putative OS=Entamoeba histolytica OX=5759 GN=EHI_140590 PE=3 SV=1	0	36.945	25	6	21	6	341	39	6.83	47.59	6	metabolic process		catalytic activity	Pf01467	3408498	EHI_140590; CL6EHI_140590	EHI_140590		Glycerophospholipid metabolism; Metabolic pathways			2	0	1.573	0.418501	30.1	37.45	10.43	36768367	9.74763e+07	79544564	1.35576e+08	2.23091e+08	244610904	Peak Found	High	High	High	High	High	1
High	C4MAI3	Rap/Ran GTPase-activating protein, putative OS=Entamoeba histolytica OX=5759 GN=EHI_196550 PE=4 SV=1	0	9.166	4	2	4	1	667	75.7	8.47	0	2	regulation of biological process		enzyme regulator activity	Pf02145	3403202	EHI_196550; CL6EHI_196550	EHI_196550					0	0	0.332	0.418501	94.81	5.58	78.33		5.55336e+06	7.35409e+06		2.90475e+06	9019293	Not Found	Peak Found	Peak Found	Not Found	Peak Found	High	1
High	C4LW32	Phosphoinositide phosphatase, putative OS=Entamoeba histolytica OX=5759 GN=EHI_141860 PE=4 SV=1	0	30.664	11	6	39	6	586	67.8	7.72	56.16	6		membrane	catalytic activity	Pf02383, Pf06166	3408956	EHI_141860; CL6EHI_141860	EHI_141860					0	0	1.637	0.418553	63.04	21.64	10.34	8.07977e+07	9.9096e+07	8.17258e+07	160765001	267836841	2.24083e+08	High	High	High	High	High	High	1
High	Q5NT38	Rab family GTPase (Fragment) OS=Entamoeba histolytica OX=5759 GN=EhRabC6 PE=2 SV=1	0	11.839	11	2	13	1	194	21.7	5.43	12.51	2	regulation of biological process;response to stimulus		catalytic activity;nucleotide binding	Pf00009, Pf00025, Pf00071, Pf01926, Pf08477	3409005	EHI_194280; CL6EHI_194280	EHI_194280					0	0	2.141	0.418553	46.42	27.79	27.48	1.45758e+06	1.05993e+06	2.19972e+06	5786375	6.71251e+06	6666038	Peak Found	Peak Found	Peak Found	High	Peak Found	Peak Found	1
High	C4M5D2	Microsomal signal peptidase subunit, putative OS=Entamoeba histolytica OX=5759 GN=EHI_121860 PE=3 SV=1	0	13.065	20	3	16	3	168	19.5	8.29	15.69	3	metabolic process;transport	membrane	catalytic activity	Pf04573	3406099	EHI_121860; CL6EHI_121860	EHI_121860		Protein export			1	0	0.404	0.422278	43.23	36.01	5.56	93350754	90469042	66420715	41503700	8.83911e+07	7.62123e+07	High	High	High	High	High	High	1
High	C4M695	Protein kinase domain containing protein OS=Entamoeba histolytica OX=5759 GN=EHI_081790 PE=4 SV=1	0	40.272	11	10	23	9	1183	132.7	5.15	22.69	10	metabolic process;regulation of biological process;response to stimulus	membrane	catalytic activity;nucleotide binding;signal transducer activity	Pf00069, Pf03109, Pf07714	3406338	EHI_081790; CL6EHI_081790	EHI_081790					0	0	1.679	0.430751	46.85	42.3	40.8	14746441	4.61007e+07	5.28334e+07	7.56715e+07	311983859	1.65466e+08	Peak Found	High	High	High	High	High	1
High	B1N3P0	RNAseL inhibitor-like protein, putative OS=Entamoeba histolytica OX=5759 GN=EHI_156200 PE=4 SV=1	0	171.08	32	20	126	20	651	73.6	8.76	189.88	20	cell organization and biogenesis;metabolic process;transport		catalytic activity;metal ion binding;nucleotide binding	Pf00005, Pf00037, Pf03215, Pf04068, Pf12837, Pf12838, Pf13187, Pf13237, Pf13304, Pf14697	6219786	EHI_156200; CL6EHI_156200	EHI_156200					0	0	1.475	0.431249	62.28	17.49	28.97	6.40065e+08	7.29013e+08	6.88964e+08	1860917048	2.75634e+09	1743224887	High	High	High	High	High	High	1
High	C4M030	Rubrerythrin, putative OS=Entamoeba histolytica OX=5759 GN=EHI_134810 PE=4 SV=1	0	189.473	64	14	198	14	189	21.2	6.39	347.15	14	cellular homeostasis;metabolic process		catalytic activity;metal ion binding	Pf00210, Pf00301, Pf02915, Pf09723	3406433	EHI_134810; CL6EHI_134810	EHI_134810					0	0	1.472	0.434321	65.73	29.81	32.78	7.65702e+08	1135372897	7.43838e+08	2.73298e+09	7.11285e+09	3.23595e+09	High	High	High	High	High	High	1	Met-loss+Acetyl [N-Term]
High	C4M0D6	Autophagy protein apg7, putative OS=Entamoeba histolytica OX=5759 GN=EHI_064700 PE=4 SV=1	0	20.146	11	5	12	5	581	65.4	6.32	13.78	5	cell communication;cell differentiation;cell organization and biogenesis;defense response;metabolic process;response to stimulus	cytoplasm;cytosol	catalytic activity	Pf00899	3408320	EHI_064700; CL6EHI_064700	EHI_064700		Autophagy			1	0	1.467	0.441762	60.96	42.86	48.32	1.63576e+09	878561653	1531117398	5348086713	4655112184	4273639602	High	High	Peak Found	Peak Found	High	High	1
High	C4LTL0	Uncharacterized protein OS=Entamoeba histolytica OX=5759 GN=EHI_012170 PE=4 SV=1	0	8.712	6	3	4	3	459	50.3	7.58	0	3				Pf13519	3410507	EHI_012170; CL6EHI_012170	EHI_012170					0	0	1.653	0.445864	24.28	33.78	54.96	6.69012e+06	7192602	5.00138e+06	39389002	32777014	101746996	Peak Found	High	Peak Found	High	High	High	1
High	C4LVN8	Eukaryotic translation initiation factor 5A OS=Entamoeba histolytica OX=5759 GN=EHI_186480 PE=3 SV=1	0	64	48	9	97	2	157	17.1	5.25	153.6	9	metabolic process;regulation of biological process		RNA binding	Pf01287, Pf08207	3405837	EHI_186480; CL6EHI_186480	EHI_186480					0	8	1.463	0.447758	47.43	15.25	31.26	4.2496e+08	4.18806e+08	497589615	1.53036e+09	1.85592e+09	1494704785	High	High	High	High	High	High	1
High	C4M123	40S ribosomal protein S26 OS=Entamoeba histolytica OX=5759 GN=EHI_105180 PE=3 SV=1	0	54.786	40	8	53	2	144	16.4	10.73	68.53	8	metabolic process	ribosome	RNA binding;structural molecule activity	Pf01283	3408240	EHI_105180; CL6EHI_105180	EHI_105180		Ribosome			1	0	0.405	0.44969	61.25	61.6	45.71	1.46131e+08	71891152		103329028	100860096		High	High	Not Found	High	High	Not Found	1
High	Q5NT42	Rab family GTPase (Fragment) OS=Entamoeba histolytica OX=5759 GN=EhRab11D PE=3 SV=1	0.003	3.967	7	2	12	1	213	24.2	5.31	16.94	2	regulation of biological process;response to stimulus;transport	endosome	catalytic activity;nucleotide binding	Pf00025, Pf00071, Pf08477	3406925	EHI_056100; CL6EHI_056100	EHI_056100					0	0	2.014	0.452994	93.33	89.05	25.85		3779740	1.05103e+06	6.92593e+06	7972153	8700317	Not Found	Peak Found	Peak Found	High	Peak Found	Peak Found	1
High	C4M2D4	LIM zinc finger domain containing protein OS=Entamoeba histolytica OX=5759 GN=EHI_158150 PE=4 SV=1	0	21.155	17	4	19	4	323	35.8	7.44	29.17	4			metal ion binding	Pf00412, Pf13240, Pf13248	3405102	EHI_158150; CL6EHI_158150	EHI_158150					0	0	1.738	0.459239	98.26	121.5	126.29	73009502	7.57431e+06	1.87976e+07	163749298	3.2271e+07	32648491	High	High	High	High	High	High	1
High	B1N5I9	Rac-like GTP-binding protein RAC2, putative OS=Entamoeba histolytica OX=5759 GN=EHI_013650 PE=3 SV=1	0	12.184	8	3	29	3	239	27.6	7.17	40.46	3	regulation of biological process;response to stimulus	membrane	catalytic activity;nucleotide binding	Pf00025, Pf00071, Pf08477	3406040; 6220525	EHI_013650; EHI_068240; CL6EHI_068240; CL6EHI_013650	EHI_068240; EHI_013650					0	0	1.471	0.460539	52.69	20.84	36.08	152795654	127686099	1.81103e+08	486783010	530621106	453291426	High	High	High	High	High	High	1
High	Q24806	Ras family GTPase OS=Entamoeba histolytica OX=5759 GN=Ehras1 PE=3 SV=1	0	41.534	37	6	45	1	205	22.7	5.5	79.02	6	regulation of biological process;response to stimulus	membrane	catalytic activity;nucleotide binding	Pf00025, Pf00071, Pf08477	3408375	EHI_137700; CL6EHI_137700	EHI_137700		AGE-RAGE signaling pathway in diabetic complications			1	0	1.572	0.462303	40.67	18.02	28.3	17847402	28532368	24881562	38411476	126852232	112787312	High	High	High	High	High	High	1
High	Q5NT39	Rab family GTPase (Fragment) OS=Entamoeba histolytica OX=5759 GN=EhRabC5 PE=3 SV=1	0.001	11.646	19	4	10	2	203	23.3	7.69	8.76	4	regulation of biological process;response to stimulus		catalytic activity;nucleotide binding	Pf00009, Pf00025, Pf00071, Pf08477, Pf13191, Pf13401	3408538	EHI_122730; CL6EHI_122730	EHI_122730					0	1	1.683	0.462303	56.63	40.28	9.17	4.14013e+06	9.34558e+06	1.51408e+07	33449506	5.80052e+07	47390412	Peak Found	Peak Found	High	Peak Found	High	High	1
High	C4M4B4	Protein kinase domain containing protein OS=Entamoeba histolytica OX=5759 GN=EHI_048230 PE=4 SV=1	0.001	9.83	2	3	12	3	1989	230.3	6.54	11.61	3	metabolic process;regulation of biological process;response to stimulus	cytosol	catalytic activity;enzyme regulator activity;nucleotide binding;protein binding;signal transducer activity	Pf00069, Pf00620, Pf06602, Pf07714, Pf12799, Pf13855	3407021	EHI_048230; CL6EHI_048230	EHI_048230					0	0	0.398	0.462303	76.94	55.54	60.3	40270656	104750672	45960240	1.91141e+07	1.20723e+08	5.30093e+07	High	High	High	Peak Found	High	High	1
High	B1N515	Uncharacterized protein OS=Entamoeba histolytica OX=5759 GN=EHI_193810 PE=4 SV=1	0.001	9.489	13	2	2	2	214	24.3	7.02	3.67	2			catalytic activity	Pf00657, Pf13472	6220315	EHI_193810; CL6EHI_193810	EHI_193810					0	0	1.866	0.462303	70.55	67.35	37.96		5081491	2206266	1.36801e+07	16438142	1.12041e+07	Not Found	Peak Found	Peak Found	High	High	Peak Found	1
High	C4LXH3	Uncharacterized protein OS=Entamoeba histolytica OX=5759 GN=EHI_131050 PE=2 SV=1	0.001	9.238	6	2	3	2	452	51.6	5.19	0	2					3409829	EHI_131050; CL6EHI_131050	EHI_131050					0	0	1.837	0.462303	95.55	24.81	43.58	1.96952e+06	3.55175e+06	2.79298e+06	9286428	1.68744e+07	6.13924e+06	Peak Found	High	Peak Found	High	Peak Found	High	1
High	C4LZV9	Uncharacterized protein OS=Entamoeba histolytica OX=5759 GN=EHI_194470 PE=4 SV=1	0.003	4.059	7	2	2	2	395	44.7	7.96	0	2	transport				3409028	EHI_194470; CL6EHI_194470	EHI_194470					0	0	1.895	0.462303	45.5	46.46	24.29	2.07416e+06	1.99804e+06	5.81041e+06	9244283	10710965	13848928	Peak Found	Peak Found	Peak Found	High	Peak Found	High	1
High	C4LXS4	Uncharacterized protein OS=Entamoeba histolytica OX=5759 GN=EHI_014400 PE=4 SV=1	0	66.064	56	8	53	8	210	24.4	7.25	94.1	8					3409401	EHI_014400; CL6EHI_014400	EHI_014400					0	0	1.477	0.466071	73.49	10.12	23.88	8.84528e+07	9.75239e+07	1.11177e+08	2.65728e+08	581019561	317022780	High	High	High	High	High	High	1
High	C4LZU7	Autophagocytosis protein, putative OS=Entamoeba histolytica OX=5759 GN=EHI_194330 PE=2 SV=1	0	13.724	15	3	8	3	268	30.6	4.73	12.33	3	cell organization and biogenesis;metabolic process;transport	cytoplasm;cytosol	catalytic activity	Pf03986, Pf03987, Pf10381	3409038	EHI_194330; CL6EHI_194330	EHI_194330		Autophagy			1	0	1.872	0.466071	70.84	9.63	134.29	3.10361e+06	4.39095e+06	4.45565e+06	3.20248e+06	1.29913e+08	1.5222e+07	Peak Found	Peak Found	Peak Found	High	High	High	1
High	C4LYV8	Uncharacterized protein OS=Entamoeba histolytica OX=5759 GN=EHI_010710 PE=4 SV=1	0	39.159	17	6	25	6	423	46.3	4.54	50.2	6		membrane			3407377	EHI_010710; CL6EHI_010710	EHI_010710					0	0	1.564	0.467197	61.25	70.53	43.26	1.0747e+07	1.02518e+08	102525649	7.44579e+07	370313896	288446465	Peak Found	High	High	High	High	High	1
High	C4M0Y4	Uncharacterized protein OS=Entamoeba histolytica OX=5759 GN=EHI_134970 PE=4 SV=1	0	21.713	20	6	20	6	294	33.8	8.85	17.51	6	cell organization and biogenesis;metabolic process;transport		DNA binding;RNA binding		3405977	EHI_134970; CL6EHI_134970	EHI_134970					0	0	0.419	0.479609	74.71	62.62	53.82	96319116	1.43323e+08	3.45148e+07	8.39615e+07	1.69976e+08	4.27103e+07	High	High	High	High	High	High	1	Met-loss+Acetyl [N-Term]
High	C4LXF3	Uncharacterized protein OS=Entamoeba histolytica OX=5759 GN=EHI_130850 PE=3 SV=1	0.001	10.208	7	4	9	4	425	49.8	8.53	1.64	4		membrane		Pf05602	3402375	EHI_130850; CL6EHI_130850	EHI_130850					0	0	0.411	0.479609	42.66	37.32	34.15	5.38203e+07	61187373	3.72351e+07	4.71881e+07	70116440	39019813	High	High	High	High	Peak Found	Peak Found	1
High	C4M2Y3	Ubiquitin-conjugating enzyme family protein OS=Entamoeba histolytica OX=5759 GN=EHI_048700 PE=3 SV=1	0	9.071	16	3	20	2	165	18.6	5.35	22.5	3	metabolic process	cytoplasm	catalytic activity;nucleotide binding;protein binding	Pf00179	3407046	EHI_048700; CL6EHI_048700	EHI_048700		Protein processing in endoplasmic reticulum; Ubiquitin mediated proteolysis			2	0	1.508	0.479609	26.84	7.98	22.91	4.24651e+07	62339428	71667873	180247715	218399162	238017476	Peak Found	High	Peak Found	High	High	High	1
High	C4LYH0	Dolichyl-diphosphooligosaccharide--protein glycosyltransferase subunit 1 OS=Entamoeba histolytica OX=5759 GN=EHI_093790 PE=3 SV=1	0	53.09	27	11	33	2	423	49.1	6.32	35.43	11	metabolic process	endoplasmic reticulum;membrane	catalytic activity	Pf04597	3411583	EHI_093790; CL6EHI_093790	EHI_093790					0	9	1.463	0.479666	83.04	33.67	24.32	1.38767e+08	1.48085e+08	1.03975e+08	185171899	517521315	3.04636e+08	High	Peak Found	Peak Found	Peak Found	High	Peak Found	1
High	C4LY44	ATPase ASNA1 homolog OS=Entamoeba histolytica OX=5759 GN=EHI_177400 PE=3 SV=1	0	98.747	30	8	82	8	327	36.3	5.52	138.8	8	transport	cytoplasm;endoplasmic reticulum	catalytic activity;metal ion binding;nucleotide binding	Pf02374	3403581	CL6EHI_177400	EHI_177400					0	0	1.404	0.48028	62.91	43.1	38.3	7.63399e+07	2.45385e+08	2.75598e+08	2.45938e+08	931422124	957120424	High	High	High	High	High	High	1	Met-loss+Acetyl [N-Term]
High	C4LWS0	40S ribosomal protein S19, putative OS=Entamoeba histolytica OX=5759 GN=EHI_198740 PE=3 SV=1	0	85.314	60	13	106	13	155	17.7	9.67	174.04	13	cell organization and biogenesis;metabolic process	ribosome	structural molecule activity	Pf01090	3409493	EHI_198740; CL6EHI_198740	EHI_198740		Ribosome			1	0	0.42	0.48333	118.15	67.56	91.95	1359805402	8.93463e+08	4.58224e+08	1.5923e+09	7.10278e+08	5.99913e+08	High	High	High	High	High	High	1	Acetyl [N-Term]
High	C4M7F6	Mannose-P-dolichol utilization defect 1 protein homolog OS=Entamoeba histolytica OX=5759 GN=EHI_035970 PE=3 SV=1	0	12.702	10	2	21	2	212	24.1	8.03	27.02	2	metabolic process	membrane		Pf04193	3403211	EHI_035970; CL6EHI_035970	EHI_035970					0	0	0.423	0.484153	55.15	42.62	27.54	307909076	230616224	206616766	227705100	304905714	229828468	High	High	High	High	High	High	1
High	C4LSP4	Alpha/beta hydrolase domain protein, putative OS=Entamoeba histolytica OX=5759 GN=EHI_152050 PE=3 SV=1	0	17.105	12	3	10	3	389	43.8	8.56	10.27	3	metabolic process		catalytic activity	Pf00561, Pf12697	3411660	EHI_152050; CL6EHI_152050	EHI_152050					0	0	0.381	0.485436	43.83	36.46	34.2	2.59139e+07	18806699	21177657	1.54925e+07	1.94918e+07	13634605	High	High	High	High	High	Peak Found	1
High	C4MAP7	Uncharacterized protein OS=Entamoeba histolytica OX=5759 GN=EHI_157130 PE=4 SV=1	0	8.66	2	2	7	2	893	101.4	8.51	3.6	2		membrane			3407358	EHI_157130; CL6EHI_157130	EHI_157130					0	0	0.397	0.486492	34.42	56.54	37.41	54516210	2.59297e+07	3.65121e+07	33105404	3.22494e+07	3.33642e+07	High	High	High	High	Peak Found	High	1	Acetyl [N-Term]
High	C4LVS4	Rap/Ran GTPase-activating protein, putative OS=Entamoeba histolytica OX=5759 GN=EHI_187070 PE=4 SV=1	0	17.62	7	3	8	2	610	70	6.71	4.72	3	regulation of biological process		enzyme regulator activity	Pf02145	3410778	EHI_187070; CL6EHI_187070	EHI_187070					0	1	0.398	0.489883	74.3	41.08	76.56	5.66079e+06	16992340	1.99149e+07	1.19206e+06	16831259	2.1051e+07	Peak Found	High	High	Peak Found	Peak Found	Peak Found	1
High	C4LSC6	Prolyl oligopeptidase family protein OS=Entamoeba histolytica OX=5759 GN=EHI_153350 PE=3 SV=1	0	13.826	7	4	9	4	680	79.4	5.49	9.35	4	metabolic process		catalytic activity	Pf00326, Pf01738, Pf12695, Pf12697	3410680	EHI_153350; CL6EHI_153350	EHI_153350					0	0	0.409	0.491056	66.29	27.37	34.78	4.4186e+07	51126964	3.87707e+07	4.17696e+07	71026567	34044827	High	High	High	Peak Found	Peak Found	High	1
High	C4LWX8	Pept_C1 domain-containing protein OS=Entamoeba histolytica OX=5759 GN=EHI_127030 PE=3 SV=1	0	163.762	49	24	130	23	503	57.9	5.52	167.86	24	metabolic process		catalytic activity		3405859	EHI_127030	EHI_127030					0	0	1.418	0.492784	76.14	49.41	42.98	1.3721e+08	5.1356e+08	4.32393e+08	5.45311e+08	2.41853e+09	1306764711	High	High	High	High	High	High	1
High	C4M934	Phospholipase B-like OS=Entamoeba histolytica OX=5759 GN=EHI_097630 PE=3 SV=1	0	8.729	7	3	8	3	509	59.3	5.31	12.11	3				Pf04916	3403720	EHI_097630; CL6EHI_097630	EHI_097630					0	0	1.559	0.497547	101.45	64.22	69.82	4.66969e+06	2.6859e+07	3.91063e+07	33558847	146152999	3.20171e+07	Peak Found	Peak Found	Peak Found	High	High	High	1
High	C4M2I4	Serine carboxypeptidase (S28) family protein OS=Entamoeba histolytica OX=5759 GN=EHI_054530 PE=3 SV=1	0	47.297	21	8	15	8	466	53	5.14	24.7	8	metabolic process		catalytic activity	Pf05577	3406398	EHI_054530; CL6EHI_054530	EHI_054530					0	0	1.494	0.498031	98.66	44.09	61.03	2.61545e+07	8.42944e+07	7.15204e+07	7.13901e+07	494614476	234129796	Peak Found	Peak Found	High	High	High	High	1
High	C4M5V0	Thioredoxin, putative OS=Entamoeba histolytica OX=5759 GN=EHI_026340 PE=3 SV=1	0	77.467	35	7	121	5	127	14.5	5.27	134.91	7	cellular homeostasis;metabolic process;regulation of biological process		antioxidant activity;catalytic activity	Pf00085, Pf00578, Pf08534, Pf13098, Pf13848, Pf13899, Pf13905	3409693	EHI_026340; CL6EHI_026340	EHI_026340					0	1	1.41	0.503893	51.57	14.15	18.46	3.48074e+08	576178557	662141417	1.28274e+09	1.78076e+09	2271139494	High	High	High	High	High	High	1
High	C4LYP1	LIM zinc finger domain containing protein OS=Entamoeba histolytica OX=5759 GN=EHI_004170 PE=4 SV=1	0	23.124	30	4	15	4	171	19	8.1	22.09	4			metal ion binding	Pf00412, Pf13240, Pf13248	3404495	EHI_004170; CL6EHI_004170	EHI_004170					0	0	1.602	0.504832	81.65	105.95	80.99	110594950	8.62186e+06	5.29211e+07	222457157	97412744	1.23282e+08	High	Peak Found	High	High	Peak Found	High	1
High	C4M2S0	Rab family GTPase OS=Entamoeba histolytica OX=5759 GN=EHI_161030 PE=3 SV=1	0.001	9.944	11	2	12	1	212	23.8	5.29	23.52	2	regulation of biological process;response to stimulus;transport	endosome	catalytic activity;nucleotide binding	Pf00025, Pf00071, Pf01926, Pf08477	3403911	EHI_161030; CL6EHI_161030	EHI_161030					0	0	2.022	0.504832	0				1.15948e+06				5910778	High	High	High	High	High	High	1
High	C4M840	Cytoplasmic tRNA 2-thiolation protein 1 OS=Entamoeba histolytica OX=5759 GN=EHI_108760 PE=2 SV=1	0	5.367	8	2	3	2	313	35.3	8.54	4.08	2	metabolic process	cytoplasm	catalytic activity;RNA binding	Pf01171	3405651	EHI_108760; CL6EHI_108760	EHI_108760		Sulfur relay system			1	0	1.551	0.504832	73.43		75.63	13823022			5.21516e+07	84173076	7879680	Peak Found	Not Found	Not Found	High	Peak Found	High	1
High	C4M369	Ras guanine nucleotide exchange factor, putative OS=Entamoeba histolytica OX=5759 GN=EHI_086140 PE=4 SV=1	0.001	5.066	1	2	43	2	1246	142.7	7.9	41.88	2	regulation of biological process;response to stimulus			Pf00617	3407391	EHI_086140; CL6EHI_086140	EHI_086140					0	0	1.522	0.505388	32.59	17.72	23.55	51495906	8.39525e+07	74691760	1.66811e+08	2.06279e+08	289723264	High	High	High	High	High	High	1
High	C4M6I5	Uncharacterized protein OS=Entamoeba histolytica OX=5759 GN=EHI_173460 PE=4 SV=1	0	23.56	10	7	12	7	870	97.4	5.14	9.77	7		membrane			3403429	EHI_173460; CL6EHI_173460	EHI_173460					0	0	1.562	0.505608	60.68	60.8	42.14	7.15465e+06	4.10671e+07	4.89647e+07	2.65837e+07	1.27098e+08	84922977	Peak Found	Peak Found	High	Peak Found	High	High	1
High	C4LTD0	U5 snRNP-specific 200kd protein, putative OS=Entamoeba histolytica OX=5759 GN=EHI_045170 PE=4 SV=1	0	14.922	3	5	12	5	1799	205.8	5.72	5.75	5	metabolic process	cytoplasm	catalytic activity;nucleotide binding	Pf00270, Pf00271, Pf02889	3411621	EHI_045170; CL6EHI_045170	EHI_045170		Spliceosome			1	0	0.407	0.505608	102.23	9.11	30.29	2.69447e+07	3.58406e+07	36569746	1.08841e+07	1.11719e+07	1.72325e+07	Peak Found	High	High	High	High	High	1
High	C4M275	Protein tyrosine kinase domain-containing protein OS=Entamoeba histolytica OX=5759 GN=EHI_180150 PE=4 SV=1	0	13.865	5	6	21	1	1204	135.1	5.4	19.9	6	metabolic process;regulation of biological process;response to stimulus	membrane	catalytic activity;nucleotide binding;signal transducer activity	Pf00069, Pf07714, Pf10707	3404442	EHI_180150; CL6EHI_180150	EHI_180150					0	0	1.801	0.505608	106.77	37.39	78.1		2.46073e+06	5175403	784846	22439818	18444026	Not Found	Peak Found	Peak Found	Peak Found	Peak Found	High	1
High	C4M3H6	Uncharacterized protein OS=Entamoeba histolytica OX=5759 GN=EHI_138330 PE=4 SV=1	0.004	3.424	3	2	2	2	888	101.9	5.6	0	2					3409460	EHI_138330	EHI_138330					0	0	0.413	0.505608	73.78	50.92	53.07	14754668	5.32665e+07	7.38399e+07	1.55002e+07	64765903	8.68394e+07	Peak Found	Peak Found	Peak Found	Peak Found	Peak Found	High	1
High	Q8I8E0	Cysteine protease 8 OS=Entamoeba histolytica OX=5759 GN=CP8 PE=3 SV=1	0	79.78	24	4	52	4	315	34.9	5.59	110.1	4	metabolic process	vacuole	catalytic activity	Pf00112, Pf08246	3403278	EHI_039610; CL6EHI_039610	EHI_039610		Amoebiasis			1	0	1.444	0.505914	62.38	19.98	9.62	7.45597e+07	134760854	1.24244e+08	272458225	6.05226e+08	4.54432e+08	High	High	High	High	High	High	1
High	C4LX44	Iron hydrogenase, putative OS=Entamoeba histolytica OX=5759 GN=EHI_159640 PE=3 SV=1	0	22.409	14	5	16	5	398	45	6.93	13.02	5	metabolic process		catalytic activity	Pf02906	3404543	EHI_159640; CL6EHI_159640	EHI_159640					0	0	1.537	0.505914	48.39	33.95	12.01	1.65874e+07	4.23118e+07	46980556	110844420	239597406	168021231	Peak Found	High	High	High	High	High	1
High	B1N306	Elongation factor 2 OS=Entamoeba histolytica OX=5759 GN=EHI_166810 PE=3 SV=1	0	1192.88	61	60	1549	60	874	97	6.39	2881.25	60	metabolic process		catalytic activity;nucleotide binding;RNA binding	Pf00009, Pf00679, Pf03144, Pf03764, Pf14492	6219526	EHI_166810; CL6EHI_166810	EHI_166810					0	0	1.399	0.509097	60.99	21.67	25.34	1.17013e+10	2.08636e+10	2.77056e+10	3.20442e+10	8.00931e+10	9.11609e+10	High	High	High	High	High	High	1
High	C4M5W1	(2r)-phospho-3-sulfolactate synthase, putative OS=Entamoeba histolytica OX=5759 GN=EHI_026480 PE=3 SV=1	0	43.359	30	9	27	9	259	29.2	7.33	19.09	9			catalytic activity	Pf02679	3410939	EHI_026480; CL6EHI_026480	EHI_026480					0	0	1.514	0.509097	71.04	6.42	48.57	4.56943e+07	5.03851e+07	6.4724e+07	1.25083e+08	247181647	4.69725e+08	High	High	High	High	High	High	1
High	C4LVR6	Tyrosine kinase, putative OS=Entamoeba histolytica OX=5759 GN=EHI_186990 PE=4 SV=1	0	49.534	15	12	34	12	892	101.1	5.68	42.78	12	metabolic process;regulation of biological process;response to stimulus	cytoplasm;membrane	catalytic activity;nucleotide binding;signal transducer activity	Pf00069, Pf07714	3410748	EHI_186990; CL6EHI_186990	EHI_186990					0	0	1.521	0.511502	87.75	24.74	40.8	4.67264e+07	7.80602e+07	1.18667e+08	1.19983e+08	371127075	4.79904e+08	Peak Found	High	High	High	High	High	1
High	C4M3H1	Non-specific serine/threonine protein kinase OS=Entamoeba histolytica OX=5759 GN=EHI_017670 PE=3 SV=1	0	6.637	1	2	3	2	2457	287	6.68	0	2	cell organization and biogenesis;metabolic process;response to stimulus	nucleus	catalytic activity;nucleotide binding;protein binding	Pf00454, Pf02259, Pf02260	3405093	EHI_017670	EHI_017670		Homologous recombination			1	0	0.373	0.51253	95.01	13.39	33	5579313	7.19109e+06	6817161	2322180	7259560	3.65344e+06	Peak Found	High	Peak Found	Peak Found	High	High	1
High	C4M5E7	Long-chain-fatty-acid--CoA ligase, putative OS=Entamoeba histolytica OX=5759 GN=EHI_132030 PE=4 SV=1	0	28.551	12	7	11	7	652	74	6.6	10.6	7	metabolic process		catalytic activity	Pf00501	3406908	EHI_132030; CL6EHI_132030	EHI_132030		Fatty acid metabolism; Metabolic pathways; Fatty acid degradation; Peroxisome			4	0	0.421	0.518576	76.9	21.44	30.37	3.92437e+07	72444905	6.49915e+07	4.98374e+07	70193100	4.58135e+07	High	High	High	Peak Found	Peak Found	Peak Found	1
High	C4M4T6	Uncharacterized protein OS=Entamoeba histolytica OX=5759 GN=EHI_193320 PE=4 SV=1	0	8.546	7	2	2	2	380	43.1	5.06	0	2			catalytic activity	Pf07228, Pf13672	3406249	EHI_193320; CL6EHI_193320	EHI_193320					0	0	0.4	0.519086	47.26	27.54	23.36	22783798	18477608	21928084	16095202	32170510	18092141	Peak Found	Peak Found	Peak Found	Peak Found	Peak Found	High	1
High	C4M0I4	D-hydantoinase, putative OS=Entamoeba histolytica OX=5759 GN=EHI_024420 PE=3 SV=1	0	16.637	12	5	19	5	460	50.6	5.45	18.41	5		cytoplasm	catalytic activity	Pf01979, Pf13147, Pf13594	3405279	EHI_024420; CL6EHI_024420	EHI_024420		Pyrimidine metabolism; Metabolic pathways			2	0	1.599	0.520789	73.1	59.18	41.35	9.64519e+06	2.78122e+07	5.61386e+07	103221023	90851306	200319686	High	Peak Found	High	High	High	High	1
High	B1N442	40S ribosomal protein S6 OS=Entamoeba histolytica OX=5759 GN=EHI_199990 PE=3 SV=1	0	234.157	50	16	176	2	269	30.1	10.4	442.84	16	metabolic process	ribosome	structural molecule activity	Pf01092	6219953	EHI_199990	EHI_199990					0	0	0.435	0.521993	78.19	29.53	68.28	1.02589e+08	8.40189e+07		1.08224e+08	7.20455e+07		High	High	Not Found	High	High	Not Found	1
High	B1N3W3	Calcium-dependent protein kinase 2, putative OS=Entamoeba histolytica OX=5759 GN=EHI_137120 PE=4 SV=1	0	40.426	25	8	19	8	413	46.1	5.48	24.12	8	metabolic process;regulation of biological process;response to stimulus	membrane;nucleus	catalytic activity;nucleotide binding	Pf00069, Pf00227, Pf06293, Pf07714, Pf14531	6219862		EHI_137120					0	0	1.594	0.526583	86.98	46.78	46.21	5.78049e+07	5.52566e+07	3.08977e+07	6.27464e+07	1.22606e+08	2.25941e+08	Peak Found	Peak Found	Peak Found	High	High	High	1
High	C4M1J0	Uncharacterized protein OS=Entamoeba histolytica OX=5759 GN=EHI_001100 PE=4 SV=1	0	145.598	34	18	100	18	489	54.9	5.78	148.03	18		membrane			3404174	EHI_001100; CL6EHI_001100	EHI_001100					0	0	1.36	0.528993	72.96	44.85	35.26	9.77996e+07	2.67513e+08	4.08708e+08	3.0455e+08	1205682652	776971263	High	High	High	High	High	High	1
High	C4M2U6	Pyridoxal phosphate homeostasis protein OS=Entamoeba histolytica OX=5759 GN=EHI_188790 PE=3 SV=1	0	6.343	8	2	2	2	229	25.5	6.68	1.69	2				Pf01168	3409454	EHI_188790; CL6EHI_188790	EHI_188790					0	0	1.651	0.528993	49.47	112.59	52.12	2.29247e+07	5263233	4.2916e+06	32949127	67739174	17956872	Peak Found	Peak Found	Peak Found	High	Peak Found	High	1
High	C4LXK4	Fe-hydrogenase, putative OS=Entamoeba histolytica OX=5759 GN=EHI_073390 PE=2 SV=1	0	328.826	62	30	356	30	468	51.1	6.7	516.03	30	metabolic process		catalytic activity;metal ion binding	Pf02256, Pf02906, Pf12838, Pf13183, Pf13187, Pf13237, Pf13484, Pf13534	3410980	EHI_073390; CL6EHI_073390	EHI_073390					0	0	1.379	0.535986	66.59	25.12	30.47	1.40833e+09	2.30864e+09	1.71187e+09	4.27358e+09	9.8147e+09	4613897049	High	High	High	High	High	High	1
High	C4M4E3	Cullin, putative OS=Entamoeba histolytica OX=5759 GN=EHI_156450 PE=3 SV=1	0	14.329	6	4	10	4	721	85	8.29	0	4	metabolic process	membrane	catalytic activity;nucleotide binding;protein binding	Pf00069, Pf06293, Pf07714	3407217	EHI_156450; CL6EHI_156450	EHI_156450		Protein processing in endoplasmic reticulum; Ubiquitin mediated proteolysis			2	0	0.413	0.535986	38.2	55.62	57.85	37530783	25460318	18525286	27062936	79221319	18517689	High	High	High	Peak Found	High	High	1
High	C4M2N2	Uncharacterized protein OS=Entamoeba histolytica OX=5759 GN=EHI_005970 PE=4 SV=1	0	37.807	43	3	21	3	112	11.9	7.08	44.32	3				Pf09719	3407727	EHI_005970; CL6EHI_005970	EHI_005970					0	0	1.446	0.538467	80.92	67.56	78.5	80538807	1.64088e+07	1.2937e+08	215213046	26077618	3.40631e+08	High	Peak Found	High	High	Peak Found	High	1	Met-loss+Acetyl [N-Term]
High	C4LT65	Heat shock protein 70, putative OS=Entamoeba histolytica OX=5759 GN=EHI_148990 PE=4 SV=1	0	47.697	16	9	25	9	769	88	5.27	38.62	9				Pf00012	3406533	EHI_148990; CL6EHI_148990	EHI_148990					0	0	1.476	0.538479	59.28	62.24	29.3	2.25563e+07	5.69484e+07	1.30936e+08	1.02672e+08	292455731	3.21904e+08	High	High	High	Peak Found	High	High	1
High	C4LY53	Uncharacterized protein OS=Entamoeba histolytica OX=5759 GN=EHI_177500 PE=4 SV=1	0	12.189	15	4	18	4	214	24.5	9.45	7.82	4		membrane			3410265	EHI_177500	EHI_177500					0	0	1.525	0.538479	101.16	72.46	84.49	6.17618e+07	37365167	1.8771e+07	195615822	137793910	56504589	High	High	High	High	High	High	1
High	C4LYL8	Uncharacterized protein OS=Entamoeba histolytica OX=5759 GN=EHI_118680 PE=4 SV=1	0	6.842	2	2	9	2	985	112.7	7.9	5.17	2			protein binding		3408432	EHI_118680; CL6EHI_118680	EHI_118680					0	0	0.416	0.538479	34.13	18.98	26.37	11644905	1.8876e+07	1.61808e+07	8.14331e+06	24523776	14601792	Peak Found	High	High	Peak Found	High	High	1
High	C4M9R2	Uncharacterized protein OS=Entamoeba histolytica OX=5759 GN=EHI_196400 PE=4 SV=1	0	54.857	14	7	38	7	597	68.2	6.74	71.34	7		membrane		Pf04114	3403766	EHI_196400; CL6EHI_196400	EHI_196400		Glycosylphosphatidylinositol (GPI)-anchor biosynthesis; Metabolic pathways			2	0	0.428	0.539546	47.27	23.18	13.3	1.21844e+08	1.00358e+08	1.93069e+08	8.98273e+07	1.43336e+08	1.18646e+08	High	High	High	High	High	High	1
High	C4LZQ7	Rab GTPase activating protein, putative OS=Entamoeba histolytica OX=5759 GN=EHI_038840 PE=4 SV=1	0	21.221	7	6	20	6	874	101.4	5.67	9.42	6	metabolic process;regulation of biological process;transport		catalytic activity;enzyme regulator activity;nucleotide binding;protein binding	Pf00566	3411195	EHI_038840; CL6EHI_038840	EHI_038840					0	0	0.42	0.539546	44.5	7.92	27.74	3.89764e+07	5.6003e+07	6.01737e+07	3.22546e+07	99950286	5.87512e+07	High	High	High	High	High	High	1
High	C4M3Z5	Dedicator of cytokinesis domain containing protein OS=Entamoeba histolytica OX=5759 GN=EHI_185270 PE=3 SV=1	0	15.418	3	6	8	6	2371	273	6.52	0	6	regulation of biological process;response to stimulus			Pf06920, Pf14429	3402950	EHI_185270; CL6EHI_185270	EHI_185270					0	0	0.415	0.54021	60.71	30.93	34.13	2.0876e+07	29543899	18939720	26207687	53950178	2.36241e+07	High	High	Peak Found	Peak Found	High	High	1
High	C4M6M6	Serine/threonine-protein phosphatase OS=Entamoeba histolytica OX=5759 GN=EHI_147500 PE=3 SV=1	0	58.116	33	8	32	3	304	34.7	6.18	56.64	8	metabolic process		catalytic activity	Pf00149	3408837	EHI_147500; CL6EHI_147500	EHI_147500					0	0	1.446	0.540319	48.86	25.92	19.19	4.29288e+07	6.05616e+07	105986290	1.12276e+08	258231716	2.80587e+08	High	High	High	Peak Found	High	High	1
High	B1N3D5	Leucine-rich repeat containing protein OS=Entamoeba histolytica OX=5759 GN=EHI_164460 PE=4 SV=1	0	129.172	40	23	88	23	725	83.1	6.24	106.52	23					6219667	EHI_164460	EHI_164460					0	0	1.372	0.542445	89.92	63.88	59.1	7.28025e+07	3.80555e+08	5.91104e+08	2.70737e+08	1.36978e+09	1.85002e+09	High	High	High	High	High	High	1
High	C4M640	Protein kinase domain containing protein OS=Entamoeba histolytica OX=5759 GN=EHI_179890 PE=4 SV=1	0	9.168	5	3	6	3	562	65.9	7.15	3.53	3	metabolic process		catalytic activity;nucleotide binding	Pf00069, Pf07714	3409895	EHI_179890; CL6EHI_179890	EHI_179890					0	0	0.391	0.544693	72.14	121.81	130.79	25870387		2.95034e+06	1.65471e+07		1.09913e+06	High	Not Found	Peak Found	High	Not Found	Peak Found	1
High	B1N5A6	Uncharacterized protein (Fragment) OS=Entamoeba histolytica OX=5759 GN=EHI_154450 PE=4 SV=1	0	287.957	59	16	303	16	245	27.1	7.85	666.93	16	metabolic process		catalytic activity	Pf00881, Pf12838, Pf13183, Pf13187, Pf13237	6220426		EHI_154450					0	0	1.364	0.554159	49.09	7.1	16.3	1.15834e+09	1.65874e+09	1.83645e+09	3617122171	8.0998e+09	5.20358e+09	High	High	High	High	High	High	1
High	C4LW19	Uncharacterized protein OS=Entamoeba histolytica OX=5759 GN=EHI_141340 PE=4 SV=1	0	23.116	8	6	9	6	851	99.2	7.42	5.01	6					3403695	EHI_141340	EHI_141340					0	0	0.415	0.559062	41.13	15.03	21.38	2.27694e+07	3.54947e+07	3.29707e+07	1.477e+07	4.10322e+07	26386500	Peak Found	High	High	High	High	High	1
High	C4M751	60S ribosomal protein L7, putative OS=Entamoeba histolytica OX=5759 GN=EHI_192110 PE=2 SV=1	0	220.393	56	18	248	2	230	25.7	9.98	534.33	18	metabolic process	ribosome	RNA binding;structural molecule activity	Pf00327	3404640	EHI_192110; CL6EHI_192110	EHI_192110		Ribosome			1	20	1.36	0.561167	70.43	40.22	36.52	2.82582e+09	2.46557e+09	1.86039e+09	5.60231e+09	8.36883e+09	4.36608e+09	Peak Found	Peak Found	High	High	High	High	1
High	C4LWI5	Alanine aminotransferase, putative OS=Entamoeba histolytica OX=5759 GN=EHI_096750 PE=4 SV=1	0	62.24	37	12	37	12	483	54.5	7.02	62.26	12	metabolic process		catalytic activity	Pf00155, Pf00266	3409995	EHI_096750; CL6EHI_096750	EHI_096750		Carbon metabolism; Metabolic pathways; Biosynthesis of amino acids; 2-Oxocarboxylic acid metabolism; Arginine biosynthesis; Alanine, aspartate and glutamate metabolism			6	0	0.433	0.562022	55.97	11.46	39.9	139571777	2.14099e+08	2.63187e+08	8.34673e+07	161659959	2.71504e+08	High	High	High	High	High	High	1
High	C4LVG7	EF-hand calcium-binding domain containing protein OS=Entamoeba histolytica OX=5759 GN=EHI_197510 PE=2 SV=1	0	22.588	17	4	26	4	264	29.9	6.15	34.68	4			metal ion binding	Pf13499	3406003	EHI_197510; CL6EHI_197510	EHI_197510					0	0	0.446	0.565052	52.32	76.53	80.5	157063257	127760181	26257508	9.90528e+07	150044546	9427357	High	High	High	High	High	Peak Found	1
High	C4M1F1	Calcium-transporting ATPase OS=Entamoeba histolytica OX=5759 GN=EHI_030830 PE=3 SV=1	0	268.499	37	36	209	34	1026	113.9	5.47	341.24	36	transport	membrane	catalytic activity;metal ion binding;nucleotide binding;transporter activity	Pf00122, Pf00689, Pf00690, Pf00702, Pf08282, Pf12710, Pf13246	3405166	EHI_030830; CL6EHI_030830	EHI_030830					0	2	1.356	0.565246	51.83	8.73	14.76	6.50621e+08	7.063e+08	8.54841e+08	1.14983e+09	2924287987	2.49052e+09	High	High	High	High	High	High	1
High	C4LTM7	Uncharacterized protein OS=Entamoeba histolytica OX=5759 GN=EHI_012340 PE=4 SV=1	0	200.151	36	24	153	22	883	98.2	6.93	286.09	24		membrane		Pf04151	3410216	EHI_012340	EHI_012340					0	2	1.351	0.574602	67.93	20.44	23.12	1.61685e+09	1.38156e+09	2472569526	2.69907e+09	6706409138	3790656550	High	High	High	High	High	High	1
High	C4LTX6	Pyruvate:ferredoxin oxidoreductase OS=Entamoeba histolytica OX=5759 GN=EHI_051060 PE=4 SV=1	0	4060.56	78	131	5886	131	1162	127.6	6.79	13444.5	131	metabolic process;response to stimulus		catalytic activity;metal ion binding	Pf01558, Pf01855, Pf02775, Pf10371, Pf12837, Pf12838, Pf13183, Pf13187, Pf13237, Pf13484, Pf13534, Pf14697	3411366	EHI_051060; CL6EHI_051060	EHI_051060					0	0	1.347	0.581626	80.34	38.08	24.67	5.77141e+10	1.52586e+11	1.96775e+11	2.15625e+11	6.83413e+11	5.0062e+11	High	High	High	High	High	High	1	Oxidation [C683(99.7); C803(98.6); C1109(100)]
High	Q1EQ51	EhSec31 OS=Entamoeba histolytica OX=5759 GN=EHI_103410 PE=3 SV=1	0	274.818	36	35	201	35	998	111.4	5.49	341.71	35			protein binding	Pf00400	3406751	EHI_103410; CL6EHI_103410	EHI_103410		Protein processing in endoplasmic reticulum			1	0	1.344	0.585696	63.98	19.84	31.86	3.82346e+08	6.34274e+08	8.76803e+08	1.0563e+09	2.08465e+09	3.06267e+09	High	High	High	High	High	High	1
High	C4M9J5	Uncharacterized protein OS=Entamoeba histolytica OX=5759 GN=EHI_107790 PE=4 SV=1	0	17.552	16	3	19	3	195	22.1	7.91	21.78	3		membrane			3404076	EHI_107790	EHI_107790					0	0	1.49	0.590831	52.71	43	21.88	5.47512e+06	1.31864e+07	2.15054e+07	21751921	61077913	56804210	High	High	High	High	High	High	1
High	C4M7C7	Uncharacterized protein OS=Entamoeba histolytica OX=5759 GN=EHI_007320 PE=3 SV=1	0	8.817	3	2	11	2	959	112.1	8.62	5.24	2			metal ion binding	Pf00098, Pf05670, Pf05833, Pf11923	3404582	EHI_007320; CL6EHI_007320	EHI_007320					0	0	0.446	0.590831	49.32	33.81	33.66	55458468	89257392	163669760	43363488	134810016	150521600	High	High	High	High	High	High	1
High	C4LYE6	Uncharacterized protein OS=Entamoeba histolytica OX=5759 GN=EHI_008120 PE=4 SV=1	0	31.666	16	4	28	4	329	36.8	4.93	51.38	4		membrane			3408696	EHI_008120; CL6EHI_008120	EHI_008120					0	0	1.444	0.591297	51.71	44.67	38.98	17426679	5.84102e+07	6.60666e+07	5.17523e+07	220470347	1.95795e+08	High	High	High	High	High	High	1
High	C4M9W4	MMS19 nucleotide excision repair protein OS=Entamoeba histolytica OX=5759 GN=EHI_129310 PE=3 SV=1	0	180.705	32	25	149	25	868	100.2	5.12	229.5	25				Pf14500	3406240	EHI_129310; CL6EHI_129310	EHI_129310					0	0	0.448	0.597029	76.35	36.89	41.39	4.39125e+08	9.38792e+08	6.00956e+08	3.05111e+08	1.39007e+09	8.53809e+08	High	High	High	High	High	High	1	Met-loss+Acetyl [N-Term]
High	C4LU38	COP9 signalosome subunit, putative OS=Entamoeba histolytica OX=5759 GN=EHI_068470 PE=4 SV=1	0	31.143	24	5	10	5	310	34.8	5.22	11.61	5	metabolic process;regulation of biological process	nucleus	protein binding	Pf01398, Pf02200, Pf13012	3408467	EHI_068470; CL6EHI_068470	EHI_068470					0	0	1.45	0.599506	59.38	50.48	75.23	11057947	4.19463e+07	33946992	2.9117e+07	57203626	166051849	High	High	High	Peak Found	High	High	1	Met-loss+Acetyl [N-Term]
High	C4M574	40S ribosomal protein S12 OS=Entamoeba histolytica OX=5759 GN=EHI_111760 PE=3 SV=1	0	65.939	49	7	44	1	132	14.8	8.15	60.06	7	metabolic process	ribosome	structural molecule activity	Pf01248	3404390	EHI_111760; CL6EHI_111760	EHI_111760		Ribosome			1	0	1.628	0.602314	108.96	120.94	8.04	5757860	279453	33312032	1.64149e+07		31295605	Peak Found	Peak Found	High	High	Not Found	High	1	Met-loss+Acetyl [N-Term]
High	Q5NT41	Rab family GTPase (Fragment) OS=Entamoeba histolytica OX=5759 GN=EhRabC3 PE=3 SV=1	0	160.284	84	17	120	15	208	22.6	7.71	183.19	17	metabolic process;regulation of biological process;response to stimulus		catalytic activity;nucleotide binding	Pf00009, Pf00025, Pf00071, Pf04670, Pf08477, Pf09439, Pf10662, Pf13191	3406661	EHI_143650; CL6EHI_143650	EHI_143650					0	2	1.333	0.602923	56.43	36.44	21.32	8.31983e+08	9.51657e+08	5.89324e+08	1.77244e+09	2.69305e+09	1.97098e+09	High	High	High	High	High	High	1
High	C4M015	Uncharacterized protein OS=Entamoeba histolytica OX=5759 GN=EHI_134660 PE=4 SV=1	0.001	10.449	10	3	5	3	359	41.7	4.69	2.23	3				Pf04156, Pf07534	3406421	EHI_134660; CL6EHI_134660	EHI_134660					0	0	1.481	0.602923	80.57	83	82.88	3.05205e+07	1.01907e+07	1.23843e+07	81680087	6.19314e+07	22807264	Peak Found	Peak Found	Peak Found	High	High	High	1
High	C4M7W6	RNA methyltransferase, putative OS=Entamoeba histolytica OX=5759 GN=EHI_047740 PE=3 SV=1	0.001	10.692	6	3	8	3	479	54.6	7.81	2.19	3	metabolic process		catalytic activity;RNA binding	Pf01170, Pf03602, Pf05175, Pf05958, Pf06325, Pf12847, Pf13659, Pf13847	3404898	EHI_047740	EHI_047740					0	0	1.469	0.603286	42.38	30.4	28.43	8.71718e+06	20543313	19777419	2.30081e+07	78465556	64619246	High	High	High	Peak Found	High	Peak Found	1
High	C4M3K3	Ras family GTPase OS=Entamoeba histolytica OX=5759 GN=EHI_109840 PE=3 SV=1	0	8.025	13	2	2	2	190	21.4	5.11	2.01	2	regulation of biological process;response to stimulus	membrane	catalytic activity;nucleotide binding	Pf00025, Pf00071, Pf08477	3406518	EHI_109840; CL6EHI_109840	EHI_109840					0	0	1.767	0.611998	40.47	41.47	30.72		2917390	1.95096e+06	4234917	14365523	8548980	Not Found	Peak Found	Peak Found	Peak Found	Peak Found	High	1
High	C4M342	Cysteine protease binding protein family 8 OS=Entamoeba histolytica OX=5759 GN=cpbf8 PE=2 SV=1	0	323.406	47	34	319	34	904	99.2	4.88	605.56	34	metabolic process	membrane	catalytic activity		3407210	EHI_059830; CL6EHI_059830	EHI_059830					0	0	1.325	0.613568	63.12	37.56	38.75	6.53933e+08	1.41222e+09	2.23903e+09	1.72008e+09	6.90476e+09	6695288041	High	High	High	High	High	High	1
High	C4M0H3	WH2 domain-containing protein OS=Entamoeba histolytica OX=5759 GN=EHI_007000 PE=4 SV=1	0.001	11.385	7	4	11	4	468	51.2	8.41	13.77	4			protein binding	Pf02205	3408795	EHI_007000	EHI_007000					0	0	1.5	0.613568	92.75	60.86	100.35	14626182	7288386		85502354	56537492	10911377	Peak Found	High	Not Found	High	High	Peak Found	1
High	C4M7I1	CXXC-rich protein OS=Entamoeba histolytica OX=5759 GN=EHI_111990 PE=3 SV=1	0	174.802	24	30	132	30	1179	131.2	6.51	170.36	30	metabolic process	membrane	catalytic activity	Pf03302	3402709	EHI_111990; CL6EHI_111990	EHI_111990					0	0	1.324	0.613822	61.84	41.23	33.93	2.38303e+08	6.84207e+08	5.3731e+08	5.71929e+08	1963615454	1.05452e+09	High	High	High	High	High	High	1
High	C4LV59	Ras GTPase-activating protein, putative OS=Entamoeba histolytica OX=5759 GN=EHI_182780 PE=4 SV=1	0	40.285	18	9	23	9	571	65.1	6.79	25.54	9	regulation of biological process;response to stimulus	cytoplasm	enzyme regulator activity	Pf00616	3409797	EHI_182780; CL6EHI_182780	EHI_182780					0	0	1.521	0.615765	69.2	39.85	6.94	24157225	6.25285e+07	4.45172e+07	8.93851e+07	192550210	1.53055e+08	Peak Found	High	High	High	High	High	1
High	C4M4D2	Long-chain-fatty-acid--CoA ligase, putative OS=Entamoeba histolytica OX=5759 GN=EHI_156320 PE=4 SV=1	0.001	9.991	3	2	13	2	683	77	7.21	16.58	2	metabolic process	membrane	catalytic activity	Pf00501	3407230	EHI_156320; CL6EHI_156320	EHI_156320					0	0	0.426	0.616999	42.19	29.04	36.93	26603931	24172227	22874871	18199010	36341508	1.50169e+07	High	High	High	High	High	High	1
High	C4M2S3	Uncharacterized protein OS=Entamoeba histolytica OX=5759 GN=EHI_161070 PE=4 SV=1	0	91.714	52	12	79	12	211	23.8	6.24	132.44	12				Pf01852, Pf11274	3403908	EHI_161070; CL6EHI_161070	EHI_161070					0	0	1.317	0.625391	53.87	17.47	32.12	3.45948e+08	3.7316e+08	3.71641e+08	792601457	1.04502e+09	1806494050	High	High	High	High	High	High	1	Met-loss+Acetyl [N-Term]
High	C4M090	Bystin, putative OS=Entamoeba histolytica OX=5759 GN=EHI_004960 PE=3 SV=1	0	13.687	10	4	25	4	431	50.5	6.7	6.38	4				Pf05291	3403154	EHI_004960; CL6EHI_004960	EHI_004960					0	0	0.445	0.625897	69.24	56.14	39.82	70428973	65886969	2.81067e+07	53062799	92735588	38352758	High	High	High	High	High	High	1
High	C4LYM3	Uncharacterized protein OS=Entamoeba histolytica OX=5759 GN=EHI_118750 PE=4 SV=1	0	125.109	67	10	125	10	135	15.2	5.58	241.1	10			protein binding		3408427	EHI_118750; CL6EHI_118750	EHI_118750					0	0	1.307	0.647226	109.5	62.02	66.91	5.91434e+08	1.65585e+08	1.00127e+09	1.73283e+09	534122511	2.84232e+09	High	High	High	High	Peak Found	High	1
High	C4LSH8	Uncharacterized protein OS=Entamoeba histolytica OX=5759 GN=EHI_151360 PE=4 SV=1	0	28.222	39	7	16	7	246	27.5	9.41	21.55	7	cell organization and biogenesis;metabolic process	cytoplasm;nucleus	RNA binding	Pf01172, Pf09377	3411737	EHI_151360; CL6EHI_151360	EHI_151360					0	0	1.372	0.647226	76.04	41.27	34.61	7.54003e+07	8.99087e+07	4.77962e+07	1.50744e+08	1.79933e+08	135801834	High	High	High	High	High	High	1
High	C4M7S1	Long-chain-fatty-acid--CoA ligase, putative OS=Entamoeba histolytica OX=5759 GN=EHI_079300 PE=4 SV=1	0	123.324	37	18	112	18	658	75.4	6.43	166.69	18	metabolic process		catalytic activity	Pf00501	3405389	EHI_079300; CL6EHI_079300	EHI_079300		Fatty acid metabolism; Metabolic pathways; Fatty acid degradation; Peroxisome			4	0	0.459	0.652122	47.31	24.7	35.5	1.92638e+08	2.07095e+08	4.05331e+08	1.65165e+08	3.48829e+08	5.2306e+08	High	High	High	High	High	High	1
High	C4LX40	Cysteine protease inhibitor 1 (EhICP1) OS=Entamoeba histolytica OX=5759 GN=EHI_159600 PE=4 SV=1	0	13.614	25	2	11	2	102	11.1	6.76	12.85	2	metabolic process;regulation of biological process	cytoplasm	catalytic activity;enzyme regulator activity	Pf09394	3407563	EHI_159600; CL6EHI_159600	EHI_159600					0	0	1.443	0.653536	78.31	60.1	12.23	23577371		14567142	40482312		57915803	High	Not Found	High	High	Not Found	High	1	Met-loss+Acetyl [N-Term]
High	C4M7N9	Receptor protein kinase, putative OS=Entamoeba histolytica OX=5759 GN=EHI_037140 PE=4 SV=1	0	89.061	15	18	87	17	1150	128.9	5	74.59	18	metabolic process;regulation of biological process;response to stimulus	membrane	catalytic activity;nucleotide binding;signal transducer activity	Pf00069, Pf03302, Pf07714	3403274	EHI_037140; CL6EHI_037140	EHI_037140					0	0	1.336	0.659226	60.48	37.92	43.24	7.28746e+07	1.73106e+08	253433285	1.55407e+08	727425718	669473230	Peak Found	High	High	High	High	High	1
High	C4M646	Uncharacterized protein OS=Entamoeba histolytica OX=5759 GN=EHI_179950 PE=3 SV=1	0	40.344	17	10	31	10	639	73.9	8.59	16.5	10	metabolic process		catalytic activity;protein binding		3409904	EHI_179950; CL6EHI_179950	EHI_179950					0	0	0.46	0.659331	37.98	24.64	8.33	87312891	136228132	1.00802e+08	68219038	1.50638e+08	1.17234e+08	High	High	High	High	High	High	1
High	C4M0T9	Acid sphingomyelinase-like phosphodiesterase, putative OS=Entamoeba histolytica OX=5759 GN=EHI_100080 PE=3 SV=1	0	28.741	18	6	13	6	406	46.2	7.4	10.76	6			catalytic activity		3406013	EHI_100080; CL6EHI_100080	EHI_100080					0	0	1.39	0.661363	57.34	39.2	47.51	1.33723e+07	3.83677e+07	3.38885e+07	2.35435e+07	1.28144e+08	80147749	Peak Found	High	High	High	High	High	1
High	C4M9N3	HEAT repeat domain containing protein OS=Entamoeba histolytica OX=5759 GN=EHI_060990 PE=4 SV=1	0	22.936	5	4	9	4	807	90.9	5.1	13.75	4	transport	cytoplasm;membrane	transporter activity	Pf13513, Pf13646	3406463	EHI_060990; CL6EHI_060990	EHI_060990					0	0	0.442	0.661363	41.96	36.71	24.32	25866619	37223748	20734745	1.99914e+07	38246749	2.14766e+07	High	High	Peak Found	Peak Found	Peak Found	High	1
High	C4M745	Uncharacterized protein OS=Entamoeba histolytica OX=5759 GN=EHI_192040 PE=4 SV=1	0.001	10.813	18	4	6	3	167	19.4	6.96	1.81	4			catalytic activity;nucleotide binding	Pf02525, Pf03358, Pf12682	3409272	EHI_192040; CL6EHI_192040	EHI_192040					0	0	1.402	0.661363	55.19	40.77	19.7	2.07915e+07	21611838	1.30177e+07	5.30265e+07	100718872	62439210	Peak Found	Peak Found	Peak Found	Peak Found	High	High	1
High	C4M269	Uncharacterized protein OS=Entamoeba histolytica OX=5759 GN=EHI_174220 PE=4 SV=1	0	7.029	15	2	7	2	208	22.8	8.81	0	2		membrane			3406811	EHI_174220; CL6EHI_174220	EHI_174220					0	0	1.584	0.661363	77.73	60.67	62.92	1.48942e+06	7.16728e+06	1.06362e+07	9031326	8.35027e+06	2.88867e+07	Peak Found	Peak Found	High	Peak Found	Peak Found	High	1
High	C4LZB5	Vesicle transport protein OS=Entamoeba histolytica OX=5759 GN=EHI_000640 PE=3 SV=1	0	6.302	10	2	9	2	163	18.7	6.96	1.72	2	transport	membrane		Pf04178	3407503	EHI_000640; CL6EHI_000640	EHI_000640					0	0	0.431	0.661363	54.18	18.64	54.77	1.14549e+07	1.81572e+07	2.56319e+07	4561171	30331094	28354557	High	High	High	Peak Found	High	High	1
High	C4LWN4	Uncharacterized protein OS=Entamoeba histolytica OX=5759 GN=EHI_069460 PE=4 SV=1	0	34.364	14	8	25	8	710	80	8	29.41	8			protein binding		3405508	EHI_069460; CL6EHI_069460	EHI_069460		Ribosome biogenesis in eukaryotes			1	0	0.454	0.671083	42.37	21.34	29.29	3.19286e+07	6.11486e+07	5.95698e+07	2.47163e+07	7.80933e+07	7.70132e+07	High	High	High	High	High	High	1
High	C4M497	Uncharacterized protein OS=Entamoeba histolytica OX=5759 GN=EHI_098000 PE=2 SV=1	0	19.98	9	2	18	2	293	32.2	6.23	29.27	2		membrane			3405354	EHI_098000; CL6EHI_098000	EHI_098000					0	0	1.386	0.671083	71.73	30.88	15.21	1.11531e+07	2.60312e+07	30552369	3.49072e+07	8.78138e+07	78458754	High	High	High	High	High	High	1
High	B1N387	Aldehyde-alcohol dehydrogenase 2, putative OS=Entamoeba histolytica OX=5759 GN=EHI_024240 PE=4 SV=1	0	2831.91	87	98	6443	4	829	91.2	7.5	13275	98	metabolic process	cytosol;mitochondrion	catalytic activity;metal ion binding	Pf00171, Pf00465, Pf13685	6219615	EHI_024240; CL6EHI_024240	EHI_024240		Amoebiasis			1	0	0.464	0.673281	56.28	16.77	25.17	6.59268e+08	5.88255e+08	9.17457e+08	5.00964e+08	1603606573	1.26764e+09	High	High	High	High	High	High	1	Met-loss [N-Term]; Met-loss+Acetyl [N-Term]
High	C4MAN6	Uncharacterized protein OS=Entamoeba histolytica OX=5759 GN=EHI_016130 PE=4 SV=1	0	49.876	22	10	24	10	510	55.9	7.2	25.35	10			protein binding		3410735	EHI_016130; CL6EHI_016130	EHI_016130					0	0	1.388	0.6758	71.95	36.82	56.65	4.66107e+07	9.1025e+07	5.46796e+07	1.82696e+08	2.00249e+08	5.72511e+08	High	High	High	High	High	High	1
High	C4LVW2	Uncharacterized protein OS=Entamoeba histolytica OX=5759 GN=EHI_125750 PE=4 SV=1	0	24.996	15	5	16	5	423	49.5	7.47	11.98	5					3410809	EHI_125750; CL6EHI_125750	EHI_125750					0	0	0.459	0.6758	55.23	35.09	29.13	1.71027e+08	1.94588e+08	1.25044e+08	2.18554e+08	2.82728e+08	2.16064e+08	High	High	High	High	High	High	1
High	C4M9S3	Rho family GTPase OS=Entamoeba histolytica OX=5759 GN=EHI_135450 PE=3 SV=1	0	8.438	12	2	5	2	199	22.4	7.28	5.88	2	regulation of biological process;response to stimulus	membrane	catalytic activity;nucleotide binding	Pf00071, Pf08477	3403799	EHI_135450; CL6EHI_135450	EHI_135450					0	0	1.413	0.6758	32.06	19.89	27.04	41379286	37323533	45545704	106480620	126200876	121150276	High	High	High	Peak Found	Peak Found	Peak Found	1
High	C4LTC4	Uncharacterized protein OS=Entamoeba histolytica OX=5759 GN=EHI_045110 PE=4 SV=1	0	6.942	4	2	8	2	491	56	8.46	10.16	2		membrane			3411632	EHI_045110; CL6EHI_045110	EHI_045110					0	0	1.379	0.6758	50.2	33.15	31.05	17617626	31296986	19667326	32804998	118518608	98099680	Peak Found	Peak Found	Peak Found	High	High	High	1
High	C4M7Y2	Eukaryotic translation elongation factor 1 gamma, putative OS=Entamoeba histolytica OX=5759 GN=EHI_119540 PE=4 SV=1	0	84.365	47	8	91	8	156	18.1	4.75	232.44	8	metabolic process		RNA binding	Pf00647	3405780	EHI_119540; CL6EHI_119540	EHI_119540					0	0	1.288	0.677426	62.87	4.66	3.47	3.35467e+08	4.17168e+08	5.54421e+08	1.16264e+09	2136229153	1.84589e+09	High	High	High	High	High	High	1	Met-loss+Acetyl [N-Term]
High	C4LVI7	Cortexillin II, putative OS=Entamoeba histolytica OX=5759 GN=EHI_103430 PE=4 SV=1	0	241.566	66	35	143	34	584	67.6	5.12	240.18	35			protein binding	Pf00307	3406749	EHI_103430; CL6EHI_103430	EHI_103430					0	1	1.287	0.677564	69.28	42.39	49.95	1.95752e+08	3.76435e+08	7.12589e+08	4.57868e+08	1.14467e+09	1.96513e+09	High	High	High	High	High	High	1	Acetyl [N-Term]
High	C4M8C5	Uncharacterized protein OS=Entamoeba histolytica OX=5759 GN=EHI_039330 PE=4 SV=1	0.001	9.261	5	2	7	2	586	66.7	5.44	4.2	2					3408074	EHI_039330; CL6EHI_039330	EHI_039330					0	0	0.454	0.684952	86.82	10.04	118.94	46081691	50012743		82761906	4.32506e+07	2.05707e+06	High	High	Not Found	High	High	Peak Found	1
High	C4M8K8	Heat shock protein 70, putative OS=Entamoeba histolytica OX=5759 GN=EHI_197860 PE=4 SV=1	0	77.348	28	17	53	17	757	86.3	6.1	80.74	17			nucleotide binding	Pf00012	3405130	EHI_197860; CL6EHI_197860	EHI_197860					0	0	1.282	0.6862	45.7	20.55	11.85	2.68775e+08	4.4499e+08	3.70694e+08	694723786	1.0489e+09	1.11517e+09	High	High	High	High	High	High	1	Met-loss [N-Term]
High	C4LZS2	40S ribosomal protein S26 OS=Entamoeba histolytica OX=5759 GN=EHI_039010 PE=3 SV=1	0	54.41	40	8	56	2	144	16.4	10.64	78	8	metabolic process	ribosome	RNA binding;structural molecule activity	Pf01283	3411166	EHI_039010; CL6EHI_039010	EHI_039010		Ribosome			1	7	0.47	0.6862	107.52	114.23	92.57	2849236164	8.72739e+08	2.68599e+08	3293066131	2601515104	483300832	High	High	Not Found	High	High	Peak Found	1
High	C4M4W7	AMP deaminase OS=Entamoeba histolytica OX=5759 GN=EHI_029100 PE=3 SV=1	0	45.99	8	9	29	9	1261	147.7	6.18	40.19	9	metabolic process		catalytic activity;metal ion binding	Pf00643, Pf00962, Pf01485	3406964	EHI_029100; CL6EHI_029100	EHI_029100		Purine metabolism; Biosynthesis of secondary metabolites; Metabolic pathways; Biosynthesis of antibiotics			4	0	0.464	0.6862	50.01	20.78	12.96	5.92057e+07	8.84808e+07	7.09152e+07	47631387	1.00212e+08	68795673	High	High	High	High	High	High	1
High	C4M8Z4	Vacuolar protein sorting 35, putative OS=Entamoeba histolytica OX=5759 GN=EHI_086580 PE=3 SV=1	0	34.93	11	8	18	8	706	81.2	6.64	10.78	8	transport	cytosol;endosome	transporter activity	Pf03635	3405460		EHI_086580					0	0	0.453	0.6862	47.37	61.58	25.51	5.13232e+07	1.65665e+07	43996126	3.54191e+07	4.21991e+07	6.19707e+07	High	Peak Found	High	High	High	High	1
High	C4LTM2	Ubiquitin carboxyl-terminal hydrolase OS=Entamoeba histolytica OX=5759 GN=EHI_012290 PE=3 SV=1	0	25.544	7	6	18	6	880	102.9	5.29	27.33	6	metabolic process		catalytic activity	Pf00443, Pf13423	3410494	EHI_012290; CL6EHI_012290	EHI_012290					0	0	1.372	0.6862	94.97	19.7	17.45	2.19758e+07	3.98605e+07	37441277	6.39202e+07	90667199	8.19818e+07	High	High	High	High	High	High	1
High	C4LYZ1	Uncharacterized protein OS=Entamoeba histolytica OX=5759 GN=EHI_118070 PE=4 SV=1	0	21.542	4	3	7	3	767	86.6	5.19	18.33	3		membrane			3410357	EHI_118070; CL6EHI_118070	EHI_118070					0	0	1.485	0.6862	96.08	81.71	50.96	2.3406e+06	1.94644e+07	1.03987e+07	1.11692e+07	6.72248e+07	41798675	Peak Found	High	High	Peak Found	High	High	1
High	C4M7R2	Uncharacterized protein OS=Entamoeba histolytica OX=5759 GN=EHI_079180 PE=2 SV=1	0.001	10.38	8	3	15	3	354	40.2	6.93	0	3		membrane		Pf07970, Pf13850	3409234	EHI_079180; CL6EHI_079180	EHI_079180					0	0	1.408	0.6862	25.63	51.52	53.79	1.08995e+07	45116762	4.22406e+07	2.19769e+07	147293331	126902211	High	High	High	High	High	High	1
High	C4LVB6	Spatacsin_C domain-containing protein OS=Entamoeba histolytica OX=5759 GN=EHI_196980 PE=4 SV=1	0	8.159	2	3	10	3	1755	206.4	5.35	0	3				Pf14649	3407450	EHI_196980	EHI_196980					0	0	0.449	0.6862	56.96	26.18	72.21	1.44203e+07	29365989	2.52221e+07	2.03257e+06	3.37326e+07	28395969	High	High	High	Peak Found	High	High	1
High	C4M3U5	Proteasome subunit alpha type OS=Entamoeba histolytica OX=5759 GN=EHI_163650 PE=3 SV=1	0	7.281	15	2	5	2	245	27.5	6.81	2.1	2	metabolic process	cytoplasm;nucleus;proteasome	catalytic activity	Pf00227, Pf10584	3408023	EHI_163650; CL6EHI_163650	EHI_163650		Proteasome			1	0	0.447	0.6862	51.68	32.51	26.13	8.43571e+06	17190732	11986899	1.00609e+07	1.23841e+07	1.88248e+07	High	High	High	Peak Found	Peak Found	High	1
High	B1N4E7	Importin alpha-1 subunit, putative OS=Entamoeba histolytica OX=5759 GN=EHI_124900 PE=4 SV=1	0	6.337	6	3	7	3	488	55.8	5.41	1.68	3	transport	cytosol	transporter activity		6220066	EHI_124900; CL6EHI_124900	EHI_124900					0	0	0.394	0.6862	54.54	80.08	18.35	3.27387e+06	4253586	18287694	2.94368e+06	5.00846e+06	6.34481e+06	High	High	High	Peak Found	Peak Found	High	1
High	C4LTY8	CDP-alcohol phosphatidyltransferase family protein OS=Entamoeba histolytica OX=5759 GN=EHI_067920 PE=3 SV=1	0.003	3.582	6	2	2	2	371	42.3	6.71	0	2	metabolic process	membrane	catalytic activity	Pf01066	3411090	EHI_067920; CL6EHI_067920	EHI_067920		Glycerophospholipid metabolism; Ether lipid metabolism; Biosynthesis of secondary metabolites; Metabolic pathways			4	0	0.459	0.6862	84.65	80.04	80.74	134637358	286014242	3.49605e+07	94957215	341188524	3.48684e+07	High	Peak Found	Peak Found	Peak Found	Peak Found	High	1
High	C4LUJ3	Uncharacterized protein OS=Entamoeba histolytica OX=5759 GN=EHI_049950 PE=4 SV=1	0	27.459	14	6	11	6	543	61.2	7.44	11.72	6		membrane		Pf13360	3411489	EHI_049950; CL6EHI_049950	EHI_049950					0	0	1.366	0.688476	31.3	20.49	15.82	2.18111e+07	3.08873e+07	24889167	4.43781e+07	102260188	103997865	High	Peak Found	High	High	High	High	1
High	C4M7P6	Uncharacterized protein OS=Entamoeba histolytica OX=5759 GN=EHI_091090 PE=4 SV=1	0.001	10.791	13	2	2	2	201	22.7	5.71	4.19	2			catalytic activity;nucleotide binding		3404866	EHI_091090; CL6EHI_091090	EHI_091090					0	0	1.589	0.6907	50.82	51.25	20.4	3.40218e+06	6.47698e+06	2.56262e+06	8.35296e+06	19128726	21314388	Peak Found	Peak Found	Peak Found	Peak Found	Peak Found	High	1
High	C4LXS8	Uncharacterized protein OS=Entamoeba histolytica OX=5759 GN=EHI_087350 PE=4 SV=1	0	25.41	16	7	14	7	493	57	5.78	8.03	7	metabolic process			Pf04111	3402973	EHI_087350; CL6EHI_087350	EHI_087350					0	0	0.469	0.695679	110.43	90.39	88.11	129656431	19955950	7.45258e+07	8.92606e+07	3.18702e+07	4.66338e+07	High	Peak Found	High	High	High	High	1
High	C4M260	Uncharacterized protein OS=Entamoeba histolytica OX=5759 GN=EHI_174120 PE=4 SV=1	0.001	5.162	5	2	3	2	444	51.6	9.22	0	2					3406803	EHI_174120; CL6EHI_174120	EHI_174120					0	0	0.454	0.695679	50.95	42.31	32.67	37568484	30331178	24268538	31626136	38798852	29460278	High	High	Peak Found	Peak Found	High	Peak Found	1
High	C4M572	tRNA (guanine(37)-N1)-methyltransferase OS=Entamoeba histolytica OX=5759 GN=EHI_111740 PE=3 SV=1	0	21.594	15	5	12	5	382	43.9	7.97	11.11	5	metabolic process	cytoplasm;mitochondrion;nucleus;organelle lumen	catalytic activity;RNA binding	Pf01170, Pf02005, Pf02475	3404392	CL6EHI_111740	EHI_111740					0	0	0.455	0.700181	77.24	42.94	64.14	2.15534e+07	3.56886e+07	74711162	1.8781e+07	4.02824e+07	93643136	Peak Found	High	High	Peak Found	Peak Found	High	1
High	C4M692	Cytosolic regulator pianissimo, putative OS=Entamoeba histolytica OX=5759 GN=EHI_081760 PE=3 SV=1	0	11.869	5	4	4	4	1206	138.9	8.18	2.41	4	cell organization and biogenesis;regulation of biological process;response to stimulus		enzyme regulator activity	Pf14664, Pf14666, Pf14668	3406335	EHI_081760; CL6EHI_081760	EHI_081760					0	0	0.44	0.700181	80.78	90.31	57.29	5.92472e+06	2.22587e+07	4.12214e+06	6.00126e+06	3.05738e+07	1.18163e+07	Peak Found	High	Peak Found	Peak Found	High	Peak Found	1
High	C4M8H2	Elongation factor-2 kinase, putative OS=Entamoeba histolytica OX=5759 GN=EHI_090240 PE=4 SV=1	0.001	9.205	5	2	4	2	402	46.1	5.97	4.02	2	metabolic process		catalytic activity;RNA binding	Pf00092, Pf13519	3404426	EHI_090240; CL6EHI_090240	EHI_090240					0	0	1.458	0.700181	48.13	23.72	46.93	5218395	6.95899e+06	12150375	1.31527e+07	41193697	59059307	Peak Found	High	Peak Found	Peak Found	High	High	1
High	C4LUU5	SNF2 family protein OS=Entamoeba histolytica OX=5759 GN=EHI_178810 PE=4 SV=1	0	44.225	7	8	28	8	1527	174.4	6.79	28.12	8			nucleotide binding	Pf00176, Pf00271	3410586	EHI_178810; CL6EHI_178810	EHI_178810					0	0	0.477	0.701988	90.46	92.85	30.6	2.66558e+08	1.12972e+08	5.28421e+07	6.75823e+07	174196140	8.33264e+07	High	High	High	High	High	High	1
High	C4M0E0	Uncharacterized protein OS=Entamoeba histolytica OX=5759 GN=EHI_006550 PE=4 SV=1	0	21.828	10	6	12	6	729	83.2	7.25	19.46	6			protein binding;RNA binding	Pf02854	3408777	EHI_006550; CL6EHI_006550	EHI_006550					0	0	1.274	0.705222	33.49	16.26	15.03	1.7322e+08	1.64808e+08	2.03034e+08	2.88127e+08	5.59529e+08	6.35312e+08	Peak Found	High	Peak Found	High	High	High	1
High	C4MB93	5'-3' exonuclease domain containing protein OS=Entamoeba histolytica OX=5759 GN=EHI_093360 PE=4 SV=1	0	14.407	8	5	7	5	666	77.5	7.56	0	5	metabolic process		catalytic activity	Pf03159	3410158	EHI_093360; CL6EHI_093360	EHI_093360		RNA degradation; Ribosome biogenesis in eukaryotes			2	0	0.464	0.709559	19.89	23.67	57.91	3.65254e+07	2.86441e+07	5.34077e+07	8.23675e+06	56311883	5.86879e+07	Peak Found	High	High	Peak Found	Peak Found	High	1	Met-loss [N-Term]
High	C4M5Z7	Rho family GTPase OS=Entamoeba histolytica OX=5759 GN=EHI_181250 PE=3 SV=1	0	119.54	46	10	219	8	196	21.8	7.56	308.27	10	regulation of biological process;response to stimulus	membrane	catalytic activity;nucleotide binding	Pf00025, Pf00071, Pf08477	3407299	EHI_181250; CL6EHI_181250	EHI_181250		Phagosome; AGE-RAGE signaling pathway in diabetic complications			2	6	1.257	0.711044	56.99	25.31	10.82	3.14706e+09	2.89172e+09	2.95267e+09	6.27074e+09	10147489914	8767254201	High	High	High	High	High	High	1
High	B1N2H8	Dolichyl-diphosphooligosaccharide--protein glycosyltransferase subunit 1 OS=Entamoeba histolytica OX=5759 GN=EHI_045470 PE=3 SV=1	0	54.027	28	10	34	1	398	46.1	6.73	42.21	10	metabolic process	endoplasmic reticulum;membrane	catalytic activity	Pf04597	6219339		EHI_045470					0	0	1.529	0.715727	63.54	55.87	42.82	3.22711e+06	13094749	9099248	9624980	45891108	28657468	Peak Found	Peak Found	Peak Found	Peak Found	High	High	1
High	C4LZI5	Uncharacterized protein OS=Entamoeba histolytica OX=5759 GN=EHI_124490 PE=4 SV=1	0.001	4.604	4	2	4	2	628	74.9	5.58	0	2					3409159	EHI_124490; CL6EHI_124490	EHI_124490					0	0	0.452	0.715882	35.93	21.62	38.67	1.23315e+07	1.10721e+07	1.29348e+07	4127561	18058756	1.21986e+07	Peak Found	High	Peak Found	High	Peak Found	Peak Found	1
High	C4M9H6	Nucleolar complex protein 2 homolog, putative OS=Entamoeba histolytica OX=5759 GN=EHI_105790 PE=3 SV=1	0	44.715	18	9	22	9	508	58.3	5.69	24.74	9				Pf03715	3410959	EHI_105790; CL6EHI_105790	EHI_105790					0	0	0.476	0.717179	69.04	40.16	62.49	3.80987e+07	7.45922e+07	1.34072e+08	2.22756e+07	1.06732e+08	159833917	High	High	High	Peak Found	Peak Found	High	1
High	C4LUF9	Uncharacterized protein OS=Entamoeba histolytica OX=5759 GN=EHI_049580 PE=4 SV=1	0	8.05	6	2	3	2	512	58.5	6.54	3.73	2					3410208	EHI_049580; CL6EHI_049580	EHI_049580					0	0	1.707	0.717932	15.83	15.66	35.75	453158	708178		2.52249e+06	1.01572e+07	6.63993e+06	Peak Found	Peak Found	Not Found	Peak Found	High	High	1
High	C4M656	DNA topoisomerase OS=Entamoeba histolytica OX=5759 GN=EHI_042880 PE=3 SV=1	0	8.205	4	3	3	3	840	95.2	8.47	5.16	3	metabolic process	nucleus	catalytic activity;DNA binding	Pf01131, Pf01751	3406950	EHI_042880; CL6EHI_042880	EHI_042880		Homologous recombination			1	0	1.483	0.72042	50.37	57.86	28.29	7.44163e+06	2.32664e+06	11495055	24560769	2.79169e+07	28227443	Peak Found	Peak Found	Peak Found	Peak Found	Peak Found	High	1
High	Q5NSZ9	Rab family GTPase (Fragment) OS=Entamoeba histolytica OX=5759 GN=EhRabX17 PE=3 SV=1	0	8.946	10	2	7	2	200	22.2	8.47	8.52	2	regulation of biological process;response to stimulus		catalytic activity;nucleotide binding	Pf00025, Pf00071, Pf08477	3410856	EHI_042250; CL6EHI_042250	EHI_042250					0	0	1.417	0.725758	46.94	28.87	32.12	3.73324e+06		8648330	2.05304e+07	70186463	67936450	High	Not Found	High	High	High	High	1
High	C4LSN4	Non-specific serine/threonine protein kinase OS=Entamoeba histolytica OX=5759 GN=EHI_151950 PE=3 SV=1	0	9.018	9	3	10	3	335	38.7	8.22	3.6	3	metabolic process;regulation of biological process;response to stimulus;transport	cytoplasm;nucleus	catalytic activity;nucleotide binding	Pf00069, Pf07714	3411672	EHI_151950; CL6EHI_151950	EHI_151950					0	0	1.344	0.726981	63.13	33.09	11.56	6.54894e+06	16521855	16521489	4.3424e+07	95441903	93249007	Peak Found	High	High	High	High	High	1
High	C4LWD8	ER membrane protein complex subunit 1 OS=Entamoeba histolytica OX=5759 GN=EHI_096250 PE=3 SV=1	0	45.269	22	10	24	10	622	69.8	7.28	27.81	10	metabolic process	membrane		Pf07774	3411227	EHI_096250; CL6EHI_096250	EHI_096250					0	0	1.345	0.727617	49.14	13.97	20.18	4.12891e+07	6.73741e+07	8.02263e+07	2.14536e+08	3.67625e+08	2.42314e+08	Peak Found	High	High	High	High	High	1
High	C4LZM8	DEAD/DEAH box helicase, putative OS=Entamoeba histolytica OX=5759 GN=EHI_175030 PE=3 SV=1	0	8.114	4	2	2	2	578	66.2	7.5	2.33	2	metabolic process	cytoplasm	catalytic activity;nucleotide binding	Pf00270, Pf00271, Pf02557	3407642	EHI_175030; CL6EHI_175030	EHI_175030					0	0	1.553	0.729917	68.24	7.9	78.81	2.21107e+06	3.23837e+06	3.63837e+06	1354953	11538965	18792945	Peak Found	High	Peak Found	High	Peak Found	Peak Found	1
High	C4M8U0	Rav1p_C domain-containing protein OS=Entamoeba histolytica OX=5759 GN=EHI_143820 PE=4 SV=1	0	69.124	11	18	52	18	1897	216	7.3	34.58	18	cell organization and biogenesis;cellular homeostasis		protein binding	Pf12234	3404728	EHI_143820; CL6EHI_143820	EHI_143820					0	0	0.482	0.730796	45.57	16.67	13.74	1.92004e+08	190756786	2.15144e+08	1.25844e+08	314880444	2.64923e+08	High	High	High	High	High	High	1
High	C4LSP0	Elongator complex protein 3 OS=Entamoeba histolytica OX=5759 GN=EHI_152010 PE=3 SV=1	0	40.763	20	9	52	9	576	65.7	8.28	74.76	9	cell organization and biogenesis;metabolic process;regulation of biological process	cytoplasm;nucleus	catalytic activity;metal ion binding	Pf00583, Pf04055	3411722	EHI_152010; CL6EHI_152010	EHI_152010					0	0	1.27	0.730796	59.09	16.25	29.75	1.03732e+08	9.86018e+07	121714583	296381520	4.01156e+08	2.81213e+08	High	High	High	High	High	High	1
High	C4M343	V-type proton ATPase proteolipid subunit OS=Entamoeba histolytica OX=5759 GN=EHI_059840 PE=2 SV=1	0	37.923	14	2	43	2	177	18.1	7.55	99	2	cellular homeostasis;reproduction;transport	membrane;vacuole	catalytic activity;transporter activity	Pf00137	3407209	EHI_059840; CL6EHI_059840	EHI_059840		Phagosome; Metabolic pathways; Oxidative phosphorylation			3	0	1.244	0.730796	29.99	6.88	10.42	2.31597e+08	315237462	336991275	6.33592e+08	1.03172e+09	8.92005e+08	High	High	High	High	High	High	1
High	Q9BLF2	Rab family GTPase OS=Entamoeba histolytica OX=5759 GN=EhRabC1 PE=2 SV=1	0	31.808	35	6	56	4	204	22.4	7.2	81.06	6	regulation of biological process;response to stimulus		catalytic activity;nucleotide binding	Pf00006, Pf00025, Pf00071, Pf04670, Pf08477, Pf09439, Pf13191, Pf13207, Pf13401	3410731	EHI_153690; CL6EHI_153690	EHI_153690					0	0	1.337	0.730796	44.07	28.36	10.98	4.31972e+07	7.32897e+07	50900373	100456298	173367161	137064539	High	High	High	High	High	High	1
High	C4M038	Rho guanine nucleotide exchange factor, putative OS=Entamoeba histolytica OX=5759 GN=EHI_021230 PE=4 SV=1	0	30.273	16	7	19	7	455	52.8	7.08	17.5	7	regulation of biological process		metal ion binding	Pf00169, Pf00621, Pf01363, Pf15413	3409699	EHI_021230; CL6EHI_021230	EHI_021230					0	0	1.354	0.730796	74.52	13.53	79.98	2.51223e+07	31899976	4.85866e+07	47565175	123805948	339387990	High	High	High	High	High	High	1
High	C4LUJ8	Uncharacterized protein OS=Entamoeba histolytica OX=5759 GN=EHI_022850 PE=4 SV=1	0	16.103	11	5	15	5	509	58.7	5.55	9.25	5					3407791	EHI_022850; CL6EHI_022850	EHI_022850					0	0	0.481	0.730796	60.88	96.03	29.78	45908523	2.11307e+08	40530096	54675910	5.63818e+07	8.43038e+07	High	High	High	High	High	High	1
High	Q1EPY1	EhVps45B (Fragment) OS=Entamoeba histolytica OX=5759 GN=EHI_151710 PE=3 SV=1	0	8.206	4	2	5	2	542	61.7	6.42	3.9	2	transport			Pf00995	3411716	EHI_151710; CL6EHI_151710	EHI_151710					0	0	1.528	0.730796	12.43	11.83	55.68		2.16338e+06	3.13063e+06	3526184	22763665	23081333	Not Found	Peak Found	High	Peak Found	Peak Found	High	1
High	C4LYI0	Uncharacterized protein OS=Entamoeba histolytica OX=5759 GN=EHI_093890 PE=4 SV=1	0	8.125	2	2	2	2	1144	134.2	5.08	4.78	2				Pf07534	3411580	EHI_093890; CL6EHI_093890	EHI_093890					0	0	1.517	0.730796	52.89	37.05	59.79		2.46916e+06	5166920		8824673	19391760	Not Found	Peak Found	Peak Found	Not Found	Peak Found	High	1
High	C4MB25	Sodium/hydrogen exchanger OS=Entamoeba histolytica OX=5759 GN=EHI_176180 PE=3 SV=1	0	12.362	5	2	4	2	604	66.9	5.76	2.28	2	cellular homeostasis;transport	membrane	transporter activity	Pf00999	3405920	EHI_176180; CL6EHI_176180	EHI_176180					0	0	0.463	0.732928	56.7	9.95	20.77	23371006	28331802	29562852		4.60426e+07	30535337	Peak Found	Peak Found	High	Not Found	High	High	1
High	C4LUR3	Cysteine protease binding protein family 6 OS=Entamoeba histolytica OX=5759 GN=cpbf6 PE=2 SV=1	0	453.368	52	35	347	35	895	97.8	5.1	686.76	35	metabolic process	membrane	catalytic activity		3407348	EHI_178470; CL6EHI_178470	EHI_178470					0	0	1.233	0.733056	79.58	44.07	28.8	9.37174e+08	1.90721e+09	3.58617e+09	2.83049e+09	8.89102e+09	8.70969e+09	High	High	High	High	High	High	1
High	C4LV53	Dipeptidyl-peptidase, putative OS=Entamoeba histolytica OX=5759 GN=EHI_182720 PE=4 SV=1	0	231.818	57	30	196	30	669	75.5	5.21	307.71	30	metabolic process		catalytic activity	Pf00326	3402656	EHI_182720	EHI_182720					0	0	1.234	0.733056	94.9	53.72	60.18	2.51075e+08	1.05986e+09	1.35018e+09	7.56957e+08	5248492453	2.56875e+09	High	High	High	High	High	High	1
High	C4MAL8	Uncharacterized protein OS=Entamoeba histolytica OX=5759 GN=EHI_123280 PE=4 SV=1	0	104.632	42	13	76	12	355	41.1	7.4	110.42	13					3404467	EHI_123280	EHI_123280					0	0	1.221	0.733056	66.95	28.09	18.51	1.67422e+08	2.45893e+08	4.34803e+08	4.04861e+08	7.91048e+08	9.46854e+08	High	High	High	High	High	High	1
High	C4LZ34	Uncharacterized protein OS=Entamoeba histolytica OX=5759 GN=EHI_009600 PE=4 SV=1	0	24.598	4	7	25	7	1640	191.9	8.18	3.69	7					3408966	EHI_009600; CL6EHI_009600	EHI_009600					0	0	0.477	0.735366	76.8	8.59	15.05	4.03975e+07	4.75638e+07	52097643	3.57912e+07	8.55678e+07	5.80914e+07	High	High	High	High	High	High	1
High	C4M0E3	Thioredoxin, putative OS=Entamoeba histolytica OX=5759 GN=EHI_006700 PE=4 SV=1	0	22.826	24	3	21	3	150	17.6	8.94	35.58	3	cellular homeostasis;regulation of biological process			Pf00085	3408773	EHI_006700; CL6EHI_006700	EHI_006700					0	0	1.311	0.735366	42.76	20.64	26.39	21415763	26788457	22313506	58269798	90096675	57511488	High	Peak Found	High	High	High	High	1
High	C4M0X0	60S ribosomal protein L37-A, putative OS=Entamoeba histolytica OX=5759 GN=EHI_015320 PE=3 SV=1	0.001	10.01	22	2	11	2	77	9	11.41	7.24	2	metabolic process	ribosome	RNA binding;structural molecule activity	Pf01907	3404451; 3404461; 3405372; 3408808	EHI_015320; EHI_048990; EHI_156690; EHI_158270; CL6EHI_015320; CL6EHI_158270; CL6EHI_048990; CL6EHI_156690	EHI_048990; EHI_158270; EHI_156690; EHI_015320		Ribosome			1	0	1.329	0.735366	56.41	87.16	31.74	117030569	2.58403e+07	59213604	1.56933e+08	155152203	202906652	High	Peak Found	High	High	Peak Found	Peak Found	1
High	C4M4L1	Uncharacterized protein OS=Entamoeba histolytica OX=5759 GN=EHI_031290 PE=4 SV=1	0	6.469	2	2	6	2	1094	125.7	7.17	3.51	2	regulation of biological process;response to stimulus	cytoplasm	protein binding	Pf00130, Pf00620, Pf13832	3408399	EHI_031290; CL6EHI_031290	EHI_031290					0	0	0.394	0.735366	82.28	23.41	70.55	2.05527e+06	2697107	2.0791e+06	878460	6760279	2.55729e+06	High	High	Peak Found	Peak Found	Peak Found	High	1
High	C4M5C0	Uncharacterized protein OS=Entamoeba histolytica OX=5759 GN=EHI_121740 PE=4 SV=1	0	27.069	18	6	11	6	360	41.9	6.47	20.61	6					3406087	EHI_121740; CL6EHI_121740	EHI_121740					0	0	1.339	0.73575	89.11	43.3	53.38	1.14086e+07	3.14215e+07	4.57193e+07	4.24118e+07	109148907	194892072	Peak Found	High	Peak Found	Peak Found	High	High	1
High	C4LTM9	Rab family GTPase OS=Entamoeba histolytica OX=5759 GN=EHI_012380 PE=3 SV=1	0	17.086	15	3	3	3	239	26.6	8.37	6.46	3	regulation of biological process;response to stimulus		catalytic activity;nucleotide binding	Pf00071, Pf04670, Pf08477	3409656	EHI_012380; CL6EHI_012380	EHI_012380					0	0	1.498	0.737749	82.33	19.63	65.92	3.76032e+06	3.52002e+06	6.41505e+06	1.84789e+07	7.69589e+06	17751435	Peak Found	Peak Found	Peak Found	High	Peak Found	High	1
High	C4LZC8	TLDc domain-containing protein OS=Entamoeba histolytica OX=5759 GN=EHI_000790 PE=4 SV=1	0.001	4.643	9	2	11	2	232	27.1	6.21	9	2				Pf07534	3407479	EHI_000790; CL6EHI_000790	EHI_000790					0	0	1.35	0.737749	16.49	15.74	8.46	22078524	35664011	4.60245e+07	47932520	105484168	95427776	High	High	High	High	High	High	1
High	B1N4G2	Uncharacterized protein (Fragment) OS=Entamoeba histolytica OX=5759 GN=EHI_187800 PE=4 SV=1	0	66.693	28	14	75	14	508	57.1	5.21	107.34	14				Pf00092, Pf08487, Pf13519, Pf13768	6220083	EHI_187800	EHI_187800					0	0	1.211	0.738144	41	16.69	5.05	1.65302e+08	2.76099e+08	348485032	418453259	827437902	786052392	High	High	High	High	High	High	1
High	C4M4Y1	Serine protease inhibitor, putative OS=Entamoeba histolytica OX=5759 GN=EHI_119330 PE=2 SV=1	0	24.061	17	6	19	6	371	42.6	5.67	25.73	6	metabolic process;regulation of biological process		catalytic activity;enzyme regulator activity	Pf00079	3404564	EHI_119330; CL6EHI_119330	EHI_119330		Amoebiasis			1	0	1.312	0.741105	65.08	51.94	16.3	2.32823e+07	84301070	5.91322e+07	163496744	229790206	222167116	High	High	High	High	High	High	1
High	C4M620	DEAD/DEAH box helicase, putative OS=Entamoeba histolytica OX=5759 GN=EHI_125170 PE=4 SV=1	0	31.75	8	6	21	6	1062	122.6	5.49	33.05	6	metabolic process		catalytic activity;nucleotide binding	Pf00270, Pf08148, Pf08574	3402915	EHI_125170; CL6EHI_125170	EHI_125170					0	0	0.473	0.741235	71.5	59.06	57.2	7.28728e+06	3.98982e+07	4.08451e+07	8.22452e+06	5.15097e+07	5.68209e+07	Peak Found	High	High	Peak Found	High	High	1
High	C4M4I1	Tyrosine kinase, putative OS=Entamoeba histolytica OX=5759 GN=EHI_138750 PE=4 SV=1	0	161.865	28	27	148	26	1088	124.1	5.43	186.52	27	metabolic process;regulation of biological process;response to stimulus	membrane	catalytic activity;nucleotide binding;signal transducer activity	Pf00069, Pf03302, Pf07714	3404435	EHI_138750; CL6EHI_138750	EHI_138750					0	3	1.225	0.741585	73.36	26.34	39.73	3.43949e+08	742852399	7.57094e+08	5.08931e+08	2309610446	1.74204e+09	High	High	High	High	High	High	1
High	C4LWQ4	Uncharacterized protein OS=Entamoeba histolytica OX=5759 GN=EHI_198580 PE=4 SV=1	0	143.08	73	16	143	16	202	22.6	5.5	268.88	16				Pf12724	3409517	EHI_198580; CL6EHI_198580	EHI_198580					0	0	1.224	0.741585	53.65	11.58	12.53	1.29644e+09	1882883133	2504833297	2289897187	4361631942	4.80245e+09	High	High	High	High	High	High	1	Met-loss+Acetyl [N-Term]
High	C4LZ01	Cullin, putative OS=Entamoeba histolytica OX=5759 GN=EHI_118180 PE=3 SV=1	0	15.053	5	3	5	3	741	86.9	8.05	4.14	3	metabolic process		catalytic activity;protein binding	Pf00888, Pf10557	3410362	EHI_118180; CL6EHI_118180	EHI_118180					0	0	0.463	0.741585	64.25	20.85	42.64	1.30527e+07	24537520	2.34145e+07	1.02945e+07	45735024	2.51289e+07	Peak Found	High	High	Peak Found	High	High	1
High	C4M254	Transporter, major facilitator family OS=Entamoeba histolytica OX=5759 GN=EHI_173950 PE=4 SV=1	0.001	10.753	4	2	13	2	528	58.7	8.5	10.04	2	transport	membrane	transporter activity	Pf07690	3406820	EHI_173950; CL6EHI_173950	EHI_173950					0	0	0.474	0.741585	42.62	20.53	11.41	1.93647e+07	1.59305e+07	25350759	1.75585e+07	32242003	2.39579e+07	Peak Found	High	High	High	High	High	1
High	C4M5A4	Uncharacterized protein OS=Entamoeba histolytica OX=5759 GN=EHI_081360 PE=4 SV=1	0	8.712	5	2	10	2	351	41.2	6.7	3.64	2		membrane			3411145	EHI_081360; CL6EHI_081360	EHI_081360					0	0	0.464	0.741585	60.06	50.62	25.09	2.943e+07	2.07281e+07	16418709	1.76626e+07	2.63384e+07	1.80925e+07	High	High	High	High	High	High	1
High	C4LUR0	Uncharacterized protein OS=Entamoeba histolytica OX=5759 GN=EHI_178440 PE=4 SV=1	0	16.756	3	6	10	6	2533	294.4	6.62	1.66	6	regulation of biological process;reproduction			Pf04611	3407331	EHI_178440	EHI_178440					0	0	0.487	0.741848	62.42	18.4	33.08	3.85171e+07	5.67017e+07	4.77866e+07	3.61385e+07	9.06646e+07	117949454	High	High	High	High	Peak Found	Peak Found	1
High	C4LZ79	Uncharacterized protein OS=Entamoeba histolytica OX=5759 GN=EHI_104700 PE=4 SV=1	0.001	10.416	3	4	7	4	1143	130.1	5.95	2.06	4	regulation of biological process		enzyme regulator activity		3404884	EHI_104700; CL6EHI_104700	EHI_104700					0	0	0.47	0.742652	17.61	15.16	2.33	34518506	38466867	38891445	2.71778e+07	54033075	48142905	Peak Found	Peak Found	High	High	High	Peak Found	1
High	C4LUI9	Threonine dehydratase OS=Entamoeba histolytica OX=5759 GN=EhTD2 PE=2 SV=1	0	56.668	23	10	57	10	429	46.5	6.29	65.67	10	metabolic process			Pf00291, Pf13291	3411481	EHI_049910; CL6EHI_049910	EHI_049910		Metabolic pathways; Valine, leucine and isoleucine biosynthesis; Biosynthesis of antibiotics; Carbon metabolism; Biosynthesis of amino acids; Glycine, serine and threonine metabolism; Biosynthesis of secondary metabolites			7	0	1.221	0.745747	48.64	56.6	29.86	9.25887e+08	5.33911e+08	5.11768e+08	1.14015e+09	1403781251	1.14466e+09	High	High	High	High	High	High	1
High	C4MB22	Ribose 5-phosphate isomerase, putative OS=Entamoeba histolytica OX=5759 GN=EHI_176150 PE=4 SV=1	0	23.727	36	4	17	4	146	16.1	7.81	23.86	4	metabolic process		catalytic activity	Pf02502	3405917	EHI_176150; CL6EHI_176150	EHI_176150		Biosynthesis of antibiotics; Pentose phosphate pathway; Biosynthesis of amino acids; Carbon metabolism; Fructose and mannose metabolism; Biosynthesis of secondary metabolites; Metabolic pathways			7	0	1.321	0.749529	53.62	98.45	23.97	2.20727e+07	466926	6.7295e+07	5.42556e+07		129999069	High	Peak Found	High	High	Not Found	High	1	Acetyl [N-Term]
High	C4LVB5	Importin beta-3 subunit family protein, putative OS=Entamoeba histolytica OX=5759 GN=EHI_196970 PE=4 SV=1	0	25.677	7	6	15	6	964	108.9	6.06	10.16	6	transport	cytoplasm;membrane	transporter activity		3407449	EHI_196970; CL6EHI_196970	EHI_196970					0	0	0.489	0.749775	74.73	41.72	42.61	5.47319e+07	8.23557e+07	4.01834e+07	4.88817e+07	1.12372e+08	3.89991e+07	High	High	High	High	High	High	1
High	C4M5U9	Pumilio family RNA-binding protein OS=Entamoeba histolytica OX=5759 GN=EHI_026330 PE=4 SV=1	0	12.985	8	3	3	3	528	61.5	4.81	4.82	3			RNA binding	Pf00806	3409694	EHI_026330	EHI_026330					0	0	1.559	0.749775	128.65	92.69	151.71	9290566		2.96118e+06	1.25549e+07	822120	1.19684e+06	Peak Found	Not Found	High	Peak Found	Peak Found	High	1
High	C4M1U3	Thioredoxin, putative OS=Entamoeba histolytica OX=5759 GN=EHI_027550 PE=2 SV=1	0	38.687	33	8	29	8	300	35.2	7.85	29.15	8	cellular homeostasis;metabolic process;regulation of biological process;response to stimulus	endoplasmic reticulum	catalytic activity	Pf00085, Pf13098, Pf13905	3411850	EHI_027550	EHI_027550					0	0	1.286	0.750136	62.3	14.84	9.77	6.16137e+07	1.03991e+08	111198912	1.79928e+08	3.65674e+08	3.69886e+08	High	High	High	High	High	High	1
High	B1N5Z9	AIG1 family protein, putative OS=Entamoeba histolytica OX=5759 GN=EHI_157360 PE=4 SV=1	0	27.155	31	8	20	3	285	32.9	5.31	16.54	8		membrane			6220733	EHI_157360	EHI_157360					0	5	1.216	0.751477	62.03	82.31	12.16	8.68108e+08	99624176	7.49694e+08	1.71054e+09	3212083386	2320132096	High	High	High	High	High	High	1
High	C4MB21	Profilin OS=Entamoeba histolytica OX=5759 GN=EHI_176140 PE=3 SV=1	0	195.266	58	13	249	13	130	13.2	7.81	567.37	13	cell organization and biogenesis;regulation of biological process	cytoplasm;cytoskeleton	protein binding	Pf00235	3405916	EHI_176140	EHI_176140					0	0	1.215	0.751968	80.34	85.18	86.26	5.7593e+09	1.36726e+08	1.03452e+10	1.30878e+10	3.47368e+08	2.71618e+10	High	High	High	High	High	High	1	Met-loss+Acetyl [N-Term]
High	C4MAW2	Uncharacterized protein OS=Entamoeba histolytica OX=5759 GN=EHI_183890 PE=4 SV=1	0	22.645	9	7	20	7	861	99.1	6.3	7.84	7	metabolic process	nucleus		Pf08620	3402356	EHI_183890; CL6EHI_183890	EHI_183890					0	0	0.493	0.751968	62.71	29.13	35.9	2.08243e+08	3.32068e+08	5.66098e+08	2.70495e+08	897529523	992798482	High	High	High	High	High	High	1
High	C4LYZ2	Protein kinase, putative OS=Entamoeba histolytica OX=5759 GN=EHI_118080 PE=4 SV=1	0	81.134	25	11	45	11	675	76.6	8.6	58.42	11	metabolic process	nucleus	catalytic activity;nucleotide binding	Pf00069, Pf01636, Pf07714	3410356	EHI_118080; CL6EHI_118080	EHI_118080					0	0	0.496	0.753156	39.51	9.7	8.82	1.93938e+08	202662281	2.57493e+08	1.76405e+08	303308935	3.22794e+08	High	High	High	High	High	High	1
High	C4M7X1	Uncharacterized protein OS=Entamoeba histolytica OX=5759 GN=EHI_047800 PE=2 SV=1	0	94.172	37	12	103	12	304	34	5.52	199.6	12					3404910	EHI_047800; CL6EHI_047800	EHI_047800					0	0	1.214	0.754112	76.47	46.83	37.9	1.52024e+08	5.39025e+08	4.80866e+08	462171897	1.96657e+09	1.63508e+09	High	High	High	High	High	High	1
High	B1N2P3	Pantothenate kinase 1, putative OS=Entamoeba histolytica OX=5759 GN=EHI_183060 PE=4 SV=1	0	14.034	11	3	6	3	403	45.2	5.36	9.13	3	metabolic process		catalytic activity;nucleotide binding	Pf03630	6219408	EHI_183060; CL6EHI_183060	EHI_183060		Pantothenate and CoA biosynthesis; Metabolic pathways			2	0	1.33	0.754125	74.7	30.88	37.88	8618883	1.81507e+07	25162510	19029615	65352806	73309410	Peak Found	Peak Found	High	High	High	High	1
High	B1N2K6	Protein kinase, putative OS=Entamoeba histolytica OX=5759 GN=EHI_068600 PE=3 SV=1	0	12.76	9	5	5	5	467	54.4	6.24	1.72	5	metabolic process;regulation of biological process;response to stimulus		catalytic activity;nucleotide binding	Pf00069, Pf01636, Pf07714	3411318; 6219368	EHI_068600; EHI_110490; CL6EHI_068600; CL6EHI_110490	EHI_068600; EHI_110490					0	0	1.281	0.755611	63.33	24.26	34.11	2.33526e+07	2.24166e+07	4.49028e+07	4.43215e+07	66968128	114867802	Peak Found	Peak Found	High	High	Peak Found	High	1
High	B1N341	Cortexillin, putative OS=Entamoeba histolytica OX=5759 GN=EHI_104560 PE=4 SV=1	0	232.267	53	31	139	30	560	65	5.22	233.66	31			protein binding	Pf00307	6219566	EHI_104560; CL6EHI_104560	EHI_104560					0	0	1.21	0.758119	74.58	30.79	70.47	3.21012e+08	5.0821e+08	8.95441e+08	4.40787e+08	1.56297e+09	3153587919	High	High	High	High	High	High	1	Met-loss+Acetyl [N-Term]
High	C4LYE4	PH domain-containing protein OS=Entamoeba histolytica OX=5759 GN=EHI_008090 PE=2 SV=1	0	17.015	13	6	25	5	482	54	6.1	9.37	6				Pf00169, Pf15413	3408694	EHI_008090; CL6EHI_008090	EHI_008090					0	0	1.325	0.758927	52.85	39.27	17.26	9.92694e+06	9.83315e+06	25177217	3.23976e+07	48116898	6.07729e+07	High	Peak Found	High	High	High	High	1
High	C4M315	Tyrosine kinase, putative OS=Entamoeba histolytica OX=5759 GN=EHI_025280 PE=4 SV=1	0	35.986	7	5	27	1	1124	125.5	4.89	30.8	5	metabolic process;regulation of biological process;response to stimulus	membrane	catalytic activity;nucleotide binding;signal transducer activity	Pf00069, Pf03302, Pf07714	3407245	EHI_025280; CL6EHI_025280	EHI_025280					0	0	0.447	0.759184	70.94	43.68	73.44	2197826	7215484	6.74256e+06		3165902	8920164	Peak Found	Peak Found	High	Not Found	Peak Found	Peak Found	1
High	C4M876	Uncharacterized protein OS=Entamoeba histolytica OX=5759 GN=EHI_098830 PE=4 SV=1	0	20.066	5	7	9	7	1416	161.2	6.35	0	7					3406413	EHI_098830; CL6EHI_098830	EHI_098830					0	0	0.495	0.759184	65.14	62.89	69.75	2.02089e+08	1.6264e+08	6.80202e+07	4.66049e+08	4.40293e+08	1.70788e+08	High	High	Peak Found	Peak Found	High	High	1
High	C4M8F4	Uncharacterized protein OS=Entamoeba histolytica OX=5759 GN=EHI_036510 PE=3 SV=1	0	32.926	17	6	27	6	440	50.8	6.07	30.12	6			catalytic activity	Pf00221	3405873	EHI_036510; CL6EHI_036510	EHI_036510					0	0	1.286	0.760663	49.35	20.94	10.84	1.74482e+07	3.34043e+07	3.67173e+07	4.92518e+07	9.75382e+07	1.02235e+08	High	High	High	High	High	High	1
High	C4M7D2	CLP1_P domain-containing protein OS=Entamoeba histolytica OX=5759 GN=EHI_011190 PE=4 SV=1	0.001	4.97	7	2	3	2	477	54	7.21	0	2	metabolic process	nucleus	catalytic activity;nucleotide binding		3406180	EHI_011190; CL6EHI_011190	EHI_011190					0	0	0.432	0.761512	68.37	67.47	58.89	674882	5.44615e+06	6.19541e+06	2.0039e+06	4.38247e+06	9.28624e+06	Peak Found	Peak Found	High	Peak Found	High	High	1
High	C4M0E4	Uncharacterized protein OS=Entamoeba histolytica OX=5759 GN=EHI_006710 PE=3 SV=1	0	72.327	27	8	64	8	447	51.1	6.52	119.27	8	metabolic process	membrane	catalytic activity	Pf00561, Pf12697	3408772	EHI_006710; CL6EHI_006710	EHI_006710					0	0	0.492	0.762933	47.51	7.08	11.88	1.28603e+08	1.62498e+08	174607914	1.65584e+08	250079466	2.66794e+08	High	High	High	High	High	High	1
High	C4LSJ9	Uncharacterized protein OS=Entamoeba histolytica OX=5759 GN=EHI_151580 PE=4 SV=1	0	15.655	10	3	6	3	434	48.8	6.43	8.71	3					3411655	EHI_151580; CL6EHI_151580	EHI_151580					0	0	1.376	0.764288	70.02	45.85	39.97	7.33225e+06	8.28225e+06	2.21618e+07	1.46008e+07	6.66983e+07	4.86144e+07	Peak Found	Peak Found	High	Peak Found	High	High	1
High	C4M4N5	RhoGAP domain containing protein OS=Entamoeba histolytica OX=5759 GN=EHI_189510 PE=4 SV=1	0	7.535	4	3	8	3	529	60.7	7.64	0	3	regulation of biological process;response to stimulus	cytoplasm		Pf00620	3404556	EHI_189510; CL6EHI_189510	EHI_189510					0	0	1.321	0.769875	45.12	9.04	3.96	3.70652e+07	42126768	47382693	65990462	117225878	105378230	High	High	High	Peak Found	High	High	1
High	C4M592	Uncharacterized protein OS=Entamoeba histolytica OX=5759 GN=EHI_154280 PE=3 SV=1	0.002	4.168	6	2	2	2	335	38.2	6.68	0	2				Pf03690	3404738	EHI_154280; CL6EHI_154280	EHI_154280					0	0	1.431	0.770459	20.82	2.28	48.45	5.32713e+06	6.44596e+06	7811576	11750091	26088540	46595924	Peak Found	Peak Found	Peak Found	Peak Found	High	High	1
High	Q5NT05	Ras-related protein Rab (Fragment) OS=Entamoeba histolytica OX=5759 GN=EhRabX11 PE=3 SV=1	0	61.648	66	12	66	12	209	23.4	5.25	112.3	12	cell organization and biogenesis;regulation of biological process;response to stimulus;transport	Golgi;mitochondrion	catalytic activity;nucleotide binding	Pf00009, Pf00025, Pf00071, Pf04670, Pf08477	3410266	EHI_177520; CL6EHI_177520	EHI_177520					0	0	1.201	0.770969	56.62	18.72	11.78	2.5659e+08	4.01951e+08	3.41307e+08	6.21239e+08	1.22022e+09	8.69226e+08	High	High	High	High	High	High	1	Acetyl [N-Term]
High	C4M550	Uncharacterized protein OS=Entamoeba histolytica OX=5759 GN=EHI_078310 PE=4 SV=1	0	21.735	9	4	21	4	460	50.4	5.36	20.53	4		membrane		Pf01925	3403571	EHI_078310; CL6EHI_078310	EHI_078310					0	0	1.286	0.770974	44.15	26.45	35.06	7.13209e+07	5.97154e+07	1.2639e+08	1.00822e+08	305141514	358981692	High	High	High	High	High	High	1
High	C4M466	40S ribosomal protein S20, putative OS=Entamoeba histolytica OX=5759 GN=EHI_140170 PE=3 SV=1	0	15.386	31	4	22	3	118	13.2	9.77	22.86	4	metabolic process	ribosome	structural molecule activity	Pf00338	3411061	EHI_140170	EHI_140170		Ribosome			1	1	1.217	0.770974	49.33	84.56	85.04	217718216	1.20875e+07	227431161	353156494	12300217	504547200	High	Peak Found	High	High	Peak Found	High	1
High	C4LUQ9	Calmodulin, putative OS=Entamoeba histolytica OX=5759 GN=EHI_023500 PE=2 SV=1	0	7.897	14	2	2	2	153	17.4	4.75	1.85	2			catalytic activity;metal ion binding	Pf13405, Pf13499, Pf13833	3409981	EHI_023500; CL6EHI_023500	EHI_023500					0	0	1.525	0.771747	47.57	50.22	79.4	2492274	2.41349e+06	1.19868e+06	4.7862e+06	8.86096e+06	28387748	Peak Found	Peak Found	Peak Found	Peak Found	Peak Found	High	1
High	C4M4T9	3'(2'),5'-bisphosphate nucleotidase, putative OS=Entamoeba histolytica OX=5759 GN=EHI_193350 PE=1 SV=1	0	102.136	56	18	79	18	317	35	5.99	104.09	18	metabolic process		catalytic activity;metal ion binding;nucleotide binding	Pf00459	3406246	EHI_193350; CL6EHI_193350	EHI_193350		Sulfur metabolism; Metabolic pathways; Biosynthesis of antibiotics			3	0	1.197	0.772324	70.07	12.09	53.84	2.33674e+08	3.32742e+08	4.56237e+08	4.87194e+08	1.03206e+09	2054025330	High	High	High	High	High	High	1
High	C4M5Q7	Rho family GTPase OS=Entamoeba histolytica OX=5759 GN=EHI_129750 PE=3 SV=1	0	93.071	51	10	149	9	201	22.1	6.21	225.94	10	regulation of biological process;response to stimulus	membrane	catalytic activity;nucleotide binding	Pf00071, Pf08477	3406121	EHI_129750; CL6EHI_129750	EHI_129750					0	1	1.198	0.772324	47.35	21.45	3.93	6.97168e+08	9.85994e+08	7.78614e+08	1.45322e+09	2912429939	2.40306e+09	High	High	High	High	High	High	1	Acetyl [N-Term]
High	C4LS89	Uncharacterized protein OS=Entamoeba histolytica OX=5759 GN=EHI_152960 PE=4 SV=1	0	89.286	15	18	47	18	1408	161.8	7.23	40.02	18					3410011	EHI_152960; CL6EHI_152960	EHI_152960					0	0	0.504	0.772324	74.14	38.86	35.63	9.94105e+07	114065626	6.63009e+07	6.48579e+07	1.95975e+08	8.93617e+07	High	High	High	High	High	High	1
High	C4M8A9	60S ribosomal protein L31, putative OS=Entamoeba histolytica OX=5759 GN=EHI_058080 PE=3 SV=1	0	64.945	32	5	48	3	150	17.2	10.33	63.62	5	metabolic process	ribosome	structural molecule activity	Pf01198	3405466	EHI_058080; CL6EHI_058080	EHI_058080		Ribosome			1	3	0.497	0.772324	101.23	61.02	80.21	1.25441e+08	8.17858e+07	5.38214e+07	1.48252e+08	7.89891e+07	7.02055e+07	High	High	High	High	High	High	1	Met-loss+Acetyl [N-Term]
High	C4M242	Thioredoxin, putative OS=Entamoeba histolytica OX=5759 GN=EHI_169240 PE=4 SV=1	0	15.261	12	2	13	2	163	19.6	6.79	30.38	2	cellular homeostasis;regulation of biological process			Pf00085, Pf13098	3405503	EHI_169240; CL6EHI_169240	EHI_169240					0	0	0.497	0.772324	58.31	39.77	36.69	6.55458e+07	63199364	42407172	60369384	80242272	48443036	High	High	High	High	High	High	1
High	C4M216	Uncharacterized protein OS=Entamoeba histolytica OX=5759 GN=EHI_150130 PE=4 SV=1	0	11.962	3	4	14	4	1322	151.6	7.66	1.85	4	regulation of biological process		enzyme regulator activity		3410120	EHI_150130; CL6EHI_150130	EHI_150130					0	0	0.491	0.772324	45.09	32.46	14.13	43284343	4.47871e+07	3.33554e+07	4.04242e+07	61981649	5.34939e+07	High	High	Peak Found	High	High	High	1
High	C4LT57	Protein kinase, putative OS=Entamoeba histolytica OX=5759 GN=EHI_148900 PE=4 SV=1	0.001	10.906	8	3	14	3	479	54.9	5.67	2.61	3	cell organization and biogenesis;cellular component movement;metabolic process;regulation of biological process;response to stimulus	cytoplasm	catalytic activity;nucleotide binding;protein binding	Pf00069, Pf00169, Pf00786, Pf07714, Pf14593	3411879	EHI_148900; CL6EHI_148900	EHI_148900					0	0	1.326	0.772324	71.38	40.97	47.03	1.36279e+07	7.11587e+06	1.98804e+07	4.82315e+07	3.57823e+07	4.88154e+07	High	High	High	High	High	High	1
High	C4M6H3	NAD(FAD)-dependent dehydrogenase, putative OS=Entamoeba histolytica OX=5759 GN=EHI_099700 PE=4 SV=1	0	1068.13	73	78	988	78	1066	116.1	6.95	2033.15	78	metabolic process	mitochondrion	catalytic activity	Pf00208, Pf00890, Pf01266, Pf04324, Pf07892, Pf07992, Pf13450, Pf13738	3403904	EHI_099700; CL6EHI_099700	EHI_099700					0	0	1.196	0.772377	75.99	44.43	37.7	3.23774e+09	6.55158e+09	1.24456e+10	6.64387e+09	2.35908e+10	25532048064	High	High	High	High	High	High	1
High	C4MBE2	EF-hand calcium-binding domain containing protein OS=Entamoeba histolytica OX=5759 GN=EHI_060740 PE=1 SV=1	0	229.263	61	12	358	12	227	26.6	7.27	765.57	12			metal ion binding	Pf00036, Pf13499, Pf13833	3402178	EHI_060740; CL6EHI_060740	EHI_060740					0	0	0.501	0.772377	89.46	45.12	25.62	9.23114e+09	6.24725e+09	6.23436e+09	9.75752e+09	1.89903e+10	1.02899e+10	High	High	High	High	High	High	1
High	Q6AW64	EhRab7E protein OS=Entamoeba histolytica OX=5759 GN=EhRAB7E PE=3 SV=1	0	41.952	52	8	40	7	207	22.6	5.95	64.83	8	regulation of biological process;response to stimulus		catalytic activity;nucleotide binding	Pf00009, Pf00025, Pf00071, Pf01926, Pf03193, Pf04670, Pf08477, Pf13191	3405507	EHI_169280; CL6EHI_169280	EHI_169280					0	0	1.294	0.772377	43.71	28.6	9.83	4.47074e+07	8.43348e+07	61745849	103764457	2.37726e+08	183520865	High	High	High	High	High	High	1
High	C4M438	RNA cytidine acetyltransferase OS=Entamoeba histolytica OX=5759 GN=EHI_033750 PE=3 SV=1	0	23.271	7	6	9	6	978	111	7.06	6.1	6	metabolic process	nucleus	catalytic activity;nucleotide binding;RNA binding	Pf05127, Pf08351, Pf13718, Pf13725	3403093	EHI_033750; CL6EHI_033750	EHI_033750		Ribosome biogenesis in eukaryotes			1	0	1.349	0.772377	58.37	41.26	38.4	6.15564e+06	1.57882e+07	1.05846e+07	1.53338e+07	6.68329e+07	5.30506e+07	Peak Found	High	Peak Found	Peak Found	High	High	1
High	C4LSC9	Glycerophosphocholine acyltransferase 1 OS=Entamoeba histolytica OX=5759 GN=EHI_153380 PE=3 SV=1	0.001	10.714	7	2	6	2	333	39.7	8.44	6.07	2		membrane		Pf10998	3410678	EHI_153380; CL6EHI_153380	EHI_153380					0	0	0.487	0.772377	51.95	84.19	46.96	48006430	12544041	2.34156e+07	33429548	43063042	20606736	High	Peak Found	High	High	Peak Found	Peak Found	1
High	Q6AW65	EhRab7D protein OS=Entamoeba histolytica OX=5759 GN=EhRAB7D PE=3 SV=1	0	8.426	10	2	7	2	204	22.9	5.2	6.59	2	metabolic process;regulation of biological process;response to stimulus;transport	membrane	catalytic activity;nucleotide binding	Pf00006, Pf00009, Pf00025, Pf00071, Pf01926, Pf03193, Pf08477, Pf10662, Pf13401	3406219	EHI_082070; CL6EHI_082070	EHI_082070					0	0	1.321	0.772377	34.92	31.68	26.18	1.48999e+07	1.54082e+07	11695915	45327095	55451899	51163963	High	High	Peak Found	High	High	High	1
High	C4LVK5	Protein kinase, putative OS=Entamoeba histolytica OX=5759 GN=EHI_103610 PE=4 SV=1	0	8.362	5	3	5	3	602	69.9	8.07	4.36	3	metabolic process		catalytic activity;nucleotide binding	Pf00069, Pf01636, Pf07714, Pf14531	3407692	EHI_103610; CL6EHI_103610	EHI_103610		Amoebiasis			1	0	0.484	0.772377	80.44	31.38	15.27	1.89009e+07	3.82257e+07	2.73611e+07	4.51828e+07	96999366	6.34834e+07	Peak Found	High	High	Peak Found	High	High	1
High	C4LVL3	Soluble calcium-activated nucleotidase 1, putative OS=Entamoeba histolytica OX=5759 GN=EHI_103690 PE=4 SV=1	0.001	5.059	5	2	3	2	338	39.1	5.83	0	2	metabolic process		catalytic activity;metal ion binding	Pf06079	3403346	EHI_103690	EHI_103690					0	0	0.462	0.772377	35.44	36.58	35.08	3.12474e+06	8139551	6709905	6.16273e+06	17971816	8.1321e+06	Peak Found	High	Peak Found	Peak Found	High	Peak Found	1
High	C4LWT5	HEAT repeat-containing protein 1 OS=Entamoeba histolytica OX=5759 GN=EHI_198890 PE=3 SV=1	0	53.632	8	13	35	13	2005	229.3	6.48	25.13	13	metabolic process;regulation of biological process		RNA binding	Pf08146	3409309	EHI_198890	EHI_198890		Ribosome biogenesis in eukaryotes			1	0	0.501	0.774289	41.53	6.78	22.96	6.43115e+07	7.45928e+07	86047594	46389421	1.38351e+08	9.34985e+07	High	High	High	High	High	High	1
High	C4LZZ7	Radical SAM domain protein OS=Entamoeba histolytica OX=5759 GN=EHI_065810 PE=2 SV=1	0	30.36	17	6	35	6	351	39.6	7.75	24.57	6			catalytic activity;metal ion binding	Pf04055	3407963	EHI_065810; CL6EHI_065810	EHI_065810					0	0	1.196	0.774706	29.87	8.4	0.79	1.27472e+08	1.73036e+08	1.78952e+08	277159009	528305130	464875015	High	High	High	High	High	High	1	Met-loss+Acetyl [N-Term]
High	C4MAK9	Uncharacterized protein OS=Entamoeba histolytica OX=5759 GN=EHI_046270 PE=4 SV=1	0	15.038	4	4	11	4	1133	132.1	8.56	5.06	4					3403632		EHI_046270					0	0	0.49	0.776414	65.08	59.35	17.12	3.40199e+07	1.97705e+07	17136558	18648598	3.61198e+07	2.33498e+07	High	High	High	High	High	Peak Found	1
High	C4LYH4	Uncharacterized protein OS=Entamoeba histolytica OX=5759 GN=EHI_093830 PE=4 SV=1	0	21.043	6	6	15	6	962	110.8	5.19	11.33	6					3411594	EHI_093830; CL6EHI_093830	EHI_093830					0	0	0.496	0.777672	55.53	17.94	41.77	3.60375e+07	63803787	7.51386e+07	2.12803e+07	9.38879e+07	8.90744e+07	High	High	High	Peak Found	High	High	1
High	C4M173	GPI ethanolamine phosphate transferase 3 OS=Entamoeba histolytica OX=5759 GN=EHI_107320 PE=3 SV=1	0	25.459	9	6	25	6	866	99.4	6.29	34.42	6	metabolic process	membrane	catalytic activity	Pf00884, Pf01663	3407094	EHI_107320; CL6EHI_107320	EHI_107320		Glycosylphosphatidylinositol (GPI)-anchor biosynthesis; Metabolic pathways			2	0	0.493	0.778213	34.6	32.67	8.84	1.66495e+08	148590884	131806671	1.16776e+08	199557761	2.12363e+08	High	High	High	High	High	High	1
High	C4M955	Ras GTPase-activating protein, putative OS=Entamoeba histolytica OX=5759 GN=EHI_139970 PE=4 SV=1	0	24.537	13	6	10	6	497	57.1	5.25	7.61	6	regulation of biological process;response to stimulus	cytoplasm	enzyme regulator activity	Pf00616	3403840	EHI_139970; CL6EHI_139970	EHI_139970					0	0	1.35	0.778213	70.63	87.55	40.27	7.44789e+06	3.86678e+07	1.18721e+07	2.78674e+07	79123192	3.07834e+07	Peak Found	High	Peak Found	High	High	High	1
High	C4M8R9	Uncharacterized protein OS=Entamoeba histolytica OX=5759 GN=EHI_181570 PE=4 SV=1	0	17.642	3	5	12	5	1384	160.3	6.06	4.11	5			metal ion binding		3403961	EHI_181570; CL6EHI_181570	EHI_181570					0	0	0.492	0.778213	34.26	33.87	11.71	2.54898e+07	2.04953e+07	20690166	1.74994e+07	3.4443e+07	2.45476e+07	High	Peak Found	High	High	High	High	1
High	C4M186	Uncharacterized protein OS=Entamoeba histolytica OX=5759 GN=EHI_188120 PE=4 SV=1	0	17.194	28	4	7	4	167	18.8	8.21	11.11	4					3408001	EHI_188120; CL6EHI_188120	EHI_188120					0	0	1.313	0.779989	79.71	74.19	85.05	1.46134e+07	1.81027e+06	2.16587e+07	2.97727e+07	2.96115e+06	7.19718e+07	Peak Found	Peak Found	High	High	Peak Found	High	1
High	C4LZJ2	UDP-N-acetylglucosamine transporter, putative OS=Entamoeba histolytica OX=5759 GN=EHI_124580 PE=4 SV=1	0	17.432	13	4	15	4	389	42.6	5.14	21.99	4	transport	membrane	transporter activity	Pf04142	3409182	EHI_124580; CL6EHI_124580	EHI_124580					0	0	0.51	0.780516	40.77	20.9	37.34	8.63364e+07	72562064	100766290	9.94327e+07	90440400	111367006	High	High	High	High	High	High	1
High	C4LTC8	Protein-S-isoprenylcysteine O-methyltransferase OS=Entamoeba histolytica OX=5759 GN=EHI_045150 PE=3 SV=1	0	8.957	9	2	19	2	221	26.6	8.37	21.94	2	metabolic process	endoplasmic reticulum;membrane	catalytic activity	Pf04140, Pf04191	3411623	EHI_045150; CL6EHI_045150	EHI_045150					0	0	0.496	0.780516	54.93	51.1	47.11	57722080	44706164	29720556	47580090	79769436	2.78436e+07	High	High	Peak Found	High	High	High	1
High	C4LYP7	Guanine nucleotide regulatory protein, putative OS=Entamoeba histolytica OX=5759 GN=EHI_004230 PE=4 SV=1	0	54.638	23	12	43	12	488	53.9	8.47	47.49	12	cell organization and biogenesis	cytosol	catalytic activity;nucleotide binding;RNA binding	Pf00009, Pf03143, Pf03144	3404499	EHI_004230; CL6EHI_004230	EHI_004230		mRNA surveillance pathway			1	0	1.187	0.780891	42.9	19.28	30.58	1.75924e+08	204089865	355419232	3.13443e+08	8.09595e+08	988411543	High	High	High	High	High	High	1
High	C4LXD1	Uncharacterized protein OS=Entamoeba histolytica OX=5759 GN=EHI_098510 PE=4 SV=1	0	291.529	31	50	260	38	1725	187.8	5.49	354.95	50		membrane			3410345	EHI_098510; CL6EHI_098510	EHI_098510					0	12	1.183	0.785859	70.81	27.11	29.5	7.15172e+08	1.30793e+09	1.92297e+09	1452102218	5.07667e+09	4.16586e+09	High	High	High	High	High	High	1
High	C4LY94	Nuclear transport receptor, putative OS=Entamoeba histolytica OX=5759 GN=EHI_166900 PE=4 SV=1	0	68.605	17	13	61	13	911	105.6	5.33	44.32	13	transport	cytoplasm;membrane;nucleus	transporter activity	Pf08389	3404824	EHI_166900; CL6EHI_166900	EHI_166900					0	0	0.506	0.785859	65.54	42.03	30.72	1.73152e+08	1.23715e+08	122252885	1.24495e+08	1.99851e+08	1.11049e+08	High	High	High	High	High	High	1	Acetyl [N-Term]
High	C4M8A0	Uncharacterized protein OS=Entamoeba histolytica OX=5759 GN=EHI_019070 PE=4 SV=1	0	44.57	10	11	37	11	1189	138.4	7.44	25.73	11					3407428	EHI_019070	EHI_019070					0	0	0.513	0.785859	66.62	19.82	30.64	7.73675e+07	9.27129e+07	8.04682e+07	6.21538e+07	1.78339e+08	8.98371e+07	High	High	High	High	High	High	1
High	C4LW96	Chaperonin containing TCP-1 epsilon subunit, putative OS=Entamoeba histolytica OX=5759 GN=EHI_155450 PE=2 SV=1	0	39.778	17	8	43	8	536	58.5	6.04	66.79	8	metabolic process	cytoplasm	nucleotide binding;protein binding	Pf00118	3410056	EHI_155450; CL6EHI_155450	EHI_155450					0	0	1.231	0.785859	40.61	11.19	39.48	88644147	100485352	153575311	179370939	337526164	5.71424e+08	High	High	High	High	High	High	1
High	C4M6H0	Ribosome biogenesis protein NSA2 homolog OS=Entamoeba histolytica OX=5759 GN=EHI_099760 PE=2 SV=1	0	8.519	10	2	5	2	260	29.8	10.4	2.31	2	metabolic process			Pf01201	3405577	EHI_099760; CL6EHI_099760	EHI_099760					0	0	0.476	0.785859	73.68	76.31	88.58	2.41343e+07	19145400	4239807	2.70996e+07	25760890	3.37535e+06	High	High	Peak Found	High	Peak Found	Peak Found	1
High	C4LY31	Uncharacterized protein OS=Entamoeba histolytica OX=5759 GN=EHI_177170 PE=4 SV=1	0	6.033	3	2	3	2	719	83.9	6.4	0	2			protein binding	Pf02171	3407129	EHI_177170; CL6EHI_177170	EHI_177170					0	0	0.469	0.785859	0		72.43			8746291	1528031	4274383	9.97773e+06	Not Found	Not Found	Peak Found	Peak Found	High	High	1
High	C4LZT5	Amino acid transporter, putative OS=Entamoeba histolytica OX=5759 GN=EHI_194200 PE=4 SV=1	0.001	4.812	4	2	2	2	537	59.7	6.43	2.18	2		membrane		Pf01490	3409014	EHI_194200; CL6EHI_194200	EHI_194200					0	0	0.456	0.785859	112.69	113.48	51.42	1.82031e+07	1.78509e+06	6.37532e+06	3522789	9601087	2.67117e+06	High	Peak Found	Peak Found	Peak Found	Peak Found	High	1
High	C4M1S2	Ubiquitin-conjugating enzyme family protein OS=Entamoeba histolytica OX=5759 GN=EHI_164400 PE=3 SV=1	0	19.008	33	4	24	4	150	17	7.28	28.75	4	metabolic process;response to stimulus	cytoplasm;nucleus	catalytic activity;nucleotide binding;protein binding	Pf00179, Pf05773	3402952	EHI_164400; CL6EHI_164400	EHI_164400		Ubiquitin mediated proteolysis			1	0	1.18	0.786094	91.23	95.11	14.54	8.81436e+08	2.25705e+07	708005129	1788391494	2.97209e+09	2270926632	High	High	High	High	High	High	1
High	C4M9D3	Uncharacterized protein OS=Entamoeba histolytica OX=5759 GN=EHI_149730 PE=3 SV=1	0	13.91	16	5	9	5	400	46.2	8.19	1.77	5		membrane		Pf04884	3404086	EHI_149730; CL6EHI_149730	EHI_149730					0	0	0.501	0.786136	79.18	47.35	48.79	6.84487e+07	2.93079e+07	93298247	4.7056e+07	51760553	3.02509e+07	High	High	Peak Found	High	High	High	1
High	B1N3X3	Uncharacterized protein OS=Entamoeba histolytica OX=5759 GN=EHI_117690 PE=4 SV=1	0	22.284	48	5	8	5	126	14.8	5.53	6.81	5				Pf08806	6219874	EHI_117690; CL6EHI_117690	EHI_117690					0	0	1.331	0.787642	81.9	12.7	44.18	4.99124e+07	5.30663e+07	59790063	1.51202e+08	135689500	133412599	High	Peak Found	High	High	Peak Found	High	1
High	B1N384	60S ribosomal protein L4, putative OS=Entamoeba histolytica OX=5759 GN=EHI_064710 PE=2 SV=1	0	490.874	64	44	611	3	431	47.3	10.78	1243.7	44	metabolic process	ribosome	RNA binding;structural molecule activity	Pf00573, Pf14374	6219611	EHI_064710; CL6EHI_064710	EHI_064710					0	0	1.26	0.788657	83.29	40.54	36.28	6.53822e+07	5.00093e+07	4.57988e+07	111641781	386186938	193757645	High	High	High	High	High	High	1	Met-loss+Acetyl [N-Term]
High	C4M5S9	Inositol-3-phosphate synthase OS=Entamoeba histolytica OX=5759 GN=EHI_070720 PE=3 SV=1	0	401.286	67	39	437	39	508	56.5	6.48	798.82	39	metabolic process	cytoplasm	catalytic activity	Pf01658, Pf07994	3408626	EHI_070720; CL6EHI_070720	EHI_070720		Inositol phosphate metabolism; Metabolic pathways; Biosynthesis of antibiotics			3	0	1.173	0.788657	70.49	36.69	60.83	1.60011e+09	2.60657e+09	4.97498e+09	3.21678e+09	7720657955	16096021184	High	High	High	High	High	High	1	Met-loss+Acetyl [N-Term]
High	B1N316	40S ribosomal protein S16, putative OS=Entamoeba histolytica OX=5759 GN=EHI_008010 PE=3 SV=1	0	162.108	67	18	259	2	157	17.4	10.02	477.51	18	metabolic process	ribosome	RNA binding;structural molecule activity	Pf00380	3409843; 6219537	EHI_008010; EHI_131190; CL6EHI_131190; CL6EHI_008010	EHI_131190; EHI_008010		Ribosome			1	19	0.509	0.788657	80.35	46.39	65.62	4.56012e+09	2.91295e+09	3.11993e+09	6.01141e+09	2.53553e+09	5.76729e+09	High	High	High	High	High	High	1
High	C4M3T5	B-keto acyl reductase, putative OS=Entamoeba histolytica OX=5759 GN=EHI_163540 PE=3 SV=1	0	160.87	45	14	148	14	319	36.5	8.57	378.75	14		membrane		Pf00106	3404266	EHI_163540; CL6EHI_163540	EHI_163540					0	0	0.513	0.788657	52.17	25.45	9.98	1.6093e+09	1.78441e+09	1.45991e+09	1.4046e+09	2.23042e+09	2.05923e+09	High	High	High	High	High	High	1
High	C4M4W9	Long-chain-fatty-acid--CoA ligase, putative OS=Entamoeba histolytica OX=5759 GN=EHI_029050 PE=4 SV=1	0	146.078	42	24	143	24	613	68.9	6.9	223.71	24	metabolic process		catalytic activity	Pf00501	3406959	EHI_029050; CL6EHI_029050	EHI_029050					0	0	0.51	0.788657	42.64	16.3	26.84	596633485	9.92272e+08	939545610	5.54545e+08	1.82073e+09	1515279914	High	High	High	High	High	High	1
High	C4LUV1	Uncharacterized protein OS=Entamoeba histolytica OX=5759 GN=EHI_178870 PE=4 SV=1	0	133.594	33	19	123	19	699	78.9	6.62	193.71	19				Pf14764	3410582	EHI_178870; CL6EHI_178870	EHI_178870					0	0	0.51	0.788657	70.79	36.6	49.46	2.37935e+08	5.76164e+08	4.23236e+08	1.83142e+08	9.44622e+08	4.86313e+08	High	High	High	High	High	High	1
High	C4M9T6	E3 ubiquitin-protein ligase listerin OS=Entamoeba histolytica OX=5759 GN=EHI_190430 PE=3 SV=1	0	132.329	19	23	90	23	1407	162.9	6.68	105.05	23			metal ion binding;protein binding	Pf11793, Pf12678, Pf13639, Pf13923	3405750	EHI_190430; CL6EHI_190430	EHI_190430					0	0	0.513	0.788657	63.4	41.28	31.03	3.53268e+08	3.01269e+08	2.28273e+08	2.61193e+08	520276362	2.47718e+08	High	High	High	High	High	High	1
High	C4M096	F-actin-capping protein subunit beta OS=Entamoeba histolytica OX=5759 GN=EHI_005020 PE=3 SV=1	0	120.761	47	14	127	14	276	31.4	5.05	256.92	14	cell organization and biogenesis;regulation of biological process		protein binding	Pf01115	3407168	EHI_005020; CL6EHI_005020	EHI_005020		Endocytosis			1	0	1.17	0.788657	57.25	22.06	22.03	5.95648e+08	5.04763e+08	6.53604e+08	1.11226e+09	1461119038	2021086637	High	High	High	High	High	High	1	Met-loss+Acetyl [N-Term]
High	Q9NJW1	Grainin 2 OS=Entamoeba histolytica OX=5759 GN=grainin 2 PE=2 SV=1	0	118.508	51	12	84	12	213	24	8.22	161.77	12			metal ion binding	Pf13405, Pf13499, Pf13833	3404664	EHI_167310; CL6EHI_167310	EHI_167310					0	0	0.513	0.788657	67.99	106.31	0.42	2.41371e+09	7.48822e+08	3.95108e+08	5.21509e+08	987678717	8.8126e+08	High	High	High	High	High	High	1
High	C4M8C9	60S ribosomal protein L14, putative OS=Entamoeba histolytica OX=5759 GN=EHI_185580 PE=3 SV=1	0	91.559	59	10	84	10	135	15.1	10.89	185.15	10	metabolic process	ribosome	RNA binding;structural molecule activity	Pf01929	3403893	EHI_185580; CL6EHI_185580	EHI_185580		Ribosome			1	0	0.512	0.788657	86.51	101.2	92.09	1.20316e+09	8.79696e+07	6.72569e+08	1.44343e+09	106003925	1.296e+09	High	Peak Found	High	High	Peak Found	High	1
High	B1N3U1	p-glycoprotein 6, putative OS=Entamoeba histolytica OX=5759 GN=EHI_081130 PE=4 SV=1	0	79.285	27	12	94	8	524	57.7	5.97	179.26	12	metabolic process;transport	membrane;ribosome	catalytic activity;nucleotide binding;structural molecule activity;transporter activity	Pf00005, Pf00380, Pf00664, Pf13558	6219834	EHI_081130	EHI_081130					0	4	0.509	0.788657	68.8	29.41	12.72	501811738	428112078	4.41495e+08	4.62774e+08	981499118	677018121	High	High	High	High	High	High	1
High	C4M7A5	40S ribosomal protein S15, putative OS=Entamoeba histolytica OX=5759 GN=EHI_046690 PE=3 SV=1	0	71.286	24	3	38	1	144	16.5	10.1	92.43	3	cell organization and biogenesis;metabolic process	ribosome	RNA binding;structural molecule activity	Pf00203	3404838	EHI_046690; CL6EHI_046690	EHI_046690		Ribosome			1	0	0.498	0.788657	100.26	69.97	71	23941898	1.74867e+07	6.52992e+06	2.21007e+07	1.27195e+07	1.30947e+07	High	High	High	High	High	High	1
High	C4LUX9	Protein YIPF OS=Entamoeba histolytica OX=5759 GN=EHI_092140 PE=3 SV=1	0	49.111	22	3	28	3	231	25.8	6.51	56.97	3		membrane		Pf04893	3408885	EHI_092140; CL6EHI_092140	EHI_092140					0	0	0.512	0.788657	74.97	23.38	50.36	3.68164e+07	5.47776e+07	88811291	2.61094e+07	69341195	1.15944e+08	High	High	High	High	High	High	1	Met-loss+Acetyl [N-Term]
High	Q963D1	Rab family GTPase OS=Entamoeba histolytica OX=5759 GN=rab8 PE=2 SV=1	0	45.002	42	7	44	5	199	22.3	5.16	58.9	7	regulation of biological process;response to stimulus;transport	membrane	catalytic activity;nucleotide binding	Pf00025, Pf00071, Pf04670, Pf08477, Pf13191, Pf13401	3407363	EHI_199820; CL6EHI_199820	EHI_199820		Endocytosis			1	0	1.257	0.788657	63.23	29.4	31.11	5.21437e+07	3.78969e+07	5.35534e+07	1.17084e+08	1.18636e+08	188753956	High	High	High	High	High	High	1
High	C4LVX6	Uncharacterized protein OS=Entamoeba histolytica OX=5759 GN=EHI_125900 PE=4 SV=1	0	43.785	10	11	32	11	1179	134.8	8.41	31.01	11					3410810	EHI_125900	EHI_125900					0	0	0.508	0.788657	45.53	18.65	22.33	1.07606e+08	1.54265e+08	1.29134e+08	1.0085e+08	2.09965e+08	1.19251e+08	High	High	High	High	High	High	1
High	C4M0Y0	Rho family GTPase OS=Entamoeba histolytica OX=5759 GN=EHI_015440 PE=3 SV=1	0	41.772	44	8	46	7	215	23.8	6.77	55.81	8	regulation of biological process;response to stimulus	membrane	catalytic activity;nucleotide binding	Pf00025, Pf00071, Pf08477	3406956	EHI_015440; CL6EHI_015440	EHI_015440					0	0	1.202	0.788657	51.44	16.37	25.24	6.1602e+07	82283907	7.2802e+07	3.11249e+08	354354414	424161425	High	High	High	High	High	High	1
High	C4M3E8	Uncharacterized protein OS=Entamoeba histolytica OX=5759 GN=EHI_095930 PE=4 SV=1	0	23.228	8	6	31	6	705	79.6	7.28	21.63	6	transport	cytosol	transporter activity		3409199	EHI_095930; CL6EHI_095930	EHI_095930					0	0	0.513	0.788657	22.04	31.09	40.01	1.53274e+08	232680428	423292327	352308133	517239184	251796762	High	High	High	High	High	High	1
High	C4M3J8	START domain containing protein OS=Entamoeba histolytica OX=5759 GN=EHI_109680 PE=4 SV=1	0	22.204	32	6	27	6	225	25.8	7.24	24.22	6				Pf01852	3406500	EHI_109680; CL6EHI_109680	EHI_109680					0	0	1.192	0.788657	32.6	11.54	4.39	1.30057e+08	161220398	161099540	257463266	491724232	405715562	High	High	High	High	High	High	1	Met-loss+Acetyl [N-Term]
High	C4LXI2	PX domain-containing protein OS=Entamoeba histolytica OX=5759 GN=EHI_131140 PE=4 SV=1	0	12.904	5	3	5	3	850	100	5.17	4.28	3				Pf00787	3409837	EHI_131140; CL6EHI_131140	EHI_131140					0	0	0.456	0.788657	75.18	52.84	105.47	4.58583e+06	1.05626e+07	4531607	1.18254e+06	1.70068e+07	3385856	Peak Found	High	Peak Found	Peak Found	High	High	1
High	C4LVY2	PAP2_C domain-containing protein OS=Entamoeba histolytica OX=5759 GN=EHI_125970 PE=3 SV=1	0	12.852	15	2	12	2	143	17	8.03	10.74	2	metabolic process	membrane	catalytic activity	Pf14360	3404707	EHI_125970	EHI_125970					0	0	0.492	0.788657	16.59	20.22	3.36	2.13208e+07	1.92992e+07	2.31507e+07	1.49237e+07	2.80119e+07	2.37915e+07	High	High	High	High	High	High	1
High	C4M5V7	40S ribosomal protein S20, putative OS=Entamoeba histolytica OX=5759 GN=EHI_026410 PE=2 SV=1	0	12.12	24	3	12	2	118	13.2	9.85	14.04	3	metabolic process	ribosome	structural molecule activity	Pf00338	3409675	EHI_026410; CL6EHI_026410	EHI_026410		Ribosome			1	0	1.27	0.788657	103.88	57.96	77.42	17182470	5.20193e+06	20230844	40453816	5.5922e+06	62217792	High	Peak Found	Peak Found	Peak Found	Peak Found	High	1
High	C4LSD9	Translation initiation factor 2 beta subunit, putative OS=Entamoeba histolytica OX=5759 GN=EHI_153480 PE=2 SV=1	0	11.732	16	3	13	3	201	23.1	8.95	17.24	3	metabolic process		RNA binding	Pf01873	3410672	EHI_153480; CL6EHI_153480	EHI_153480		RNA transport			1	0	1.321	0.788657	64.1	49.62	51.08	33681281	1.5689e+07	6.04135e+07	107088197	62308775	143261651	High	High	High	High	Peak Found	High	1
High	C4LT70	WD domain containing protein OS=Entamoeba histolytica OX=5759 GN=EHI_044480 PE=4 SV=1	0.001	11.548	15	2	5	2	270	30.5	5.54	7.36	2	cell organization and biogenesis;metabolic process		protein binding	Pf00400	3411525	EHI_044480	EHI_044480					0	0	0.48	0.788657	71.17	71.6	30.47	6.76514e+06	37268435	20228294	8.93467e+06	30846413	27652624	Peak Found	High	High	High	High	High	1
High	C4MAD9	Uncharacterized protein OS=Entamoeba histolytica OX=5759 GN=EHI_058920 PE=2 SV=1	0	9.024	6	2	9	2	316	35.3	4.78	6.35	2					3405558	EHI_058920; CL6EHI_058920	EHI_058920					0	0	1.359	0.788657	80.66	14.5	6.5	10482404	1.20308e+07	1.1994e+07	1.77794e+07	30620515	26900144	High	High	High	High	High	High	1
High	C4MAX0	Hydrolase yafV, putative OS=Entamoeba histolytica OX=5759 GN=EHI_029230 PE=4 SV=1	0	8.889	14	2	6	2	206	24	6.2	2.75	2	metabolic process		catalytic activity	Pf00795	3403860	EHI_029230; CL6EHI_029230	EHI_029230					0	0	1.382	0.788657	53.65	19.4	7	3.30961e+06	5.86474e+06	7.33518e+06	12250351	23800946	18599578	Peak Found	Peak Found	Peak Found	High	High	High	1
High	C4M4S5	Phospholipid cytidylyltransferase, putative OS=Entamoeba histolytica OX=5759 GN=EHI_095120 PE=3 SV=1	0	8.821	7	2	7	2	338	39.1	6.52	3.47	2	metabolic process		catalytic activity	Pf01467	3404098	EHI_095120; CL6EHI_095120	EHI_095120		Glycerophospholipid metabolism; Metabolic pathways			2	0	1.287	0.788657	33.68	1.33	41.78		1.74147e+07	20913893	14752520	70655787	50781000	Not Found	Peak Found	High	Peak Found	High	High	1
High	C4M3Q8	Uncharacterized protein OS=Entamoeba histolytica OX=5759 GN=EHI_146150 PE=4 SV=1	0	7.937	6	2	2	2	209	24.4	4.81	1.63	2					3407617	EHI_146150; CL6EHI_146150	EHI_146150					0	0	0.478	0.788657	50	63.81	62.53	12790647	6278956	6.60129e+06	11342910	6.35128e+06	9080384	High	Peak Found	Peak Found	High	Peak Found	Peak Found	1
High	C4M851	V-SNARE protein VampA OS=Entamoeba histolytica OX=5759 GN=EHI_037810 PE=3 SV=1	0	5.604	11	2	5	2	208	23.8	5.72	0	2	cell organization and biogenesis;transport	membrane	protein binding	Pf00957, Pf13774	3409551; 3409659	EHI_037810; EHI_052110; CL6EHI_052110; CL6EHI_037810	EHI_037810; EHI_052110		SNARE interactions in vesicular transport			1	0	1.291	0.788657	25.79	30.99	9.18	15756201	10271800	19927536	31161670	54682020	58529452	High	High	Peak Found	Peak Found	Peak Found	Peak Found	1
High	B1N2F9	Type A flavoprotein, putative OS=Entamoeba histolytica OX=5759 GN=EHI_096710 PE=2 SV=1	0	462.903	77	33	486	32	406	46	6.29	854.46	33	metabolic process		catalytic activity;metal ion binding;nucleotide binding	Pf00258, Pf00753, Pf03358, Pf12724	3411262; 6219298	EHI_096710; EHI_152650; CL6EHI_152650; CL6EHI_096710	EHI_096710; EHI_152650					0	5	1.164	0.790881	82.59	26.27	65.77	1.4831e+09	3.12378e+09	3.66832e+09	3.07767e+09	8.67741e+09	1.80761e+10	High	High	High	High	High	High	1
High	C4MAV9	Purine nucleoside phosphorylase, putative OS=Entamoeba histolytica OX=5759 GN=EHI_012720 PE=2 SV=1	0	35.341	23	5	13	5	320	34.8	6.32	27.98	5	metabolic process		catalytic activity	Pf01048	3409189	EHI_012720; CL6EHI_012720	EHI_012720		Metabolic pathways; Pyrimidine metabolism			2	0	1.226	0.791169	43.49	19.99	42.5	29248642	24992090	34560007	5.21976e+07	57881448	127498778	High	High	High	High	High	High	1
High	C4M295	Adenylyl cyclase-associated protein OS=Entamoeba histolytica OX=5759 GN=EHI_136150 PE=3 SV=1	0	469.779	85	46	478	46	478	53.2	6.7	860.32	46	cell organization and biogenesis;regulation of biological process;response to stimulus	cytoskeleton	protein binding	Pf01213, Pf07986, Pf08603	3409564	EHI_136150; CL6EHI_136150	EHI_136150					0	0	1.163	0.792024	81.88	36.55	38.81	6.3454e+09	5.53205e+09	4.59759e+09	1.59187e+10	2.07642e+10	1.21902e+10	High	High	High	High	High	High	1	Met-loss+Acetyl [N-Term]
High	C4LX00	Aminoacyl-histidine dipeptidase, putative OS=Entamoeba histolytica OX=5759 GN=EHI_127280 PE=4 SV=1	0	96.545	34	14	87	14	505	56.3	5.44	111.63	14	metabolic process		catalytic activity		3406472	EHI_127280; CL6EHI_127280	EHI_127280		Metabolic pathways; Glutathione metabolism			2	0	0.518	0.792359	67.79	51.59	51.5	1.90517e+08	257061325	6.88132e+08	1.73692e+08	4.78786e+08	7.98948e+08	High	High	High	High	High	High	1	Met-loss+Acetyl [N-Term]
High	C4LWJ6	LIM zinc finger domain containing protein OS=Entamoeba histolytica OX=5759 GN=EHI_069060 PE=4 SV=1	0	65.485	42	5	59	5	117	13.3	5.39	106.77	5			metal ion binding	Pf00412	3409593	EHI_069060; CL6EHI_069060	EHI_069060					0	0	1.163	0.792359	52.51	80.62	83.82	3.71234e+08	2.19342e+07	5.18453e+08	676207378	3.0796e+07	1236240259	High	Peak Found	High	High	Peak Found	High	1
High	C4MAT2	AIG1 family protein, putative OS=Entamoeba histolytica OX=5759 GN=EHI_126550 PE=4 SV=1	0	6.083	10	2	10	1	189	21.3	8.78	7.03	2			catalytic activity;nucleotide binding	Pf00735, Pf01926, Pf03193, Pf04548	3402812	EHI_126550; CL6EHI_126550	EHI_126550					0	0	0.495	0.794688	115.89		87.09	6.70105e+06			12617933	5.72525e+06		Peak Found	Not Found	Not Found	High	Peak Found	Not Found	1
High	C4LTQ2	HEAT repeat domain containing protein OS=Entamoeba histolytica OX=5759 GN=EHI_050150 PE=4 SV=1	0	195.354	36	26	205	12	683	77.7	5.52	289.98	26				Pf13646	3402850		EHI_050150					0	16	0.516	0.796539	67.22	24.58	39.96	7.12477e+08	1.36102e+09	1.78865e+09	628346585	2.37612e+09	2.55893e+09	High	High	High	High	High	High	1
High	C4LSS0	Arginase OS=Entamoeba histolytica OX=5759 GN=EHI_152330 PE=1 SV=1	0	33.718	21	7	38	7	296	32.8	5.83	35.15	7	metabolic process		catalytic activity;metal ion binding	Pf00491	3411304	EHI_152330; CL6EHI_152330	EHI_152330		Arginine biosynthesis; Biosynthesis of secondary metabolites; Metabolic pathways; Biosynthesis of antibiotics; Amoebiasis; Biosynthesis of amino acids; Arginine and proline metabolism			7	0	1.171	0.797476	57.75	13.22	23.53	1.42033e+08	1.91218e+08	179728341	227868725	5.11847e+08	610501340	High	High	High	High	High	High	1
High	C4M7W8	Palmitoyltransferase OS=Entamoeba histolytica OX=5759 GN=EHI_047770 PE=3 SV=1	0	31.78	29	6	38	6	296	35.7	7.74	30.98	6		membrane	catalytic activity;metal ion binding	Pf01529	3404902	EHI_047770	EHI_047770					0	0	0.523	0.797476	44.28	18.94	12.69	80453249	7.80372e+07	86183537	7.5908e+07	127270974	1.00186e+08	High	High	High	High	High	High	1	Met-loss+Acetyl [N-Term]
High	C4LX75	RhoGAP domain containing protein OS=Entamoeba histolytica OX=5759 GN=EHI_013050 PE=4 SV=1	0	7.776	5	2	5	2	474	54.6	5.92	2.19	2	regulation of biological process;response to stimulus	cytoplasm		Pf00620, Pf09726	3410639		EHI_013050					0	0	1.389	0.797476	55.17	46.51	26.76	3428280	1.97016e+06	6.85511e+06	1.32309e+07	14520165	1.8276e+07	Peak Found	Peak Found	High	High	Peak Found	High	1
High	C4LVX8	Protein kinase, putative OS=Entamoeba histolytica OX=5759 GN=EHI_125930 PE=3 SV=1	0	30.476	12	7	12	7	731	83.8	8.28	19.31	7	metabolic process;regulation of biological process;response to stimulus	cytoplasm	catalytic activity;nucleotide binding;protein binding;signal transducer activity	Pf00023, Pf00069, Pf07714, Pf12796, Pf13637, Pf13857	3407332	EHI_125930; CL6EHI_125930	EHI_125930					0	0	1.247	0.798322	96.06	65.98	59.53	7.51218e+06	2.82229e+07	56686078	27194767	142368141	190070386	Peak Found	Peak Found	High	High	High	High	1
High	C4M4U2	Uncharacterized protein OS=Entamoeba histolytica OX=5759 GN=EHI_193380 PE=4 SV=1	0	12.316	4	4	4	4	1102	129.8	5.82	5.36	4	regulation of biological process			Pf01369	3406257	EHI_193380; CL6EHI_193380	EHI_193380					0	0	0.498	0.799526	35.56	28.12	52.26	1.0363e+07	9.99186e+06	8929140	5.58414e+06	27243154	11839993	High	High	Peak Found	Peak Found	High	High	1	Met-loss+Acetyl [N-Term]
High	C4LZX3	Uncharacterized protein OS=Entamoeba histolytica OX=5759 GN=EHI_194620 PE=4 SV=1	0	5.771	15	2	4	2	186	21.2	8.29	0	2		membrane			3409041	EHI_194620; CL6EHI_194620	EHI_194620					0	0	0.51	0.807436	86.28	46.65	75.35	9478753	14274799	6066601	2.0507e+07	28693871	3569604	High	High	Peak Found	High	Peak Found	Peak Found	1
High	C4M9S5	Adenylate kinase OS=Entamoeba histolytica OX=5759 GN=EHI_135470 PE=3 SV=1	0	62.508	59	9	62	9	193	21.1	6.54	98.07	9	metabolic process	cytoplasm	catalytic activity;nucleotide binding	Pf00406, Pf13207, Pf13238	3403797	EHI_135470; CL6EHI_135470	EHI_135470		Metabolic pathways; Biosynthesis of antibiotics; Thiamine metabolism; Purine metabolism; Biosynthesis of secondary metabolites			5	0	1.166	0.807594	52.73	21.05	14.98	1.37493e+08	1.78106e+08	1.44847e+08	2.71692e+08	3.91121e+08	4.53272e+08	High	High	High	High	High	High	1
High	C4M5Y9	Copine, putative OS=Entamoeba histolytica OX=5759 GN=EHI_137110 PE=2 SV=1	0	27.865	29	4	10	4	273	30.5	5.06	32.28	4				Pf07002, Pf10138	3406897	EHI_137110; CL6EHI_137110	EHI_137110					0	0	0.507	0.807594	58.73	58.3	17.21	11763115	4.25322e+07	23725176	1.91395e+07	51316031	3.7637e+07	High	High	High	High	High	High	1
High	C4M9F2	Protein kinase domain containing protein OS=Entamoeba histolytica OX=5759 GN=EHI_074780 PE=3 SV=1	0	9.166	7	2	10	2	335	38.1	8.25	9.45	2	metabolic process		catalytic activity;nucleotide binding	Pf00069, Pf01636, Pf07714, Pf14531	3403876	EHI_074780; CL6EHI_074780	EHI_074780					0	0	0.502	0.807594	23.42	10.29	16.74	9.00343e+06	11382853	16479867	8.40304e+06	1.40799e+07	17427262	High	High	High	Peak Found	High	High	1
High	C4M9K8	Uncharacterized protein OS=Entamoeba histolytica OX=5759 GN=EHI_189170 PE=4 SV=1	0	5.291	4	2	2	2	747	84.1	6.68	0	2	metabolic process;regulation of biological process		protein binding	Pf00168, Pf03153, Pf03154, Pf07223, Pf09606, Pf09770, Pf13388	3403605	EHI_189170; CL6EHI_189170	EHI_189170					0	0	0.45	0.807594	64.23	64.97	46.26	743498	3.9599e+06	6.29493e+06	1.09432e+06	5941982	4492234	Peak Found	Peak Found	Peak Found	High	Peak Found	High	1
High	C4M7G2	Ubiquitin carboxyl-terminal hydrolase domain containing protein OS=Entamoeba histolytica OX=5759 GN=EHI_158580 PE=4 SV=1	0	109.185	20	23	74	23	1298	153.8	5.58	82.83	23	metabolic process		catalytic activity	Pf00443	3404004	EHI_158580	EHI_158580					0	0	0.518	0.810792	60.16	27.23	23.54	2.76404e+08	3.79433e+08	2.65951e+08	2.29815e+08	6.1641e+08	3.59097e+08	High	High	High	High	High	High	1
High	C4LX20	Superoxide dismutase OS=Entamoeba histolytica OX=5759 GN=EHI_159160 PE=2 SV=1	0	347.45	72	13	560	13	190	22	6.79	1209.95	13	metabolic process;response to stimulus		antioxidant activity;catalytic activity;metal ion binding	Pf00081, Pf01913, Pf02777	3403104	EHI_159160; CL6EHI_159160	EHI_159160		Peroxisome			1	0	1.151	0.814151	52.47	15.08	16.29	1.14823e+10	1.47695e+10	1.3564e+10	2.10887e+10	4.52843e+10	2.90181e+10	High	High	High	High	High	High	1	Oxidation [C83(98.1)]; Met-loss+Acetyl [N-Term]
High	C4LV11	Uncharacterized protein OS=Entamoeba histolytica OX=5759 GN=EHI_092490 PE=4 SV=1	0	144.54	43	20	140	20	449	53.6	6.09	240.03	20					3409918	EHI_092490; CL6EHI_092490	EHI_092490					0	0	0.521	0.816328	81.17	46.51	63.82	3.23625e+08	6.26962e+08	1.26923e+09	2.54339e+08	1.05458e+09	1749816772	High	High	High	High	High	High	1
High	C4MAS8	Rho family GTPase OS=Entamoeba histolytica OX=5759 GN=EHI_144600 PE=3 SV=1	0	6.519	13	3	5	1	200	22.7	8.82	1.71	3	regulation of biological process;response to stimulus	membrane	catalytic activity;nucleotide binding	Pf00025, Pf00071, Pf04670, Pf08477	3403044	EHI_144600; CL6EHI_144600	EHI_144600					0	1	1.366	0.816328	46.31		128.49	2.50139e+06			46577490	6509126	10775908	Peak Found	High	Not Found	High	Peak Found	High	1
High	C4M144	Uncharacterized protein OS=Entamoeba histolytica OX=5759 GN=EHI_107030 PE=4 SV=1	0	63.537	17	15	51	15	1041	120.6	7.56	49.59	15	cell organization and biogenesis;transport	endosome		Pf14744, Pf14746	3404964	EHI_107030; CL6EHI_107030	EHI_107030		Endocytosis			1	0	0.524	0.817126	40.55	15.03	27.46	210541773	263129355	2.45005e+08	1.37544e+08	463124422	3.31391e+08	High	High	High	High	High	High	1	Met-loss+Acetyl [N-Term]
High	C4LUA6	Very-long-chain (3R)-3-hydroxyacyl-CoA dehydratase OS=Entamoeba histolytica OX=5759 GN=EHI_110570 PE=3 SV=1	0	32.36	17	6	25	6	218	25.1	9.47	39.37	6	metabolic process	membrane	catalytic activity	Pf04387	3408596	EHI_110570; CL6EHI_110570	EHI_110570		Fatty acid metabolism; Biosynthesis of unsaturated fatty acids; Biosynthesis of secondary metabolites; Fatty acid elongation			4	0	0.52	0.817126	99.76	76.6	56.53	392017350	131487399	1.95496e+08	336641458	350389527	178605510	High	High	High	High	High	High	1
High	C4M4Z8	Uncharacterized protein OS=Entamoeba histolytica OX=5759 GN=EHI_035200 PE=3 SV=1	0	21.075	21	7	17	7	325	36.8	6.13	8.07	7				Pf03676	3410537	EHI_035200; CL6EHI_035200	EHI_035200					0	0	1.272	0.817662	77.68	17.76	25.39	3.03701e+07	4.22151e+07	6.52276e+07	1.45123e+08	1.7983e+08	1.65793e+08	High	High	High	High	High	High	1	Met-loss+Acetyl [N-Term]
High	C4M2M6	Rho guanine nucleotide exchange factor, putative OS=Entamoeba histolytica OX=5759 GN=EHI_005910 PE=4 SV=1	0	169.082	48	31	148	31	921	106.8	8.25	219.11	31	regulation of biological process			Pf00621	3407752	EHI_005910; CL6EHI_005910	EHI_005910					0	0	1.147	0.818512	58.33	5.51	21.97	4.37746e+08	5.59515e+08	7.4296e+08	1.00175e+09	2182002247	2.58809e+09	High	High	High	High	High	High	1
High	C4LUR5	Isopentenyl phosphate kinase OS=Entamoeba histolytica OX=5759 GN=EHI_178490 PE=2 SV=1	0	23.948	25	5	21	5	259	28.5	6.79	16.69	5	metabolic process	cytosol	catalytic activity;nucleotide binding	Pf00696	3407346	EHI_178490; CL6EHI_178490	EHI_178490					0	0	1.262	0.819505	58.92	39.11	24.98	3.82436e+07	5.27522e+07	27865222	120432559	1.39656e+08	156605812	High	High	High	High	High	High	1
High	C4LUM8	Uncharacterized protein OS=Entamoeba histolytica OX=5759 GN=EHI_023170 PE=4 SV=1	0	6.551	6	3	6	3	492	57.1	7.72	2.51	3					3409972	EHI_023170	EHI_023170					0	0	0.495	0.819505	44.72	57.42	10.77	3.18914e+07	1.8033e+07	1.75103e+07	1.52028e+07	2.57272e+07	2.84803e+07	Peak Found	High	High	High	Peak Found	High	1
High	C4LX69	Dihydrothymine dehydrogenase OS=Entamoeba histolytica OX=5759 GN=EHI_012980 PE=3 SV=1	0	647.166	67	56	716	56	901	98.7	6.57	1402.8	56	metabolic process	cytoplasm	catalytic activity	Pf00037, Pf01180, Pf07992, Pf12837, Pf12838, Pf13183, Pf13187, Pf13237, Pf13484, Pf13738, Pf14691, Pf14697	3410647	EHI_012980; CL6EHI_012980	EHI_012980		Pantothenate and CoA biosynthesis; Metabolic pathways; Pyrimidine metabolism; beta-Alanine metabolism			4	0	1.143	0.824287	50.56	5.39	14.21	4.01853e+09	5.36642e+09	6.85194e+09	7.72369e+09	19578828349	1.50502e+10	High	High	High	High	High	High	1
High	Q6Y0Y5	Vacuolar protein sorting 35 OS=Entamoeba histolytica OX=5759 GN=Vps35-1 PE=3 SV=2	0	304.743	46	42	399	42	757	87.1	5.74	603.49	42	transport	cytosol;endosome	transporter activity	Pf03635	3407291	EHI_002990; CL6EHI_002990	EHI_002990		Endocytosis			1	0	0.525	0.824287	72.21	30.39	21.73	2.53834e+09	4.18274e+09	2.73954e+09	2.52024e+09	6.95318e+09	4.38238e+09	High	High	High	High	High	High	1
High	C4LVT2	60S ribosomal protein L13, putative OS=Entamoeba histolytica OX=5759 GN=EHI_187150 PE=2 SV=1	0	123.106	46	19	207	1	291	32.9	10.62	289.85	19	metabolic process	ribosome	RNA binding;structural molecule activity	Pf01294	3410784	EHI_187150; CL6EHI_187150	EHI_187150		Ribosome			1	24	1.139	0.824287	94.59	81.89	60.36	6.58115e+09	3.13818e+09	1.8321e+09	1.02474e+10	9437496908	5.35819e+09	High	High	High	High	High	High	1
High	C4M2E4	T-complex protein 1 subunit gamma OS=Entamoeba histolytica OX=5759 GN=EHI_158250 PE=3 SV=1	0	34.413	17	9	29	9	551	60.1	6.67	25.15	9	metabolic process	cytoplasm	nucleotide binding;protein binding	Pf00118	3404459	EHI_158250; CL6EHI_158250	EHI_158250					0	0	1.198	0.824287	56.95	28.73	22.43	4.10173e+07	8.87443e+07	1.10441e+08	9.3989e+07	226672888	2.51558e+08	High	High	High	High	High	High	1	Acetyl [N-Term]
High	C4LY12	Sodium/sulfate symporter, putative OS=Entamoeba histolytica OX=5759 GN=EHI_177580 PE=4 SV=1	0	27.797	12	7	27	7	657	73	8.09	13.48	7	transport	membrane	transporter activity	Pf02080	3410250	EHI_177580	EHI_177580					0	0	0.531	0.824287	37.59	31.81	21.43	8.62357e+07	6.80067e+07	7.51241e+07	80837090	104471647	101012775	High	High	High	High	High	High	1
High	B1N2T7	Uncharacterized protein OS=Entamoeba histolytica OX=5759 GN=EHI_069150 PE=4 SV=1	0	8.66	9	3	8	3	331	38.8	5.15	1.73	3					6219454	EHI_069150; CL6EHI_069150	EHI_069150					0	0	0.513	0.824287	38.3	60.1	29.56	30783435	2.57941e+07	11212441	2.4234e+07	2.49667e+07	36040230	High	High	High	High	Peak Found	High	1
High	C4LTV1	WH2 motif domain contaning protein OS=Entamoeba histolytica OX=5759 GN=EHI_050810 PE=3 SV=1	0	6.609	5	2	4	2	415	45.6	5.21	1.77	2	cell organization and biogenesis;regulation of biological process	endosome	protein binding	Pf02205, Pf11945	3410937	EHI_050810; CL6EHI_050810	EHI_050810		Endocytosis			1	0	0.499	0.824287	33.03	73.22	61.36	1.33759e+07	17314436	2.27021e+06	12799898	26496425	4938194	High	High	Peak Found	High	High	Peak Found	1
High	C4LVJ7	DNA primase OS=Entamoeba histolytica OX=5759 GN=EHI_103530 PE=3 SV=1	0	5.65	6	2	3	2	380	45.2	5.95	0	2	metabolic process		catalytic activity;DNA binding	Pf01896	3403752	EHI_103530; CL6EHI_103530	EHI_103530		Pyrimidine metabolism; DNA replication; Purine metabolism; Metabolic pathways			4	0	0.507	0.824287	64.01	42.89	17.49	7955960	23573654	30987848	22110664	29683889	3.44114e+07	Peak Found	Peak Found	Peak Found	High	Peak Found	Peak Found	1
High	C4LS87	Uncharacterized protein OS=Entamoeba histolytica OX=5759 GN=EHI_152940 PE=4 SV=1	0.003	3.573	2	2	4	2	1072	123.9	5.99	0	2	metabolic process			Pf04111	3410008	EHI_152940; CL6EHI_152940	EHI_152940					0	0	0.508	0.824287	59.85	23.87	49.07	8692122	9.18668e+06	8.13985e+06	7.50718e+06	2.78927e+07	1.02113e+07	High	Peak Found	Peak Found	High	High	High	1
High	C4M3P7	WD domain containing protein OS=Entamoeba histolytica OX=5759 GN=EHI_140750 PE=4 SV=1	0	7.464	6	3	6	3	775	87	6.04	2.16	3	metabolic process		protein binding;RNA binding	Pf00400, Pf08625, Pf13360	3408510	EHI_140750; CL6EHI_140750	EHI_140750		Ribosome biogenesis in eukaryotes			1	0	0.52	0.824846	63.16	25.83	60.25	7531354	13755415	1.96835e+07	2.66742e+06	23337952	18640016	Peak Found	High	High	High	High	High	1	Acetyl [N-Term]
High	C4M2K7	Methionyl-tRNA synthetase OS=Entamoeba histolytica OX=5759 GN=EHI_079860 PE=3 SV=1	0	308.372	55	43	287	30	754	85	7.03	451.52	43	metabolic process	cytoplasm;cytosol	catalytic activity;nucleotide binding;RNA binding	Pf00133, Pf01588, Pf09334	3407179	EHI_079860; CL6EHI_079860	EHI_079860		Aminoacyl-tRNA biosynthesis; Selenocompound metabolism			2	16	1.136	0.825829	58.6	28.36	6.65	811782558	1.83468e+09	1.91337e+09	2.5298e+09	5457410002	4.39782e+09	High	High	High	High	High	High	1
High	C4M2X6	Actin, putative OS=Entamoeba histolytica OX=5759 GN=EHI_048630 PE=3 SV=1	0	176.715	27	15	126	10	713	78.4	5.96	203.2	15				Pf00022	3407039	EHI_048630; CL6EHI_048630	EHI_048630					0	7	0.528	0.825829	99.69	53.14	48.57	169367844	7.46383e+08	7.96999e+08	2.95018e+08	1.17236e+09	1480265717	High	High	High	Peak Found	High	High	1
High	C4MB81	Uncharacterized protein OS=Entamoeba histolytica OX=5759 GN=EHI_028550 PE=4 SV=1	0	83.654	17	19	62	19	1279	148.1	6.83	43.69	19					3409240	EHI_028550; CL6EHI_028550	EHI_028550					0	0	0.528	0.825829	64.51	27.11	23.94	2.10728e+08	2.53645e+08	1.88399e+08	1.52465e+08	4.58612e+08	3.00113e+08	High	High	High	High	High	High	1	Met-loss+Acetyl [N-Term]
High	C4LV48	Enhancer binding protein-2, putative OS=Entamoeba histolytica OX=5759 GN=EHI_182670 PE=4 SV=1	0	82.905	49	14	68	14	229	26.3	9.82	101.61	14			RNA binding	Pf00076, Pf13893, Pf14259	3403389	EHI_182670; CL6EHI_182670	EHI_182670					0	0	1.135	0.825829	87.15	75	76.9	5.01466e+08	6.57656e+07	5.63488e+08	982592796	1.60238e+08	1289278606	High	High	High	High	High	High	1
High	C4LVM4	Sec7 domain protein OS=Entamoeba histolytica OX=5759 GN=EHI_103820 PE=4 SV=1	0	64.558	12	14	52	14	1163	135	5.91	32.1	14	regulation of biological process;transport		transporter activity	Pf01369	3407661	EHI_103820; CL6EHI_103820	EHI_103820					0	0	0.524	0.825829	38.12	21.11	24.45	221574910	402747708	3.58145e+08	1.78185e+08	5.5885e+08	4.547e+08	High	High	High	High	High	High	1
High	B1N3F8	60S ribosomal protein L27a, putative OS=Entamoeba histolytica OX=5759 GN=EHI_069490 PE=2 SV=1	0	49.616	24	5	54	1	149	17	10.51	83.26	5	metabolic process	ribosome	RNA binding;structural molecule activity	Pf00828	3405185; 6219693	EHI_069490; EHI_169100; CL6EHI_069490; CL6EHI_169100	EHI_069490; EHI_169100		Ribosome			1	4	0.531	0.825829	78.91	70.07	98.9	3.91578e+08	1.9872e+08	158815791	331698529	125887598	1.54469e+09	High	High	High	High	Peak Found	High	1
High	C4M4G7	Uncharacterized protein OS=Entamoeba histolytica OX=5759 GN=EHI_042130 PE=4 SV=1	0	21.538	7	6	8	6	815	95.5	5.44	11.06	6					3410869	EHI_042130	EHI_042130					0	0	0.516	0.825829	45.5	35.57	36.34	3.39027e+07	3.25702e+07	24426176	28246704	7.19484e+07	2.97708e+07	Peak Found	High	High	Peak Found	High	High	1
High	C4M929	Uncharacterized protein OS=Entamoeba histolytica OX=5759 GN=EHI_121520 PE=4 SV=1	0.001	11.138	9	2	8	2	328	36.8	8.16	8.97	2	metabolic process	cytosol;membrane	protein binding		3402701	EHI_121520; CL6EHI_121520	EHI_121520					0	0	0.516	0.825829	46.68	28.21	19.2	2.37043e+07	5.07569e+07	43401750	26099458	66399908	6.54916e+07	High	High	High	High	High	High	1
High	C4M3Y2	Short chain dehydrogenase family protein OS=Entamoeba histolytica OX=5759 GN=EHI_200770 PE=4 SV=1	0	6.798	7	2	3	2	337	37.9	6.77	0	2	metabolic process	membrane	catalytic activity	Pf00106, Pf02719, Pf08659, Pf13460, Pf13561	3406998	EHI_200770; CL6EHI_200770	EHI_200770					0	0	0.519	0.825829	51.93	42.02	42.25	14980992	14345802	9143031	6.8049e+06	24053344		High	High	Peak Found	Peak Found	Peak Found	Not Found	1
High	C4M169	V-type proton ATPase subunit a OS=Entamoeba histolytica OX=5759 GN=EHI_107280 PE=3 SV=1	0	5.293	3	2	2	2	871	100.7	5.15	2.18	2	cell organization and biogenesis;cellular homeostasis;metabolic process;transport	membrane	catalytic activity;protein binding;transporter activity	Pf01496	3407090	EHI_107280; CL6EHI_107280	EHI_107280		Oxidative phosphorylation; Phagosome; Metabolic pathways			3	0	0.472	0.825829	61.2	36.14	56.17	3936206	5.76449e+06	3.25075e+06	981363	6035715	6542680	Peak Found	High	Peak Found	Peak Found	Peak Found	High	1
High	C4LZ91	Uncharacterized protein OS=Entamoeba histolytica OX=5759 GN=EHI_000280 PE=4 SV=1	0	24.716	18	6	6	6	380	42.5	8.76	6.94	6		membrane			3407060	EHI_000280; CL6EHI_000280	EHI_000280					0	0	1.205	0.827123	47.56	36.35	50.98	5.73703e+07	3.35872e+07	82794413	1.55566e+08	101983074	297294258	High	Peak Found	High	Peak Found	High	High	1
High	C4M810	Uncharacterized protein OS=Entamoeba histolytica OX=5759 GN=EHI_143640 PE=4 SV=1	0	18.499	18	4	15	4	273	30.6	8	13.65	4					3406662	EHI_143640; CL6EHI_143640	EHI_143640					0	0	0.51	0.827123	36.37	125.61	100.4	91294213	14570716	13566685	67899325	28082752	20038182	High	High	High	High	High	High	1
High	C4LVP9	Protein kinase domain containing protein OS=Entamoeba histolytica OX=5759 GN=EHI_186820 PE=2 SV=1	0	118.52	37	14	100	14	419	47.4	6.62	175.17	14	metabolic process;regulation of biological process;response to stimulus	cytoplasm;nucleus	catalytic activity;nucleotide binding;protein binding	Pf00069, Pf07714, Pf14531	3410757	EHI_186820; CL6EHI_186820	EHI_186820					0	0	1.133	0.827419	64.78	15.02	30.8	3.882e+08	3.87373e+08	4.53318e+08	5.98284e+08	1.04916e+09	1.60545e+09	High	High	High	High	High	High	1
High	C4M8Y6	Uncharacterized protein OS=Entamoeba histolytica OX=5759 GN=EHI_086380 PE=4 SV=1	0	63.7	12	5	77	5	309	34.9	8.48	120.12	5		membrane			3403859	EHI_086380	EHI_086380					0	0	0.528	0.827624	54.92	42.61	23.68	5.60565e+08	4.32836e+08	3.68758e+08	4.62647e+08	7.24821e+08	4.84653e+08	High	High	High	High	High	High	1
High	C4M7K5	Uncharacterized protein OS=Entamoeba histolytica OX=5759 GN=EHI_170380 PE=4 SV=1	0	16.427	4	3	5	3	980	113	5.92	7.13	3	transport	cytoplasm	protein binding;transporter activity		3405326	EHI_170380; CL6EHI_170380	EHI_170380					0	0	0.466	0.828701	66.92	64.22	59.87	6.9153e+06	4.14285e+06	2.88607e+06	5.57598e+06	3.65338e+06	4.14379e+06	High	Peak Found	High	High	Peak Found	High	1
High	C4M1U1	Uncharacterized protein OS=Entamoeba histolytica OX=5759 GN=EHI_027530 PE=4 SV=1	0	5.884	7	2	3	2	374	42.4	7.01	2.24	2	cell organization and biogenesis;transport	endoplasmic reticulum;membrane		Pf09335	3409213	EHI_027530; CL6EHI_027530	EHI_027530					0	0	0.535	0.828701	56.73	41.41	32.45	61970450	58378796	38581471	58051049	81648486	50729798	Peak Found	High	Peak Found	High	High	Peak Found	1	Met-loss+Acetyl [N-Term]
High	C4LZ95	UTP--glucose-1-phosphate uridylyltransferase OS=Entamoeba histolytica OX=5759 GN=EHI_000440 PE=3 SV=1	0	270.305	57	25	166	25	474	53.9	6.65	302.71	25	metabolic process	cytoplasm	catalytic activity	Pf01704	3407065	EHI_000440; CL6EHI_000440	EHI_000440		Amino sugar and nucleotide sugar metabolism; Biosynthesis of antibiotics; Galactose metabolism; Pentose and glucuronate interconversions; Starch and sucrose metabolism; Metabolic pathways			6	0	1.131	0.830336	79.18	27.6	51.21	4.93009e+08	1.02995e+09	8.68139e+08	6.63007e+08	1.36215e+09	2.6433e+09	High	High	High	High	High	High	1	Acetyl [N-Term]
High	C4M7P7	TPR repeat protein OS=Entamoeba histolytica OX=5759 GN=EHI_091100 PE=4 SV=1	0	48.759	14	12	43	11	931	107.1	6.83	50.08	12			protein binding	Pf13414, Pf13424, Pf13432, Pf14559	3404867	EHI_091100; CL6EHI_091100	EHI_091100					0	0	0.527	0.834985	59.27	18.06	30.74	1.3058e+08	2.12251e+08	1.86679e+08	88331334	3.06635e+08	1.89755e+08	High	High	High	High	High	High	1
High	C4LTL2	Brix domain containing protein OS=Entamoeba histolytica OX=5759 GN=EHI_012190 PE=4 SV=1	0.001	10.679	11	3	6	3	353	41.3	8.56	3.15	3	cell organization and biogenesis		RNA binding	Pf04427	3410505	EHI_012190; CL6EHI_012190	EHI_012190					0	0	1.342	0.834985	57.64	54.14	80.48	9343448	5.55787e+06	5.40967e+06	31698683	16363524	15347286	Peak Found	High	High	High	Peak Found	High	1
High	C4M536	PCI domain containing protein OS=Entamoeba histolytica OX=5759 GN=EHI_078210 PE=4 SV=1	0.001	9.622	7	2	6	2	314	36.1	6.71	2.53	2	cell organization and biogenesis;metabolic process;transport		DNA binding;protein binding;RNA binding	Pf01399	3406298	EHI_078210; CL6EHI_078210	EHI_078210					0	0	1.323	0.834985	94.02	94.28	20	1.84974e+07	2108528	1.08979e+07	1.20174e+07	1.53029e+07	18533489	High	Peak Found	High	High	Peak Found	Peak Found	1
High	C4LU77	Uncharacterized protein OS=Entamoeba histolytica OX=5759 GN=EHI_110240 PE=4 SV=1	0	6.733	6	3	6	3	530	61	8.35	5.71	3	regulation of biological process;response to stimulus			Pf00617	3411361	EHI_110240; CL6EHI_110240	EHI_110240					0	0	0.524	0.835136	82.22	112.89	68	3.67072e+07	1.82961e+06	1.60542e+07	7.77918e+07	1.59681e+08	2.1424e+07	High	Peak Found	High	High	High	Peak Found	1
High	C4LTQ5	40S ribosomal protein S3a OS=Entamoeba histolytica OX=5759 GN=EHI_050280 PE=2 SV=1	0	250.064	65	29	341	1	256	29.1	9.85	533.99	29	metabolic process	cytoplasm;cytosol;ribosome	structural molecule activity	Pf01015	3402851	EHI_050280; CL6EHI_050280	EHI_050280		Ribosome			1	0	1.236	0.837223	180.61	109.31		35712728	5.72311e+06		29290490			High	Peak Found	Not Found	High	Not Found	Not Found	1
High	C4M2J3	60S ribosomal protein L17, putative OS=Entamoeba histolytica OX=5759 GN=EHI_054740 PE=3 SV=1	0	84.903	47	10	110	2	179	19.8	10.32	204.97	10	metabolic process	ribosome	structural molecule activity	Pf00237	3406387	EHI_054740; CL6EHI_054740	EHI_054740		Ribosome			1	0	1.21	0.837223	105.42	80.3	70.42	152899318	98364641	2.91419e+07	302613888	291096456	1.05821e+08	High	High	Peak Found	High	High	Peak Found	1
High	C4LW10	Ribosomal protein S29, putative OS=Entamoeba histolytica OX=5759 GN=EHI_030070 PE=3 SV=1	0	19.642	55	4	22	4	56	6.5	9.92	22.21	4	metabolic process	ribosome	metal ion binding;structural molecule activity	Pf00253	3406767; 3406776	EHI_030070; EHI_126250; CL6EHI_126250; CL6EHI_030070	EHI_126250; EHI_030070		Ribosome			1	0	0.529	0.840401	100.59	72.39	110.53	294327486		1.455e+08	270313605	5027417	163094955	High	Not Found	High	High	Peak Found	High	1	Met-loss [N-Term]
High	C4MAD8	Splicing factor 3B subunit 1, putative OS=Entamoeba histolytica OX=5759 GN=EHI_049170 PE=3 SV=1	0	5.486	2	2	4	2	914	103.3	6.87	0	2	cell organization and biogenesis	spliceosomal complex	RNA binding		3401891	EHI_049170	EHI_049170		Spliceosome			1	0	0.525	0.840813	73.3	45.76	32.36	38439239	47489938	21822252	23321090	70924464		High	High	Peak Found	Peak Found	High	Not Found	1
High	C4LYW2	Uncharacterized protein OS=Entamoeba histolytica OX=5759 GN=EHI_010750 PE=4 SV=1	0.003	3.997	4	2	3	2	726	83.8	7.85	1.88	2	metabolic process;regulation of biological process;response to stimulus	cytoplasm	catalytic activity;nucleotide binding	Pf00069, Pf00169, Pf07714, Pf14531, Pf15413	3403623	EHI_010750; CL6EHI_010750	EHI_010750					0	0	0.514	0.840813	87.78	57.84	88.47	3066949	8658639	1.7228e+07	2.68862e+06		19862440	Peak Found	High	Peak Found	Peak Found	High	High	1
High	C4M807	Uncharacterized protein OS=Entamoeba histolytica OX=5759 GN=EHI_143610 PE=4 SV=1	0	110.235	33	19	104	19	654	77.3	5.33	114.85	19	metabolic process;transport		RNA binding		3406665	EHI_143610; CL6EHI_143610	EHI_143610					0	0	0.534	0.84323	47.45	8.88	12.45	4.27981e+08	5.07092e+08	5.49306e+08	4.53473e+08	1.07851e+09	790154191	High	High	High	High	High	High	1
High	C4LTY5	Ras guanine nucleotide exchange factor, putative OS=Entamoeba histolytica OX=5759 GN=EHI_067890 PE=4 SV=1	0	62.153	10	12	80	12	1430	164.8	7.21	95.32	12	regulation of biological process;response to stimulus			Pf00617, Pf00618	3411100	EHI_067890; CL6EHI_067890	EHI_067890					0	0	0.534	0.84323	48.16	4.24	14.09	160563539	1.89054e+08	251232250	157715063	3.56086e+08	3.56708e+08	High	High	High	High	High	High	1
High	C4M2V1	Uncharacterized protein OS=Entamoeba histolytica OX=5759 GN=EHI_188840 PE=4 SV=1	0	5.487	5	2	4	2	392	44.4	8.15	1.65	2			protein binding	Pf00307, Pf11971	3411005	EHI_188840; CL6EHI_188840	EHI_188840					0	0	1.293	0.84323	135.98	77.11	33.5	1.04375e+07	2.11423e+06	24614335	1.0596e+07	1.25774e+07	22766412	Peak Found	Peak Found	High	High	Peak Found	High	1	Met-loss+Acetyl [N-Term]
High	C4LX55	Uncharacterized protein OS=Entamoeba histolytica OX=5759 GN=EHI_159770 PE=4 SV=1	0	34.27	12	9	25	9	878	101.4	5.85	18.31	9					3405932	EHI_159770	EHI_159770					0	0	1.194	0.844682	88.25	23.84	40.5	5.02967e+07	9.4639e+07	7.97169e+07	5.84542e+07	2.70742e+08	196945015	Peak Found	High	High	Peak Found	High	High	1
High	C4M9I2	SH3 domain protein OS=Entamoeba histolytica OX=5759 GN=EHI_187770 PE=4 SV=1	0	46.122	26	9	49	9	359	40.2	5.41	73.57	9		cytoplasm	protein binding	Pf00018, Pf03114, Pf07653, Pf14604	3410337	EHI_187770	EHI_187770					0	0	1.142	0.845366	70.47	30.47	60.28	6.62645e+07	1.56775e+08	1.53199e+08	1.01879e+08	3.91064e+08	6.33336e+08	High	High	High	High	High	High	1
High	C4LWD6	Helicase, putative OS=Entamoeba histolytica OX=5759 GN=EHI_096230 PE=4 SV=1	0	11.968	9	4	8	4	675	77.1	8.38	3.37	4	metabolic process	cytoplasm;spliceosomal complex	catalytic activity;DNA binding;nucleotide binding;RNA binding	Pf00270, Pf00271, Pf04408, Pf04851, Pf07717	3411225	EHI_096230; CL6EHI_096230	EHI_096230		Spliceosome			1	0	1.207	0.845872	17.19	27.09	34.94	9669884	20096234	2.52025e+07	19087062	75884344	6.19456e+07	High	High	High	Peak Found	Peak Found	High	1
High	C4M5Z3	SMP-LTD domain-containing protein OS=Entamoeba histolytica OX=5759 GN=EHI_181210 PE=4 SV=1	0	22.801	11	5	16	5	659	76.9	9.1	10.64	5		endoplasmic reticulum		Pf10296	3407313	EHI_181210	EHI_181210					0	0	0.523	0.847379	39.86	16.38	20.58	25921657	3.60871e+07	5.44085e+07	27978645	8.01347e+07	5.65321e+07	High	High	High	High	High	High	1
High	C4LZ72	Filamin 2, putative OS=Entamoeba histolytica OX=5759 GN=EHI_104630 PE=4 SV=1	0	861.218	64	63	916	63	857	95.3	5.06	1939.93	63			protein binding	Pf00307, Pf00630	3411638	EHI_104630; CL6EHI_104630	EHI_104630					0	0	1.119	0.848253	64.06	17.32	33.97	5.02182e+09	8.87296e+09	1.00877e+10	8.89948e+09	2.60871e+10	3.0813e+10	High	High	High	High	High	High	1	Met-loss+Acetyl [N-Term]
High	C4LUW9	Adenylyl-sulfate kinase OS=Entamoeba histolytica OX=5759 GN=EHI_179080 PE=3 SV=1	0	26.801	22	8	28	8	477	52.7	9.01	10.79	8	metabolic process		catalytic activity;nucleotide binding	Pf01583, Pf12846, Pf13191, Pf13671, Pf14306	3410604	EHI_179080; CL6EHI_179080	EHI_179080		Sulfur metabolism; Purine metabolism; Metabolic pathways			3	0	1.186	0.848696	59.12	10.09	33.7	5.51287e+07	7.1407e+07	7.19302e+07	1.63443e+08	2.14277e+08	1.42501e+08	High	High	High	High	High	High	1
High	C4LUY4	3-ketoacyl-CoA synthase OS=Entamoeba histolytica OX=5759 GN=EHI_092190 PE=3 SV=1	0	31.044	12	5	58	3	487	55.8	8.59	131.43	5	metabolic process	membrane	catalytic activity	Pf02797, Pf08392, Pf08541	3408878	EHI_092190; CL6EHI_092190	EHI_092190					0	0	0.514	0.850289	42.11	37.46	35.69	10776483	26785622	19732604	10277724	3.47056e+07	37560182	Peak Found	High	High	High	High	High	1
High	C4M1F9	Uncharacterized protein OS=Entamoeba histolytica OX=5759 GN=EHI_192280 PE=4 SV=1	0	25.408	6	8	16	8	1177	136.2	7.99	9.74	8					3402724	EHI_192280; CL6EHI_192280	EHI_192280					0	0	0.532	0.850402	47.81	58.27	19.42	2.72932e+08	128302072	1.7512e+08	1.11522e+08	183798747	127705303	High	High	High	Peak Found	High	High	1
High	C4M2P4	Protein-S-isoprenylcysteine O-methyltransferase OS=Entamoeba histolytica OX=5759 GN=EHI_006100 PE=3 SV=1	0	9.11	9	2	9	2	246	28.6	6.11	6.51	2	metabolic process	endoplasmic reticulum;membrane	catalytic activity	Pf04140, Pf04191	3407739	EHI_006100; CL6EHI_006100	EHI_006100		Biosynthesis of antibiotics; Terpenoid backbone biosynthesis			2	0	0.544	0.850402	33.59	25.55	16.34	98156076	104734248	88581368	81901526	163796084	106200108	High	High	High	High	Peak Found	High	1
High	C4LZA9	Exosome complex exonuclease, putative OS=Entamoeba histolytica OX=5759 GN=EHI_000580 PE=4 SV=1	0.001	10.358	12	3	8	3	265	29.3	7.83	1.82	3	metabolic process		catalytic activity;RNA binding	Pf01138, Pf03725	3407497	EHI_000580; CL6EHI_000580	EHI_000580		RNA degradation			1	0	1.195	0.85076	67.26	32.27	33.51	25028722	2.26979e+07	1.9887e+07	37580082	35804057	59538036	High	Peak Found	High	High	High	High	1	Acetyl [N-Term]
High	C4MAC9	Elongation factor 1-alpha OS=Entamoeba histolytica OX=5759 GN=EHI_052400 PE=2 SV=1	0	1116.3	77	47	1779	3	442	48.4	8.92	3988.66	47	metabolic process	cytoplasm	catalytic activity;nucleotide binding;RNA binding	Pf00009, Pf03143, Pf03144, Pf04670	3402602; 3402995	EHI_052400; EHI_102170; CL6EHI_052400; CL6EHI_102170	EHI_102170; EHI_052400		RNA transport			1	0	0.537	0.852489	70.72	36.18	29.41	3.49617e+09	9153379287	1.10177e+10	5.23717e+09	1.38342e+10	1.62574e+10	High	High	High	High	High	High	1
High	B1N4A2	Uncharacterized protein OS=Entamoeba histolytica OX=5759 GN=EHI_120470 PE=4 SV=1	0	24.767	18	5	25	5	333	39	7.75	22.53	5	cell communication;cell death;metabolic process;response to stimulus	endoplasmic reticulum;membrane			6220017	EHI_120470	EHI_120470					0	0	0.547	0.853728	59.97	44.86	13.39	115299861	76310381	7.9956e+07	102904934	1.5512e+08	141747400	High	High	High	High	High	High	1
High	B1N481	Uncharacterized protein OS=Entamoeba histolytica OX=5759 GN=EHI_076140 PE=4 SV=1	0	6.345	3	2	11	2	608	72.3	8.81	7.25	2	cell organization and biogenesis;metabolic process;response to stimulus	chromosome;nucleus			6219994	EHI_076140	EHI_076140					0	0	0.528	0.853728	55.25	67.91	69.65	1.52989e+06	11828132	15463715	1.71729e+06	2.40854e+07	18772252	High	High	High	Peak Found	High	High	1
High	C4LV24	Seryl-tRNA synthetase OS=Entamoeba histolytica OX=5759 GN=EHI_092640 PE=4 SV=1	0	363.835	64	33	343	33	453	52	7.28	535.91	33	metabolic process	cytoplasm	catalytic activity;nucleotide binding	Pf00587, Pf02403	3404988	EHI_092640; CL6EHI_092640	EHI_092640		Aminoacyl-tRNA biosynthesis			1	0	0.538	0.854495	63.33	33.01	33.65	1.29845e+09	3.21412e+09	3.67193e+09	1.41079e+09	4.20923e+09	4.86893e+09	High	High	High	High	High	High	1	Met-loss [N-Term]
High	C4LXI9	Actin, putative OS=Entamoeba histolytica OX=5759 GN=EHI_131230 PE=3 SV=1	0	66.055	11	8	52	3	876	97	5.49	93.76	8			protein binding	Pf00022	3409844	EHI_131230; CL6EHI_131230	EHI_131230					0	0	1.301	0.855684	101.7	108.71	32.61	1.15807e+06	19424401	6.43962e+06	8.81053e+06	3.08833e+07	29322096	Peak Found	High	Peak Found	Peak Found	High	Peak Found	1
High	C4M116	ENTH domain protein, putative OS=Entamoeba histolytica OX=5759 GN=EHI_105110 PE=4 SV=1	0	17.821	11	3	12	3	349	39.9	7.09	21.43	3				Pf01417	3408231	EHI_105110	EHI_105110					0	0	0.524	0.855684	62.55	10.79	40.36	20188627	29855421	38147424	2.35894e+07	31426954	62702576	High	High	High	High	Peak Found	High	1
High	C4LXZ6	Queuine tRNA-ribosyltransferase catalytic subunit 1 OS=Entamoeba histolytica OX=5759 GN=EHI_035660 PE=3 SV=1	0	15.932	11	3	7	3	397	44.2	7.21	10.87	3	metabolic process	cytoplasm	catalytic activity;metal ion binding	Pf01702	3410448	EHI_035660; CL6EHI_035660	EHI_035660					0	0	0.523	0.855684	89.82	38.5	70.56	1.35969e+07	3.88341e+07	36057368	1.9809e+07	5.97497e+07	8.48582e+06	Peak Found	High	High	Peak Found	High	High	1
High	C4LSN2	Uncharacterized protein OS=Entamoeba histolytica OX=5759 GN=EHI_151930 PE=2 SV=1	0	37.703	33	7	36	7	303	33.7	5.34	64.68	7				Pf08282	3411700	EHI_151930; CL6EHI_151930	EHI_151930					0	0	1.166	0.856429	33.23	16.95	10.66	83435780	1.10091e+08	9.6622e+07	167200998	273540598	301194421	High	High	High	High	High	High	1
High	C4M4I6	Uncharacterized protein OS=Entamoeba histolytica OX=5759 GN=EHI_138950 PE=4 SV=1	0	7.739	22	2	5	2	127	14.9	5.12	1.74	2		membrane			3405948	EHI_138950; CL6EHI_138950	EHI_138950					0	0	1.169	0.858351	34.04	31.86	59.35	36129768	26678149	33365622	12343903	92265090	92919584	High	High	Peak Found	High	High	High	1	Met-loss+Acetyl [N-Term]
High	C4LVM7	Proteasome regulatory subunit, putative OS=Entamoeba histolytica OX=5759 GN=EHI_103850 PE=4 SV=1	0	22.772	14	4	6	4	377	43.8	5.08	11.12	4	cell organization and biogenesis;metabolic process	cytosol;nucleus;proteasome	protein binding;structural molecule activity	Pf01399	3407676	EHI_103850; CL6EHI_103850	EHI_103850		Proteasome			1	0	1.21	0.861024	69.47	64.34	62.54	6.90879e+06	4.68018e+07	5.53789e+07	24345316	9.03939e+07	155154396	Peak Found	High	High	Peak Found	Peak Found	High	1
High	C4LZA4	Uncharacterized protein OS=Entamoeba histolytica OX=5759 GN=EHI_000530 PE=4 SV=1	0	17.392	8	5	27	5	607	69	6.64	26.48	5			protein binding		3407069	EHI_000530; CL6EHI_000530	EHI_000530					0	0	0.551	0.861024	19.15	15.12	10.18	74524876	1.16594e+08	108291857	4.78835e+07	100027551	99741881	High	High	High	High	High	High	1
High	C4MBC6	Uncharacterized protein OS=Entamoeba histolytica OX=5759 GN=EHI_066300 PE=4 SV=1	0	14.424	8	5	6	5	571	64.6	10.05	8.03	5		membrane			3406565	EHI_066300; CL6EHI_066300	EHI_066300					0	0	1.166	0.864774	89.06	54.4	32.67	123734445	6.49755e+07	80116554	1.48485e+08	398093798	183649566	High	Peak Found	High	High	Peak Found	Peak Found	1
High	C4M2T0	Uncharacterized protein OS=Entamoeba histolytica OX=5759 GN=EHI_076890 PE=4 SV=1	0	13.25	6	3	6	3	593	70.2	4.96	9.95	3	metabolic process		catalytic activity;nucleotide binding	Pf03133	3409249	EHI_076890; CL6EHI_076890	EHI_076890					0	0	0.511	0.864774	86.08	60.51	81.62	1.23823e+06	3.18397e+06	7.02559e+06	2.32685e+06	1.69199e+07	31091214	High	High	Peak Found	Peak Found	High	High	1
High	C4M4A2	Proteasome subunit alpha type OS=Entamoeba histolytica OX=5759 GN=EHI_098060 PE=3 SV=1	0.001	10.727	9	2	8	2	247	27.7	7.37	10.2	2	metabolic process	cytoplasm;nucleus;proteasome	catalytic activity	Pf00227, Pf10584	3405360	EHI_098060; CL6EHI_098060	EHI_098060		Proteasome			1	0	1.19	0.864774	34.16	51.78	77.38	71692172	4.95799e+07	3.91824e+07	116920860	69953708	54069854	High	Peak Found	High	High	High	High	1
High	C4M7V7	Glutamine--fructose-6-phosphate transaminase (isomerizing) OS=Entamoeba histolytica OX=5759 GN=EHI_029560 PE=4 SV=1	0	51.521	22	13	45	13	621	67.7	7.69	47.77	13	metabolic process		catalytic activity	Pf00310, Pf01380, Pf13230, Pf13522, Pf13537	3404371	EHI_029560; CL6EHI_029560	EHI_029560		Amino sugar and nucleotide sugar metabolism; Alanine, aspartate and glutamate metabolism; Metabolic pathways; Biosynthesis of antibiotics			4	0	1.105	0.867261	57.01	10.44	33	2.81051e+08	2.8555e+08	3.85344e+08	8.06142e+08	818415623	9.09391e+08	High	High	High	High	High	High	1
High	C4M6S8	Uncharacterized protein OS=Entamoeba histolytica OX=5759 GN=EHI_184570 PE=4 SV=1	0	31.7	6	6	19	6	1372	158.6	7.5	27.67	6	metabolic process;regulation of biological process		protein binding;structural molecule activity	Pf04054	3403071	EHI_184570; CL6EHI_184570	EHI_184570		RNA degradation			1	0	0.529	0.867261	69.93	33.35	44.48	3.07281e+07	3.76508e+07	2.40214e+07	3.00557e+07	5.86222e+07	2.00226e+07	High	High	High	High	High	High	1
High	C4LV55	Guanine nucleotide exchange factor, putative OS=Entamoeba histolytica OX=5759 GN=EHI_182740 PE=4 SV=1	0	13.744	5	4	8	3	732	84.2	8.03	5.35	4	regulation of biological process			Pf00621	3409792	EHI_182740; CL6EHI_182740	EHI_182740					0	0	1.244	0.867974	65.16	107.68	79.49		3.57816e+06	3.23247e+07	18614578	14150116	73729832	Not Found	Peak Found	High	Peak Found	High	High	1
High	C4M3B9	Eukaryotic translation initiation factor 2A OS=Entamoeba histolytica OX=5759 GN=EHI_053010 PE=3 SV=1	0.005	3.31	4	2	6	2	471	54.1	6.92	0	2	metabolic process		protein binding;RNA binding	Pf08662	3411438	EHI_053010; CL6EHI_053010	EHI_053010					0	0	1.193	0.868316	76.97	26.44	16.85	1.31593e+07	13324876	2.73849e+07	3.44801e+07	7.10916e+07	80275376	High	High	High	Peak Found	Peak Found	Peak Found	1
High	C4M8M7	Phospholipase B-like OS=Entamoeba histolytica OX=5759 GN=EHI_114320 PE=3 SV=1	0	146.307	49	19	75	19	550	63.3	6	157.84	19				Pf04916	3403135	EHI_114320; CL6EHI_114320	EHI_114320					0	0	1.129	0.868872	62.81	37.01	35.52	8.05197e+07	2.21955e+08	2.08575e+08	2.13965e+08	866070482	5.90659e+08	High	High	High	High	High	High	1
High	C4LUN8	Ras guanine nucleotide exchange factor, putative OS=Entamoeba histolytica OX=5759 GN=EHI_023270 PE=4 SV=1	0	81.749	19	13	52	13	910	104	5.62	53.44	13	regulation of biological process;response to stimulus			Pf00617, Pf00618	3409962	EHI_023270; CL6EHI_023270	EHI_023270					0	0	1.12	0.868872	61.08	24.65	22.6	9.98997e+07	1.87524e+08	1.53476e+08	2.16687e+08	514725337	2.90583e+08	High	High	High	High	High	High	1
High	C4LUP9	Uncharacterized protein OS=Entamoeba histolytica OX=5759 GN=EHI_023380 PE=4 SV=1	0	22.43	6	5	19	5	983	113.8	6.28	9.12	5			protein binding		3409949	EHI_023380; CL6EHI_023380	EHI_023380					0	0	0.546	0.868872	48.96	32.2	20.06	36810377	6.23322e+07	39385235	3.79628e+07	107822218	90310508	High	High	High	High	High	High	1
High	C4LYA9	Acetyltransferase, GNAT family OS=Entamoeba histolytica OX=5759 GN=EHI_167080 PE=4 SV=1	0	11.814	15	2	7	2	149	17.4	5.05	9.68	2			catalytic activity	Pf00583, Pf13508	3409106	EHI_167080; CL6EHI_167080	EHI_167080					0	0	1.206	0.868872	18.46	12.42	63.45	1.65148e+07	1.79378e+07	1.9776e+07	3.72791e+07	56097006	12188905	High	High	High	High	High	High	1
High	C4LWZ5	Synapsin, putative OS=Entamoeba histolytica OX=5759 GN=EHI_127220 PE=3 SV=1	0	8.635	8	2	13	2	314	36.2	7.68	10.92	2	transport		catalytic activity;nucleotide binding	Pf02078, Pf02750	3406480	EHI_127220; CL6EHI_127220	EHI_127220					0	0	0.542	0.869057	31.99	12.34	35.55	1.1957e+07	11787898	1.56176e+07	1.6901e+07	1.5532e+07	20449259	High	High	High	High	High	High	1
High	C4LYD4	Uncharacterized protein OS=Entamoeba histolytica OX=5759 GN=EHI_007970 PE=4 SV=1	0	46.08	17	10	25	10	623	72.2	5.45	45	10		membrane			3408680	EHI_007970; CL6EHI_007970	EHI_007970					0	0	1.173	0.869597	78.87	26.6	27.24	6.21588e+07	1.15191e+08	8.79751e+07	138659207	403070088	225332994	High	High	High	High	High	High	1
High	C4M258	Receptor protein serine/threonine kinase OS=Entamoeba histolytica OX=5759 GN=EHI_174100 PE=3 SV=1	0	17.877	8	4	7	4	660	75.7	5.82	5.78	4	metabolic process;regulation of biological process;response to stimulus	membrane	catalytic activity;nucleotide binding;protein binding;signal transducer activity	Pf00069, Pf07714, Pf12796, Pf13637, Pf13857	3406801	EHI_174100; CL6EHI_174100	EHI_174100					0	0	0.554	0.870598	47.15	13.36	16.61	66986027	88488896	83290121	4.87319e+07	107044315	115153174	Peak Found	High	High	Peak Found	High	High	1	Met-loss+Acetyl [N-Term]
High	C4M5I7	Importin, putative OS=Entamoeba histolytica OX=5759 GN=EHI_001760 PE=4 SV=1	0	175.399	30	28	193	28	980	111.2	5.1	264.29	28	transport	cytosol;nucleus	protein binding;transporter activity	Pf03810	3403921	EHI_001760; CL6EHI_001760	EHI_001760					0	0	0.545	0.87135	69.16	44.64	33.03	1.57699e+09	1.67992e+09	8.89349e+08	1.34786e+09	3.03391e+09	1.3435e+09	High	High	High	High	High	High	1
High	C4M834	Rap/Ran GTPase activating protein, putative OS=Entamoeba histolytica OX=5759 GN=EHI_108700 PE=4 SV=1	0	54.57	18	13	37	9	796	91.4	7.43	32.92	13	regulation of biological process		enzyme regulator activity;protein binding	Pf00023, Pf02145, Pf12796, Pf13606, Pf13637, Pf13857	3405632	EHI_108700; CL6EHI_108700	EHI_108700					0	0	0.545	0.87135	55.8	32.79	27.36	2.70054e+08	5.8713e+08	8.26111e+08	2.55181e+08	553027756	7.18564e+08	High	High	High	Peak Found	High	High	1
High	C4M0P0	Uncharacterized protein OS=Entamoeba histolytica OX=5759 GN=EHI_008760 PE=4 SV=1	0	39.176	13	10	32	10	847	96.7	5.25	38.21	10			protein binding;RNA binding	Pf02854	3407275	EHI_008760; CL6EHI_008760	EHI_008760					0	0	0.553	0.87135	57.47	36.83	32.53	1.70567e+08	1.13066e+08	1.50893e+08	5.36987e+07	2.0304e+08	1.59991e+08	High	High	High	High	High	High	1
High	C4LYM0	WD domain containing protein OS=Entamoeba histolytica OX=5759 GN=EHI_118720 PE=2 SV=1	0	30.75	24	5	10	5	327	35.7	5.91	20.79	5	metabolic process	cytoplasm	protein binding;RNA binding	Pf00400	3408430	EHI_118720; CL6EHI_118720	EHI_118720		RNA transport			1	0	0.537	0.87135	43.12	40.93	17.44	19920600	4.28551e+07	24596503	2.23877e+07	44873455	52050220	Peak Found	Peak Found	High	High	High	High	1
High	C4M5Z2	Uncharacterized protein OS=Entamoeba histolytica OX=5759 GN=EHI_181200 PE=4 SV=1	0	30.513	32	7	18	7	282	32.5	8.57	25.37	7	metabolic process	cytoplasm;membrane	catalytic activity	Pf13348, Pf13350	3407308	EHI_181200; CL6EHI_181200	EHI_181200					0	0	0.552	0.87135	29.57	27.12	14.04	56394525	6.25835e+07	4.93228e+07	6.30514e+07	1.29261e+08	8.71179e+07	High	High	High	High	High	High	1
High	C4M517	Uncharacterized protein OS=Entamoeba histolytica OX=5759 GN=EHI_141110 PE=4 SV=1	0	5.364	1	3	4	3	2046	236.8	5.88	1.93	3			protein binding		3408902	EHI_141110	EHI_141110					0	0	0.548	0.871832	54.02	42.03	17.23	1.4882e+08	99947819	110662721	162108234	2.84615e+08	1.95255e+08	High	High	High	Peak Found	High	Peak Found	1
High	C4M0X1	Sodium/sulfate symporter, putative OS=Entamoeba histolytica OX=5759 GN=EHI_015330 PE=4 SV=1	0.001	10.336	4	3	9	3	689	77.6	5.5	2.72	3	transport	membrane			3408809	EHI_015330; CL6EHI_015330	EHI_015330					0	0	0.533	0.872031	48.7	34.52	12.51	14095684	1.01392e+07	1.23053e+07	8.82095e+06	20337147	1.4448e+07	High	High	High	Peak Found	High	High	1
High	C4M8L9	Uncharacterized protein OS=Entamoeba histolytica OX=5759 GN=EHI_090430 PE=4 SV=1	0	41.882	26	10	33	7	446	52.8	5.97	23.64	10					3404311	EHI_090430; CL6EHI_090430	EHI_090430					0	1	0.547	0.872849	89.02	48.63	46.43	1.80934e+07	5.7596e+07	84608692	2.70484e+07	119239814	1.31506e+08	Peak Found	High	High	High	High	High	1	Met-loss+Acetyl [N-Term]
High	C4LVK2	Uncharacterized protein OS=Entamoeba histolytica OX=5759 GN=EHI_103580 PE=4 SV=1	0	27.521	10	6	15	6	533	63.9	5.3	19.01	6					3403750	EHI_103580; CL6EHI_103580	EHI_103580					0	0	1.097	0.874431	45.78	27.2	39.87	3.22881e+08	5.48731e+08	392250470	6.88115e+08	1204604894	496825049	High	High	High	Peak Found	High	High	1
High	C4M0L4	Aminopeptidase OS=Entamoeba histolytica OX=5759 GN=EHI_008380 PE=3 SV=1	0	1004.04	63	59	1358	59	827	94.7	5.35	2478.08	59	metabolic process	cytoplasm	catalytic activity;metal ion binding	Pf01433, Pf11838, Pf13485	3406868	EHI_008380; CL6EHI_008380	EHI_008380					0	0	0.547	0.875145	57.06	21.62	21.31	1.5471e+10	1.97551e+10	1.59738e+10	1.41426e+10	3.55614e+10	2.11232e+10	High	High	High	High	High	High	1	Met-loss+Acetyl [N-Term]
High	C4M0B4	HEAT repeat domain containing protein OS=Entamoeba histolytica OX=5759 GN=EHI_064450 PE=4 SV=1	0	160.911	22	20	127	20	1062	119.9	4.91	217.26	20	transport	cytoplasm;membrane	transporter activity		3408335	EHI_064450; CL6EHI_064450	EHI_064450					0	0	0.548	0.875145	76.05	33.57	18.09	4.76049e+08	4.6464e+08	3.5921e+08	2.84984e+08	7.13148e+08	4.59563e+08	High	High	High	High	High	High	1
High	C4M4V9	Chitobiosyldiphosphodolichol beta-mannosyltransferase, putative OS=Entamoeba histolytica OX=5759 GN=EHI_028950 PE=4 SV=1	0	71.767	26	10	83	10	427	49.5	6.83	134.26	10	metabolic process	endoplasmic reticulum;membrane	catalytic activity	Pf00534, Pf13692	3405217	EHI_028950	EHI_028950		N-Glycan biosynthesis; Metabolic pathways			2	0	0.545	0.875145	30.12	11.33	10.38	3.27488e+08	453875380	4.42213e+08	2.95607e+08	621579728	618673669	High	High	High	High	High	High	1
High	C4M3R1	Uncharacterized protein OS=Entamoeba histolytica OX=5759 GN=EHI_146190 PE=4 SV=1	0	6.113	7	2	2	2	298	34.9	6.76	0	2		membrane		Pf10230	3407621	EHI_146190; CL6EHI_146190	EHI_146190					0	0	0.434	0.875145	72.22	94.89		2.40223e+06	875597	549555	562917			Peak Found	Peak Found	Peak Found	High	Not Found	Not Found	1
High	C4M3R5	Dynamin-like protein OS=Entamoeba histolytica OX=5759 GN=EHI_052740 PE=3 SV=1	0	183.099	41	21	138	20	663	74.6	6.84	216.94	21	cell organization and biogenesis	membrane	catalytic activity;nucleotide binding;protein binding	Pf00350, Pf01031, Pf02212	3405942	EHI_052740; CL6EHI_052740	EHI_052740					0	1	1.094	0.876997	58.71	24.69	28.88	2.24876e+08	4.11556e+08	5.72131e+08	4.65211e+08	1.18612e+09	1.41803e+09	High	High	High	High	High	High	1
High	Q1EQ23	AP-1 complex subunit gamma OS=Entamoeba histolytica OX=5759 GN=EHI_118480 PE=3 SV=1	0	37.312	9	7	28	7	855	97	5.57	39.37	7	transport	cytoplasm;Golgi;membrane	transporter activity	Pf01602, Pf02883	3404206	EHI_118480; CL6EHI_118480	EHI_118480					0	0	0.54	0.876997	62.92	8.22	13.78	9.81513e+07	1.39474e+08	176098111	1.30211e+08	221704657	1.67726e+08	High	High	High	High	High	High	1
High	C4M856	WD domain containing protein OS=Entamoeba histolytica OX=5759 GN=EHI_052160 PE=4 SV=1	0	21.478	8	3	10	3	517	58.8	4.58	15.81	3		nucleus	protein binding	Pf00400, Pf12265	3409638	EHI_052160; CL6EHI_052160	EHI_052160					0	0	1.178	0.877039	36.77	22.56	41.05	2.62157e+07	2.56601e+07	4.96205e+07	60891051	68469754	146084590	High	High	High	High	Peak Found	High	1
High	C4LWV6	Lysozyme, putative OS=Entamoeba histolytica OX=5759 GN=EHI_199110 PE=3 SV=1	0	62.727	43	8	62	8	211	23.5	8.84	89.89	8	metabolic process		catalytic activity	Pf01183	3407600	EHI_199110; CL6EHI_199110	EHI_199110					0	0	1.084	0.877574	40.45	14.72	27	1.95741e+08	2.52745e+08	2.33371e+08	408084357	946589986	482014498	High	High	High	High	High	High	1
High	C4LXG8	DUF1394 domain-containing protein OS=Entamoeba histolytica OX=5759 GN=EHI_131000 PE=3 SV=1	0	24.931	24	6	13	6	299	33.6	6.99	7.37	6				Pf07159	3409824	EHI_131000; CL6EHI_131000	EHI_131000					0	0	0.545	0.881731	65.94	78.7	48.26	33388189	7.87057e+07	12493261	4.51914e+07	116752250	3.50852e+07	High	High	Peak Found	High	High	Peak Found	1
High	C4M0P6	Phosphatidylserine synthase, putative OS=Entamoeba histolytica OX=5759 GN=EHI_009800 PE=4 SV=1	0	61.294	27	12	97	12	442	52.7	7.21	124.46	12	metabolic process	membrane		Pf03034	3411415	EHI_009800; CL6EHI_009800	EHI_009800		Glycerophospholipid metabolism; Biosynthesis of secondary metabolites; Metabolic pathways			3	0	0.549	0.883062	55.44	37.81	25.48	8.33929e+08	731180828	5.83538e+08	6.96027e+08	1135788006	699121684	High	High	High	High	High	High	1	Met-loss+Acetyl [N-Term]
High	C4LYS4	Vesicle-fusing ATPase OS=Entamoeba histolytica OX=5759 GN=EHI_004640 PE=3 SV=1	0	87.499	27	16	48	15	736	82.6	6.46	63.38	16			catalytic activity;nucleotide binding;RNA binding	Pf00004, Pf00910, Pf01078, Pf02359, Pf07728, Pf13238	3411111	EHI_004640; CL6EHI_004640	EHI_004640					0	1	1.12	0.884306	69.2	51.09	42.06	3.67283e+07	1.31934e+08	1.85065e+08	1.49901e+08	4.48378e+08	6.0697e+08	Peak Found	High	High	High	High	High	1
High	C4M426	Uncharacterized protein OS=Entamoeba histolytica OX=5759 GN=EHI_114190 PE=4 SV=1	0	30.442	15	5	24	4	446	52.6	6.55	32.09	5					3406071	EHI_114190; CL6EHI_114190	EHI_114190					0	0	0.555	0.884306	82.08	41.57	19.6	2.62975e+07	8.11567e+07	7.43286e+07	3.37822e+07	8.79184e+07	8.51853e+07	High	High	High	Peak Found	High	High	1	Met-loss+Acetyl [N-Term]
High	C4M8B0	Ras family GTPase OS=Entamoeba histolytica OX=5759 GN=EHI_058090 PE=2 SV=1	0	170.214	53	15	191	9	184	20.5	6.21	375.47	15	regulation of biological process;response to stimulus	membrane	catalytic activity;nucleotide binding	Pf00009, Pf00071, Pf08477	3405467	EHI_058090; CL6EHI_058090	EHI_058090					0	6	1.089	0.885306	53.11	19.2	5.36	9.96709e+08	1.50637e+09	1.25219e+09	1.83777e+09	3.59148e+09	2.88654e+09	High	High	High	High	High	High	1
High	C4LTI2	Proteasome endopeptidase complex OS=Entamoeba histolytica OX=5759 GN=EHI_011870 PE=2 SV=1	0	45.092	42	7	63	7	252	28.4	7.52	90.71	7	metabolic process	proteasome	catalytic activity	Pf00227	3408113	EHI_011870; CL6EHI_011870	EHI_011870		Proteasome			1	0	0.554	0.886956	64.11	41.04	30.06	2.97163e+08	1.65905e+08	2.83087e+08	3.60498e+08	366413487	5.04084e+08	High	High	High	High	High	High	1
High	C4M1G6	Diaphanous protein, homolog 1, putative OS=Entamoeba histolytica OX=5759 GN=EHI_192460 PE=3 SV=1	0.001	10.827	3	4	7	4	1212	135.1	8.21	2.07	4	cell organization and biogenesis		protein binding	Pf02181, Pf06367, Pf06371	3408197	EHI_192460; CL6EHI_192460	EHI_192460					0	0	1.159	0.886956	81.37	68.79	23.21	2.24565e+07	4.64444e+07	1.02925e+07	2.29455e+07	7.03092e+07	5.62436e+07	Peak Found	High	High	High	Peak Found	High	1
High	C4LXE8	Phosphopyruvate hydratase OS=Entamoeba histolytica OX=5759 GN=EHI_130700 PE=2 SV=1	0	1518.02	89	52	2031	52	436	47.3	6.21	4646.47	52	metabolic process	cytoplasm	catalytic activity;metal ion binding	Pf00113, Pf03952, Pf13378	3403451	EHI_130700; CL6EHI_130700	EHI_130700		Metabolic pathways; RNA degradation; Biosynthesis of antibiotics; Glycolysis / Gluconeogenesis; Biosynthesis of amino acids; Carbon metabolism; Biosynthesis of secondary metabolites			7	0	0.551	0.888279	75.42	33.03	54.34	2.37017e+10	4.1306e+10	7.08342e+10	2.80658e+10	6.25075e+10	1.22202e+11	High	High	High	High	High	High	1	Met-loss+Acetyl [N-Term]
High	C4M484	Uncharacterized protein OS=Entamoeba histolytica OX=5759 GN=EHI_140360 PE=4 SV=1	0	234.223	35	34	300	34	1092	125.2	5.63	459.11	34	regulation of biological process		enzyme regulator activity		3406048	EHI_140360; CL6EHI_140360	EHI_140360					0	0	0.552	0.888279	57.5	18.04	17.64	2.31413e+09	3.12105e+09	2.66467e+09	2.13129e+09	5.11295e+09	3.25245e+09	High	High	High	High	High	High	1
High	C4M8M3	60S ribosomal protein L16-B, putative OS=Entamoeba histolytica OX=5759 GN=EHI_095610 PE=3 SV=1	0	175.872	59	17	266	4	202	22.8	10.1	397.23	17	metabolic process	ribosome	RNA binding;structural molecule activity	Pf00572	3404023; 3409720	EHI_095610; EHI_114400; CL6EHI_114400; CL6EHI_095610	EHI_114400; EHI_095610		Ribosome			1	0	0.551	0.888279	84.82	57.46	58.08	4.41556e+08	3.77316e+08	1.74964e+08	412700302	5.27303e+08	1.79752e+08	High	High	High	High	High	High	1
High	C4LTE7	Glutamate synthase beta subunit, putative OS=Entamoeba histolytica OX=5759 GN=EHI_045340 PE=4 SV=1	0	139.819	26	12	157	1	463	51.2	8.06	320.68	12	metabolic process	mitochondrion	catalytic activity;nucleotide binding	Pf00070, Pf00890, Pf01266, Pf01494, Pf01946, Pf03486, Pf03721, Pf06100, Pf07992, Pf13450, Pf13738, Pf14691	3407885	EHI_045340; CL6EHI_045340	EHI_045340					0	0	0.546	0.888279	16	14.18	7.66	31961010	53173636	56671460	37489488	79963840	61741776	Peak Found	Peak Found	High	Peak Found	High	Peak Found	1
High	C4M5L3	Alpha-1,3/1,6-mannosyltransferase ALG2 OS=Entamoeba histolytica OX=5759 GN=EHI_001990 PE=3 SV=1	0	65.248	29	10	53	10	397	45.5	6.43	87.86	10	metabolic process	membrane	catalytic activity	Pf00534, Pf13692	3407528	EHI_001990; CL6EHI_001990	EHI_001990		Metabolic pathways; N-Glycan biosynthesis			2	0	1.135	0.888279	77.88	93.19	73.92	1.00117e+08	4.3448e+08	8.71671e+07	1.4325e+08	6.62189e+08	1.33491e+08	High	High	High	High	High	High	1
High	C4M4K6	Serine/threonine-protein phosphatase OS=Entamoeba histolytica OX=5759 GN=EHI_031240 PE=3 SV=1	0	23.779	20	5	22	5	309	35.4	5.63	32.77	5	metabolic process		catalytic activity	Pf00149	3408412	EHI_031240; CL6EHI_031240	EHI_031240					0	0	1.103	0.888279	57.15	47.36	26.73	1.53536e+08	7.43666e+07	1.38769e+08	2.54363e+08	3.34566e+08	519367582	High	High	High	High	High	High	1	Met-loss+Acetyl [N-Term]
High	B1N2G7	Non-specific serine/threonine protein kinase OS=Entamoeba histolytica OX=5759 GN=EHI_044470 PE=3 SV=1	0	15.586	9	3	7	3	440	50.6	6.32	13.07	3	metabolic process;regulation of biological process;response to stimulus		catalytic activity;nucleotide binding	Pf00069, Pf00169, Pf07714, Pf15413	3411526; 6219340	EHI_044470; EHI_137850; CL6EHI_044470; CL6EHI_137850	EHI_137850; EHI_044470					0	0	1.16	0.888279	77.79	40.41	24.68	1.04547e+07	2.44672e+07	1.53128e+07	4.74728e+07	76074480	109287444	Peak Found	High	High	High	High	High	1
High	C4LZG9	60S ribosomal protein L11, putative OS=Entamoeba histolytica OX=5759 GN=EHI_124300 PE=3 SV=1	0	54.045	26	5	50	5	174	19.6	9.54	100.4	5	cell organization and biogenesis;metabolic process	ribosome	RNA binding;structural molecule activity	Pf00281, Pf00673	3409153; 3409175	EHI_124300; EHI_199970; CL6EHI_124300; CL6EHI_199970	EHI_124300; EHI_199970		Ribosome			1	0	1.085	0.888412	39.53	11.85	17.82	1858516959	2.03119e+09	3155230667	2245469832	5794422113	3.86744e+09	High	High	High	High	High	High	1
High	C4LWM9	ATP-dependent RNA helicase OS=Entamoeba histolytica OX=5759 GN=EHI_069410 PE=3 SV=1	0	5.869	3	2	4	2	684	78.6	9.32	1.8	2	metabolic process	cytoplasm;nucleus	catalytic activity;DNA binding;nucleotide binding;RNA binding	Pf00270, Pf00271, Pf04851, Pf08147	3409604	EHI_069410; CL6EHI_069410	EHI_069410					0	0	0.527	0.892723	87.85	89.25	47.97	1.08366e+07	1.35055e+06	7152555	1.13209e+07	1.04849e+07	8.60241e+06	High	High	High	Peak Found	Peak Found	Peak Found	1
High	C4LZ63	Uncharacterized protein OS=Entamoeba histolytica OX=5759 GN=EHI_104530 PE=3 SV=1	0	5.683	7	2	2	2	313	36.8	5.22	0	2	cell organization and biogenesis	nucleus			3409350	EHI_104530; CL6EHI_104530	EHI_104530					0	0	1.325	0.892723	114.47	94.54	99.12		4.25326e+06	1.03395e+06	1.65894e+06		1.60509e+07	Not Found	Peak Found	Peak Found	Peak Found	Not Found	High	1
High	C4LSV0	Actin-related protein 2/3 complex subunit 4 OS=Entamoeba histolytica OX=5759 GN=EHI_030820 PE=3 SV=1	0	191.782	71	15	183	15	191	21.5	8.57	353.28	15	cell organization and biogenesis;regulation of biological process	cytoplasm;cytoskeleton	protein binding	Pf05856	3402827; 3405167	EHI_030820; EHI_152660; CL6EHI_152660; CL6EHI_030820	EHI_152660; EHI_030820		Endocytosis			1	0	1.08	0.893056	49.13	13.16	9.44	9.30198e+08	1.19591e+09	1.13963e+09	1.57214e+09	2.99808e+09	2259404198	High	High	High	High	High	High	1	Met-loss+Acetyl [N-Term]
High	C4M5F2	Adaptor protein (AP) family protein OS=Entamoeba histolytica OX=5759 GN=EHI_058450 PE=3 SV=1	0	22.029	5	3	7	3	874	98.9	7.34	8.75	3	transport	cytoplasm;membrane		Pf01602, Pf12717, Pf13646	3405702	EHI_058450; CL6EHI_058450	EHI_058450					0	0	1.134	0.893056	108.53	30.08	49.89	1.84153e+07	2.85392e+07	5.03943e+07	2.50047e+07	9.87613e+07	128757921	High	Peak Found	High	Peak Found	Peak Found	High	1
High	C4M6R0	Uncharacterized protein OS=Entamoeba histolytica OX=5759 GN=EHI_088010 PE=4 SV=1	0	16.249	7	3	10	3	510	59.9	6.6	18.96	3	cell organization and biogenesis;metabolic process;regulation of biological process;response to stimulus;transport	endosome	catalytic activity	Pf00454	3403359	EHI_088010; CL6EHI_088010	EHI_088010					0	0	1.168	0.893056	94.11	71.73	45.79	4.51547e+06	46976609	5.62508e+07	2.15897e+07	110778176	98368880	High	High	High	High	High	High	1
High	C4LYS9	Uncharacterized protein OS=Entamoeba histolytica OX=5759 GN=EHI_010320 PE=4 SV=1	0	7.383	6	3	4	3	452	51.9	6.74	2.24	3				Pf02141	3409141	EHI_010320; CL6EHI_010320	EHI_010320					0	0	0.547	0.893056	97.5	99.47	45.87	3.49237e+06	2.37485e+07	6180196	1.79945e+07	50478872	1.6754e+07	Peak Found	Peak Found	High	Peak Found	High	Peak Found	1
High	C4M4I3	60S acidic ribosomal protein P2, putative OS=Entamoeba histolytica OX=5759 GN=EHI_138770 PE=3 SV=1	0	82.506	76	10	54	7	105	11.4	4.55	106.1	10	metabolic process;regulation of biological process	ribosome	enzyme regulator activity;structural molecule activity	Pf00428	3404438	CL6EHI_138770	EHI_138770					0	3	0.556	0.89432	58.77	81.78	86.02	361465755	1.69818e+07	5.24315e+08	386596316	6138105	576657517	High	Peak Found	High	High	Peak Found	High	1
High	C4LVH6	60S ribosomal protein L7a OS=Entamoeba histolytica OX=5759 GN=EHI_103310 PE=3 SV=1	0	359.303	59	27	426	27	286	32.2	10.02	821.11	27	metabolic process	ribosome	RNA binding	Pf01248	3406746	EHI_103310; CL6EHI_103310	EHI_103310		Ribosome			1	0	0.557	0.894938	99.09	79.55	81.58	9.26494e+09	5.04605e+09	2.37544e+09	1.06567e+10	6.72238e+09	4.00065e+09	High	High	High	High	High	High	1
High	C4M4E1	Uncharacterized protein OS=Entamoeba histolytica OX=5759 GN=EHI_156420 PE=4 SV=1	0	186.046	63	29	196	29	401	46.3	5.16	273.35	29			catalytic activity;motor activity;protein binding	Pf00307, Pf01576, Pf12128	3407215	EHI_156420; CL6EHI_156420	EHI_156420					0	0	0.558	0.894938	95.59	75.23	74.51	2.64021e+09	7.6888e+08	1.56115e+09	2.58169e+09	8.94824e+08	2128079199	High	High	High	High	High	High	1	Met-loss+Acetyl [N-Term]
High	C4LVZ3	Threonine ammonia-lyase OS=Entamoeba histolytica OX=5759 GN=EHI_126080 PE=3 SV=1	0	94.386	39	14	71	14	426	45.2	7.06	106.78	14	metabolic process		catalytic activity	Pf00291	3404714	EHI_126080; CL6EHI_126080	EHI_126080		Biosynthesis of amino acids; Glycine, serine and threonine metabolism; Biosynthesis of secondary metabolites; Metabolic pathways; Valine, leucine and isoleucine biosynthesis; Biosynthesis of antibiotics; Carbon metabolism			7	0	1.075	0.894938	50.26	29.78	11.71	2.72152e+08	5.44783e+08	4.05186e+08	4.61551e+08	1096526807	959911332	High	High	High	High	High	High	1
High	C4LY01	Uncharacterized protein OS=Entamoeba histolytica OX=5759 GN=EHI_035720 PE=4 SV=1	0	86.013	21	16	67	16	828	94.9	7.12	79.12	16					3410454	EHI_035720; CL6EHI_035720	EHI_035720					0	0	0.558	0.894938	59.97	20.6	23.52	179725901	3.12419e+08	2.69252e+08	162642263	5.02291e+08	3.66951e+08	High	High	High	High	High	High	1	Met-loss+Acetyl [N-Term]
High	C4LV38	Uncharacterized protein OS=Entamoeba histolytica OX=5759 GN=EHI_182570 PE=4 SV=1	0	50.284	27	12	27	12	600	70.2	5.52	24.75	12					3411020	EHI_182570	EHI_182570					0	0	0.568	0.894938	77.92	41.59	53.28	4.9888e+07	8.67147e+07	1.72524e+08	5.23548e+07	211575225	2.911e+08	High	High	High	Peak Found	High	High	1	Met-loss+Acetyl [N-Term]
High	C4LV41	Proteasome regulatory subunit, putative OS=Entamoeba histolytica OX=5759 GN=EHI_182600 PE=2 SV=1	0	46.725	26	8	23	8	385	43.3	5.92	25.35	8	cell organization and biogenesis;metabolic process	proteasome	protein binding;structural molecule activity	Pf01399	3411033	EHI_182600; CL6EHI_182600	EHI_182600		Proteasome			1	0	1.136	0.894938	92.59	44.1	49.36	2.71829e+07	9.0806e+07	8.80028e+07	4.16573e+07	1.93456e+08	2.2019e+08	Peak Found	High	High	High	High	High	1
High	C4M5A3	Uncharacterized protein OS=Entamoeba histolytica OX=5759 GN=EHI_081350 PE=4 SV=1	0	21.702	10	7	30	7	564	65.9	7.28	6.7	7				Pf08578	3411136	EHI_081350; CL6EHI_081350	EHI_081350					0	0	0.564	0.894938	57.62	27.44	24.21	7.96097e+07	109833736	7.65507e+07	7.44427e+07	199624880	114209921	High	High	High	High	High	High	1
High	C4M906	Component of oligomeric Golgi complex 3 OS=Entamoeba histolytica OX=5759 GN=EHI_147890 PE=3 SV=1	0	13.712	10	4	7	4	573	67	6.79	5.55	4	cell organization and biogenesis;transport	membrane	transporter activity		3406205	EHI_147890; CL6EHI_147890	EHI_147890					0	0	1.266	0.894938	44.37	109.51	67.21	25591775	3.79556e+06	8.21049e+06	3.03911e+07	1.79657e+07	1.97957e+07	High	Peak Found	Peak Found	High	Peak Found	Peak Found	1
High	C4LUG7	Uncharacterized protein OS=Entamoeba histolytica OX=5759 GN=EHI_049660 PE=3 SV=1	0	13.34	12	4	15	4	345	38.6	7.46	10.06	4	metabolic process	membrane	catalytic activity	Pf04101, Pf08660	3410187	EHI_049660; CL6EHI_049660	EHI_049660		N-Glycan biosynthesis; Metabolic pathways			2	0	0.553	0.894938	43.03	16.25	15.15	3.05914e+07	45068711	64893294	3.97824e+07	76622415	87549073	High	High	High	High	High	High	1
High	C4LZZ1	Mob1/phocein family protein OS=Entamoeba histolytica OX=5759 GN=EHI_065750 PE=4 SV=1	0	12.654	14	3	8	3	214	24.9	7.68	4.29	3				Pf03637	3407951	EHI_065750; CL6EHI_065750	EHI_065750					0	0	0.546	0.894938	33.02	53.25	53.58	47670805	29982339	26969484	49668667	32654159	45621036	High	High	High	Peak Found	High	Peak Found	1
High	C4MAS3	Uncharacterized protein OS=Entamoeba histolytica OX=5759 GN=EHI_049060 PE=4 SV=1	0	12.275	21	2	8	2	123	13.5	7.03	12	2		membrane		Pf09685	3405377	EHI_049060; CL6EHI_049060	EHI_049060					0	0	0.544	0.894938	68.34	35.07	34.17	35895700	2.12748e+07	47548424	2.89761e+07	3.28649e+07	6.06086e+07	High	Peak Found	High	High	Peak Found	High	1	Acetyl [N-Term]
High	C4LYI6	GDP-Man:Man(3)GlcNAc(2)-PP-Dol alpha-1,2-mannosyltransferase OS=Entamoeba histolytica OX=5759 GN=EHI_093950 PE=3 SV=1	0.001	9.792	6	3	9	3	445	50.8	8.37	7.92	3	metabolic process	membrane	catalytic activity	Pf00534, Pf13524, Pf13692	3411631	EHI_093950; CL6EHI_093950	EHI_093950		N-Glycan biosynthesis; Metabolic pathways			2	0	1.166	0.894938	64.39	55.6	10	44261632	3.35402e+07	2.00989e+07	75527720	125865756	106141708	Peak Found	High	Peak Found	High	High	High	1
High	C4LXF7	Uncharacterized protein OS=Entamoeba histolytica OX=5759 GN=EHI_130890 PE=4 SV=1	0	9.145	3	2	3	2	965	112.4	6.68	2.49	2					3409862	EHI_130890; CL6EHI_130890	EHI_130890					0	0	0.541	0.894938	31.43	24.82	33.46	4.93093e+06	7.31439e+06	1.21765e+07	4.82152e+06	10798951	1.51713e+07	Peak Found	Peak Found	High	Peak Found	Peak Found	High	1
High	C4LUT2	Rho family GTPase OS=Entamoeba histolytica OX=5759 GN=EHI_178680 PE=3 SV=1	0	6.476	9	2	8	2	202	23.2	6.76	9.47	2	regulation of biological process;response to stimulus	membrane	catalytic activity;nucleotide binding	Pf00025, Pf00071, Pf04670, Pf08477	3410571	EHI_178680; CL6EHI_178680	EHI_178680					0	0	1.134	0.894938	5.22	6.33	0.92	17319858	24256926	29623724	39555043	76547460	67073254	High	High	High	High	High	High	1
High	C4LWG4	Vacuolar protein sorting 35, putative OS=Entamoeba histolytica OX=5759 GN=EHI_096520 PE=3 SV=1	0	6.177	3	2	10	2	697	79.6	6.01	9.57	2	transport	cytosol;endosome	transporter activity	Pf03635	3411245	EHI_096520; CL6EHI_096520	EHI_096520					0	0	1.159	0.894938	84.49	20.26	17.41	1.33077e+07	1.49089e+07	26725186	36900151	49789726	5.84236e+07	Peak Found	High	High	Peak Found	High	High	1
High	B1N4F3	Uncharacterized protein OS=Entamoeba histolytica OX=5759 GN=EHI_193060 PE=3 SV=1	0.002	4.123	2	2	3	2	833	98.1	5.6	0	2					6220073	EHI_193060; CL6EHI_193060	EHI_193060					0	0	1.305	0.894938	128.33	62.67	105.98	5.00971e+06	2.88937e+06	2.28528e+06	8966255	5671793	761596	Peak Found	High	Peak Found	Peak Found	High	High	1
High	B1N3Z9	Uncharacterized protein OS=Entamoeba histolytica OX=5759 GN=EHI_060440 PE=2 SV=1	0.001	11.646	14	3	8	3	266	30.8	5.95	12.8	3				Pf07534	6219902	EHI_060440; CL6EHI_060440	EHI_060440					0	0	1.156	0.896097	64.34	27.47	18.82	9.87994e+06	2.16186e+07	24464785	23866026	59192216	59537642	Peak Found	High	High	High	High	High	1
High	C4M0K1	Sec7 domain protein OS=Entamoeba histolytica OX=5759 GN=EHI_024590 PE=4 SV=1	0	315.82	34	52	282	52	1445	165.9	6.19	345.23	52	regulation of biological process			Pf01369, Pf09324, Pf12783	3406597	EHI_024590; CL6EHI_024590	EHI_024590					0	0	0.559	0.899618	69.87	36.92	25.97	1.28521e+09	1.47075e+09	8.99679e+08	1.2341e+09	2.73632e+09	1.42508e+09	High	High	High	High	High	High	1	Met-loss+Acetyl [N-Term]
High	C4LWH9	Uncharacterized protein OS=Entamoeba histolytica OX=5759 GN=EHI_096670 PE=4 SV=1	0	204.542	19	46	169	46	2870	331.6	6.9	165.02	46					3411307	EHI_096670; CL6EHI_096670	EHI_096670					0	0	0.56	0.899618	63.38	25.94	22.65	5.02987e+08	6.09715e+08	4.62494e+08	3.43123e+08	1.03436e+09	7.37904e+08	High	High	High	High	High	High	1
High	C4M1Y9	Short chain dehydrogenase family protein OS=Entamoeba histolytica OX=5759 GN=EHI_165070 PE=3 SV=1	0	113.613	43	13	98	13	323	36.6	9.04	180.31	13		membrane		Pf00106, Pf08659, Pf13561	3406535	EHI_165070; CL6EHI_165070	EHI_165070		Biosynthesis of secondary metabolites; Fatty acid elongation; Metabolic pathways; Fatty acid metabolism; Biosynthesis of unsaturated fatty acids			5	0	0.56	0.899618	46.45	13.71	27.55	4.34509e+08	4.61208e+08	7.44314e+08	4.66474e+08	846053845	1.21147e+09	High	High	High	High	High	High	1
High	Q1EQ49	Protein transport protein SEC23 OS=Entamoeba histolytica OX=5759 GN=EHI_175480 PE=3 SV=1	0	63.915	19	12	58	12	726	82.4	5.72	84.81	12	transport	cytoplasm	metal ion binding	Pf00626, Pf04810, Pf04811, Pf04815, Pf08033	3403641	EHI_175480; CL6EHI_175480	EHI_175480		Protein processing in endoplasmic reticulum			1	0	0.56	0.899618	79.59	39.91	44.07	1.00735e+08	295996512	3.37307e+08	1.1103e+08	537389132	485781891	High	High	High	High	High	High	1	Acetyl [N-Term]
High	C4LWZ1	Vacuolar sorting protein 26, putative OS=Entamoeba histolytica OX=5759 GN=EHI_127180 PE=3 SV=1	0	35.158	32	9	31	9	310	35.5	8.97	24.99	9	transport	cytosol;endosome	transporter activity	Pf03643	3406485	EHI_127180; CL6EHI_127180	EHI_127180					0	0	1.131	0.899618	64	26.33	14.09	3.88941e+07	8.37801e+07	8.31118e+07	8.51806e+07	211005703	1.86175e+08	High	High	High	High	High	High	1
High	C4LWF2	DEAD/DEAH box helicase, putative OS=Entamoeba histolytica OX=5759 GN=EHI_096390 PE=3 SV=1	0	6.743	5	2	3	2	535	61.7	8.13	0	2	metabolic process	cytoplasm	catalytic activity;nucleotide binding	Pf00270, Pf00271	3411234	EHI_096390; CL6EHI_096390	EHI_096390		Spliceosome			1	0	1.158	0.899618	81.98	65.13	53.45	4.64702e+06	14993850	32046490	11505855	6.95551e+07	6.94729e+07	Peak Found	Peak Found	High	Peak Found	High	High	1
High	C4LUQ2	Glucosidase, putative OS=Entamoeba histolytica OX=5759 GN=EHI_023430 PE=3 SV=1	0	142.131	32	26	138	26	871	100	6.25	199.52	26	metabolic process		catalytic activity	Pf01055, Pf13802	3409945	EHI_023430; CL6EHI_023430	EHI_023430		Protein processing in endoplasmic reticulum; N-Glycan biosynthesis; Metabolic pathways			3	0	1.068	0.900118	73.05	39.18	40.6	1.84329e+08	5.39863e+08	525297066	2.92865e+08	1.36011e+09	9.87266e+08	High	High	High	High	High	High	1
High	C4LZL9	Nucleolar GTP-binding protein 1 OS=Entamoeba histolytica OX=5759 GN=EHI_174940 PE=3 SV=1	0	42.447	13	6	41	6	656	75.8	7.49	84.31	6		nucleus	nucleotide binding	Pf01926, Pf02421, Pf06858, Pf08155	3407653	EHI_174940; CL6EHI_174940	EHI_174940		Ribosome biogenesis in eukaryotes			1	0	0.566	0.900118	33.18	16.78	3.84	1.257e+08	1.23474e+08	141390109	111017446	2.13855e+08	2.02589e+08	High	High	High	High	High	High	1
High	C4LTU9	Structural maintenance of chromosomes protein OS=Entamoeba histolytica OX=5759 GN=EHI_050790 PE=3 SV=1	0.001	10.667	4	4	16	4	1197	140.8	5.96	3.77	4	cell organization and biogenesis	chromosome;nucleus	nucleotide binding;protein binding	Pf02463, Pf06470, Pf13304, Pf13476, Pf13555	3410929	EHI_050790; CL6EHI_050790	EHI_050790					0	0	0.56	0.900118	105.65	76.24	14.73	9.16566e+07	3.83602e+07	3.70147e+07	5.21657e+07	9.31866e+07	109305780	High	High	High	High	High	High	1
High	C4M5S1	Uncharacterized protein OS=Entamoeba histolytica OX=5759 GN=EHI_070700 PE=3 SV=1	0	90.763	28	15	53	15	722	85.9	6.51	87.01	15				Pf04129	3408621	EHI_070700; CL6EHI_070700	EHI_070700					0	0	0.563	0.902434	94.38	58.84	56.62	2.01491e+08	2.96486e+08	8.35722e+07	1.42435e+08	4.66704e+08	1.22856e+08	High	High	Peak Found	High	High	High	1
High	C4LVZ9	60S ribosomal protein L9, putative OS=Entamoeba histolytica OX=5759 GN=EHI_126140 PE=2 SV=1	0	173.133	72	18	189	3	197	22.3	9.38	355.23	18	metabolic process	ribosome	RNA binding;structural molecule activity	Pf00347	3406771	EHI_126140; CL6EHI_126140	EHI_126140		Ribosome			1	18	1.065	0.904521	47.47	24.63	12.09	1827602729	1.64965e+09	1.76086e+09	3137507857	4.72033e+09	4629125345	High	High	High	High	High	High	1
High	C4LWC6	Uncharacterized protein OS=Entamoeba histolytica OX=5759 GN=EHI_155770 PE=4 SV=1	0	66.682	22	12	31	12	706	83.1	5.9	46.69	12					3410082	EHI_155770; CL6EHI_155770	EHI_155770					0	0	0.567	0.904521	92.16	34.12	27.95	1.14942e+08	2.71089e+08	2.1089e+08	2.60999e+08	8.73085e+08	5.81095e+08	High	High	High	High	High	High	1
High	C4M548	Uncharacterized protein OS=Entamoeba histolytica OX=5759 GN=EHI_078290 PE=4 SV=1	0	41.893	19	8	26	8	500	56.9	5.34	27.9	8		cytoplasm		Pf08616, Pf09794, Pf09804	3406290	EHI_078290; CL6EHI_078290	EHI_078290					0	0	0.559	0.904521	53.4	76.03	45.7	1.29681e+08	4.1322e+08	1.12032e+08	1.5258e+08	5.12687e+08	1.90736e+08	High	High	High	High	High	High	1	Met-loss+Acetyl [N-Term]
High	Q9BLF3	Rab family GTPase OS=Entamoeba histolytica OX=5759 GN=EhRab1A PE=2 SV=1	0	166.695	79	19	214	15	205	22.9	6.24	331.65	19	regulation of biological process;response to stimulus;transport	membrane	catalytic activity;nucleotide binding	Pf00025, Pf00071, Pf00735, Pf04670, Pf08477	3405643	EHI_108610; CL6EHI_108610	EHI_108610					0	5	1.064	0.905354	44.57	13.57	7.88	2.00917e+09	2.04538e+09	2.40867e+09	4.06403e+09	6.64294e+09	6.63164e+09	High	High	High	High	High	High	1	Met-loss+Acetyl [N-Term]
High	C4LWX3	Uncharacterized protein OS=Entamoeba histolytica OX=5759 GN=EHI_126970 PE=4 SV=1	0	58.919	19	15	27	15	917	106.2	6.16	35.38	15					3405854	EHI_126970; CL6EHI_126970	EHI_126970					0	0	0.574	0.905354	53.69	49.21	26.8	3.37314e+07	1.2138e+08	9.55747e+07	5.55595e+07	1.80815e+08	1.54083e+08	High	High	High	High	High	High	1
High	C4LWU6	Calponin homology domain protein, putative OS=Entamoeba histolytica OX=5759 GN=EHI_199000 PE=1 SV=1	0	482.495	71	46	408	46	619	69.8	4.92	836.28	46			metal ion binding;protein binding	Pf00307, Pf08726, Pf11971, Pf13405	3407595	EHI_199000; CL6EHI_199000	EHI_199000					0	0	0.563	0.905675	88.25	58.39	65.18	894481259	2.57454e+09	5.12028e+09	850855007	4.51894e+09	6.76732e+09	High	High	High	High	High	High	1	Met-loss+Acetyl [N-Term]
High	C4LWL0	Uncharacterized protein OS=Entamoeba histolytica OX=5759 GN=EHI_069220 PE=4 SV=1	0	31.928	8	9	32	9	1327	149.6	7.05	19.48	9			protein binding	Pf00397	3409623	EHI_069220; CL6EHI_069220	EHI_069220					0	0	0.564	0.906479	30.59	23.58	25.09	164505616	2.09472e+08	1.62813e+08	1.57776e+08	3.63699e+08	193242587	High	High	High	High	High	High	1
High	C4M1E4	PPi-type phosphoenolpyruvate carboxykinase 2 OS=Entamoeba histolytica OX=5759 GN=PEPCK2 PE=1 SV=1	0	2026.77	70	102	2299	4	1153	131	6.47	4969.94	102	cell organization and biogenesis	cytoplasm;cytosol	catalytic activity		3405164	CL6EHI_030750	EHI_030750		Metabolic pathways; Pyruvate metabolism			2	160	0.571	0.907888	77.09	27.39	45.89	1.92046e+10	4.15078e+10	4.85477e+10	1.6081e+10	8.38051e+10	7.23179e+10	High	High	High	High	High	High	1	Oxidation [C745(100)]; Acetyl [N-Term]
High	C4LXX4	Uncharacterized protein OS=Entamoeba histolytica OX=5759 GN=EHI_035430 PE=4 SV=1	0	336.697	31	46	278	46	1801	208.1	5.85	500	46					3410421	EHI_035430; CL6EHI_035430	EHI_035430					0	0	0.568	0.907888	68.14	20.04	39.14	9.8657e+08	1.46095e+09	1.18885e+09	6.04595e+08	2.54307e+09	1.49683e+09	High	High	High	High	High	High	1	Met-loss+Acetyl [N-Term]
High	C4M7X2	Lysine--tRNA ligase OS=Entamoeba histolytica OX=5759 GN=EHI_047810 PE=1 SV=1	0	322.476	50	42	342	29	769	86.5	6.44	541.39	42	metabolic process	cytoplasm	catalytic activity;nucleotide binding;RNA binding	Pf00152, Pf01336, Pf01409, Pf01588	3404909	EHI_047810; CL6EHI_047810	EHI_047810		Aminoacyl-tRNA biosynthesis			1	0	0.57	0.907888	46.58	17.61	22.21	7.11865e+08	1.04159e+09	1.54631e+09	8.40418e+08	1.93378e+09	2.2167e+09	High	High	High	High	High	High	1
High	Q27647	Phosphotransferase OS=Entamoeba histolytica OX=5759 GN=HXK1 PE=2 SV=1	0	290.241	68	32	276	14	445	49.8	5.53	471.93	32	cellular homeostasis;metabolic process	cytosol	catalytic activity;enzyme regulator activity;nucleotide binding	Pf00349, Pf03727	3407925	EHI_098290; CL6EHI_098290	EHI_098290		Biosynthesis of secondary metabolites; Amino sugar and nucleotide sugar metabolism; Starch and sucrose metabolism; Galactose metabolism; Metabolic pathways; Glycolysis / Gluconeogenesis; Biosynthesis of antibiotics; Carbon metabolism; Fructose and mannose metabolism			9	20	1.059	0.907888	78.29	29.92	46.46	6.28536e+08	1.24273e+09	1801843487	1.19976e+09	4.7307e+09	5.73786e+09	High	High	High	High	High	High	1
High	C4M4M5	eIF2A domain-containing protein OS=Entamoeba histolytica OX=5759 GN=EHI_189410 PE=4 SV=1	0	203.787	50	24	143	24	664	76.3	8.53	254.71	24	metabolic process		protein binding;RNA binding	Pf08662	3405600	EHI_189410; CL6EHI_189410	EHI_189410		RNA transport			1	0	0.572	0.907888	72.21	14.3	22.85	6.96151e+08	998118073	1418217891	6.8007e+08	1893907983	1.83417e+09	High	High	High	High	High	High	1
High	C4M249	Serine/threonine-protein kinase TOR OS=Entamoeba histolytica OX=5759 GN=EHI_169320 PE=3 SV=1	0	195.636	20	39	123	37	2342	269.3	6.05	119.14	39	metabolic process;response to stimulus	nucleus	catalytic activity;nucleotide binding;protein binding	Pf00454, Pf02259, Pf02260, Pf08771, Pf11865, Pf13646, Pf14559	3405511	EHI_169320	EHI_169320					0	2	0.572	0.907888	69.03	25.15	14.38	8.48807e+08	9.14424e+08	7.73066e+08	7.891e+08	1795264047	1.209e+09	High	High	High	High	High	High	1
High	C4M730	Nuclear pore protein, putative OS=Entamoeba histolytica OX=5759 GN=EHI_183510 PE=4 SV=1	0	187.875	23	30	122	30	1701	185.8	7.62	175.72	30		membrane			3408638	EHI_183510; CL6EHI_183510	EHI_183510		RNA transport			1	0	0.568	0.907888	53.36	26.85	39.32	3.23594e+08	2.77431e+08	592869497	1.93677e+08	6.50049e+08	7.676e+08	High	High	High	High	High	High	1
High	C4LZ42	40S ribosomal protein S18, putative OS=Entamoeba histolytica OX=5759 GN=EHI_009680 PE=3 SV=1	0	167.742	75	19	283	19	155	17.7	10.48	437.18	19	metabolic process	cytosol;ribosome	RNA binding;structural molecule activity	Pf00416	3407404; 3408404	EHI_009680; EHI_031400; CL6EHI_009680; CL6EHI_031400	EHI_031400; EHI_009680		Ribosome			1	0	0.572	0.907888	96.4	64.75	77.77	3.8933e+09	3.40516e+09	1.14595e+09	4.94367e+09	3.27839e+09	2.01511e+09	High	High	High	High	High	High	1	Met-loss+Acetyl [N-Term]
High	C4M2H3	Cysteine protease binding protein family 7 OS=Entamoeba histolytica OX=5759 GN=cpbf7 PE=2 SV=1	0	143.028	29	21	90	21	903	99.9	4.82	155.29	21	metabolic process	membrane	catalytic activity		3403663	EHI_040440; CL6EHI_040440	EHI_040440					0	0	1.058	0.907888	75.2	34.18	32.82	1.44093e+08	2.78926e+08	4.51429e+08	271492168	998063718	8.79619e+08	High	High	High	High	High	High	1
High	C4LT18	WD domain containing protein OS=Entamoeba histolytica OX=5759 GN=EHI_148480 PE=4 SV=1	0	136.33	41	13	106	13	370	41.4	7.9	169.51	13	metabolic process	spliceosomal complex	protein binding	Pf00400	3411771	EHI_148480; CL6EHI_148480	EHI_148480					0	0	0.573	0.907888	58.68	12.58	35.14	5.23379e+08	8.15055e+08	1.01268e+09	4.27733e+08	1.37782e+09	1539144133	High	High	High	High	High	High	1
High	C4M1I8	Uncharacterized protein OS=Entamoeba histolytica OX=5759 GN=EHI_001080 PE=3 SV=1	0	121.379	38	25	117	25	675	79.9	6.89	126.52	25	metabolic process		catalytic activity;metal ion binding	Pf01432	3404172	EHI_001080; CL6EHI_001080	EHI_001080					0	0	0.565	0.907888	63.07	15.6	28.56	2.88936e+08	4.9357e+08	5.60068e+08	2.68047e+08	9.10138e+08	7.67614e+08	High	High	High	High	High	High	1	Acetyl [N-Term]
High	C4M0H4	Uncharacterized protein OS=Entamoeba histolytica OX=5759 GN=EHI_007010 PE=4 SV=1	0	113.016	21	24	100	24	1235	143.7	6.62	87.42	24					3408794	EHI_007010; CL6EHI_007010	EHI_007010					0	0	0.57	0.907888	69	53.78	12.3	5.11596e+08	3.10851e+08	2.9371e+08	3.8652e+08	6.59151e+08	5.13478e+08	High	High	High	High	High	High	1	Acetyl [N-Term]
High	C4LSF8	Midasin OS=Entamoeba histolytica OX=5759 GN=EHI_153780 PE=3 SV=1	0	112.873	7	27	77	27	4492	519.9	5.22	62.91	27	cell organization and biogenesis;metabolic process	nucleus	catalytic activity;nucleotide binding	Pf00004, Pf07724, Pf07726, Pf07728, Pf13207	3409057	EHI_153780; CL6EHI_153780	EHI_153780		Ribosome biogenesis in eukaryotes			1	0	0.573	0.907888	82.62	47.37	67.02	1.99793e+08	3.06946e+08	1.27805e+08	1.0556e+08	5.90212e+08	1.8413e+08	High	High	High	High	High	High	1
High	C4M304	Uncharacterized protein OS=Entamoeba histolytica OX=5759 GN=EHI_074150 PE=4 SV=1	0	107.018	14	27	107	27	1886	221.4	5.45	74.07	27				Pf14649	3407867	EHI_074150	EHI_074150					0	0	0.569	0.907888	57.46	26	30.41	3.32043e+08	4.27613e+08	3.14182e+08	2.83462e+08	7.28945e+08	3.50019e+08	High	High	High	High	High	High	1
High	C4LSZ7	Obg-like ATPase 1 OS=Entamoeba histolytica OX=5759 GN=EHI_148270 PE=3 SV=1	0	99.937	43	10	70	10	396	44.3	7.37	139.51	10		cytoplasm	catalytic activity;nucleotide binding	Pf01926, Pf02421, Pf03308, Pf06071	3411843	EHI_148270; CL6EHI_148270	EHI_148270					0	0	1.082	0.907888	56.39	23.42	6.1	1.46493e+08	244492623	1.90288e+08	3.16761e+08	6.67857e+08	6.0405e+08	High	High	High	High	High	High	1
High	C4M457	Uncharacterized protein OS=Entamoeba histolytica OX=5759 GN=EHI_030450 PE=3 SV=1	0	96.713	24	20	67	20	930	106.5	7.18	79.56	20	metabolic process		catalytic activity;DNA binding	Pf04931	3404112	EHI_030450; CL6EHI_030450	EHI_030450					0	0	0.557	0.907888	70.25	119.13	43.28	6.89503e+08	1.21847e+08	128521605	2.38826e+08	1.80709e+08	2.82465e+08	High	High	High	High	High	High	1	Met-loss+Acetyl [N-Term]
High	C4LTI8	Dolichyl-diphosphooligosaccharide--protein glycotransferase OS=Entamoeba histolytica OX=5759 GN=EHI_011940 PE=3 SV=1	0	84.988	19	13	91	13	721	82.9	8.65	128.64	13	metabolic process	membrane	catalytic activity	Pf02516, Pf13231	3410541	EHI_011940; CL6EHI_011940	EHI_011940		Protein processing in endoplasmic reticulum; N-Glycan biosynthesis; Metabolic pathways			3	0	0.572	0.907888	64.69	38.33	25.04	6.66827e+08	6.2258e+08	450943765	7.09574e+08	1.32512e+09	7.42184e+08	High	High	High	High	High	High	1
High	C4LXB1	14-3-3 protein 2 OS=Entamoeba histolytica OX=5759 GN=EHI_098280 PE=2 SV=1	0	83.672	45	10	98	4	238	27.5	4.88	142.27	10			protein binding	Pf00244	3407926	EHI_098280; CL6EHI_098280	EHI_098280					0	0	0.567	0.907888	59.2	46.08	38.17	8.93565e+07	266976736	1.82109e+08	7.56897e+07	248036975	2.91525e+08	High	High	High	High	High	High	1
High	C4M7Q2	Uncharacterized protein OS=Entamoeba histolytica OX=5759 GN=EHI_120860 PE=4 SV=1	0	79	19	17	82	17	880	100.8	5.24	75.31	17					3408666	EHI_120860; CL6EHI_120860	EHI_120860					0	0	0.566	0.907888	75.2	42.86	56.87	1.15112e+08	3.08755e+08	4.55851e+08	8.89298e+07	5.09654e+08	5.9849e+08	High	High	High	High	High	High	1
High	C4MB14	Serine/threonine-protein kinase 3, putative OS=Entamoeba histolytica OX=5759 GN=EHI_156670 PE=3 SV=1	0	69.05	31	10	33	10	354	39.9	4.7	77.2	10	metabolic process;regulation of biological process;response to stimulus	cytoplasm	catalytic activity;nucleotide binding	Pf00069, Pf07714	3404455	EHI_156670; CL6EHI_156670	EHI_156670					0	0	1.074	0.907888	74.75	36.44	87.23	60005885	1.45054e+08	1.99862e+08	8.62244e+07	2.99482e+08	8.18659e+08	High	High	High	High	High	High	1	Met-loss+Acetyl [N-Term]
High	C4MA42	Uncharacterized protein OS=Entamoeba histolytica OX=5759 GN=EHI_166030 PE=2 SV=1	0	66.151	27	12	54	12	441	51.7	6.07	76.77	12					3408407	EHI_166030; CL6EHI_166030	EHI_166030					0	0	0.565	0.907888	54.27	28.93	44.63	1.18016e+08	1.32241e+08	2.727e+08	1.07927e+08	2.46862e+08	408829512	High	High	High	High	High	High	1
High	C4M3N3	Uncharacterized protein OS=Entamoeba histolytica OX=5759 GN=EHI_140610 PE=4 SV=1	0	60.025	18	11	39	11	614	69.8	4.6	56.76	11	metabolic process		protein binding;RNA binding	Pf05470	3404947	EHI_140610; CL6EHI_140610	EHI_140610		RNA transport			1	0	0.573	0.907888	70.35	63.42	66.04	4.77133e+07	1.96767e+08	3.53334e+08	4.87583e+07	3.69508e+08	462546537	High	High	High	High	High	High	1
High	C4LU61	Uncharacterized protein OS=Entamoeba histolytica OX=5759 GN=EHI_068710 PE=4 SV=1	0	49.919	33	11	72	11	260	31.6	9	87.87	11		membrane			3404800	EHI_068710; CL6EHI_068710	EHI_068710					0	0	0.568	0.907888	74.68	44.57	38.45	3.23968e+08	357640803	1.83769e+08	3.16754e+08	495695326	2.34137e+08	High	High	High	High	High	High	1	Met-loss+Acetyl [N-Term]
High	C4M5T0	Rho family GTPase OS=Entamoeba histolytica OX=5759 GN=EHI_070730 PE=3 SV=1	0	46.772	40	8	70	7	194	21.6	8.62	113.58	8	cell organization and biogenesis;cellular component movement;regulation of biological process;response to stimulus;transport	membrane	catalytic activity;nucleotide binding;protein binding	Pf00071, Pf08477	3407007	EHI_070730; CL6EHI_070730	EHI_070730					0	0	1.055	0.907888	37.54	11.7	31.74	3.49321e+08	3.54821e+08	4.45425e+08	620523811	1018248733	541070006	High	High	High	High	High	High	1	Met-loss+Acetyl [N-Term]
High	C4M6U0	Dolichol-phosphate mannosyltransferase subunit 1 OS=Entamoeba histolytica OX=5759 GN=EHI_054260 PE=3 SV=1	0	46.123	20	6	46	6	353	38.8	8.21	85.31	6	metabolic process;transport	membrane		Pf00535, Pf04138, Pf10111, Pf13641	3405704	EHI_054260; CL6EHI_054260	EHI_054260		N-Glycan biosynthesis; Metabolic pathways			2	0	0.562	0.907888	78.95	57.33	43.09	2.34585e+08	1.51151e+08	114652861	2.29622e+08	305504795	1.55543e+08	High	High	High	High	High	High	1
High	B1N3D7	NADPH-dependent FMN reductase domain containing protein OS=Entamoeba histolytica OX=5759 GN=EHI_164520 PE=4 SV=1	0	44.63	42	6	48	4	146	16.5	9	79.89	6	metabolic process		catalytic activity	Pf02525, Pf03358, Pf12724	6219669	EHI_164520	EHI_164520					0	0	1.114	0.907888	102.48	82.32	30.1	6.11563e+07	1.73778e+07	2.94933e+07	9.57014e+07	101461582	114316500	High	High	High	High	High	High	1
High	C4M4K7	Signal peptidase, putative OS=Entamoeba histolytica OX=5759 GN=EHI_031250 PE=3 SV=1	0	44.093	11	6	45	6	340	38.2	4.59	63.69	6	metabolic process	membrane	catalytic activity	Pf04258, Pf06550	3408413	EHI_031250; CL6EHI_031250	EHI_031250					0	0	1.049	0.907888	27.01	8.69	6.38	3.60537e+08	3.95939e+08	574077137	7.52104e+08	1432229045	1.14203e+09	High	High	High	High	High	High	1
High	C4LYS1	Phosphoribulokinase /uridine kinase family protein OS=Entamoeba histolytica OX=5759 GN=EHI_004610 PE=4 SV=1	0	42.697	18	8	31	8	579	65.5	6.76	28.49	8	metabolic process	cytosol	catalytic activity;nucleotide binding	Pf00485, Pf03205, Pf08433, Pf13207, Pf13671	3411068	EHI_004610; CL6EHI_004610	EHI_004610		Pyrimidine metabolism; Metabolic pathways			2	0	0.574	0.907888	82.64	44.13	69.85	4.1533e+07	1.10939e+08	1.70059e+08	4.11301e+07	179667202	3.248e+08	High	High	High	High	High	High	1
High	B1N3A5	Epsin-2, putative OS=Entamoeba histolytica OX=5759 GN=EHI_104950 PE=4 SV=1	0	42.24	23	6	38	6	274	31.1	7.87	56.32	6		membrane		Pf01417	6219633		EHI_104950					0	0	0.571	0.907888	90.36	51.03	66.55	88826409	47486566	1.86708e+08	8.20868e+07	64500208	258593041	High	High	High	High	High	High	1
High	C4LSH9	WD domain containing protein OS=Entamoeba histolytica OX=5759 GN=EHI_151370 PE=4 SV=1	0	39.334	11	8	27	8	881	98.2	6.96	21.32	8	cell organization and biogenesis;metabolic process		protein binding;RNA binding	Pf00400, Pf04003	3411738	EHI_151370; CL6EHI_151370	EHI_151370		Ribosome biogenesis in eukaryotes			1	0	0.578	0.907888	52.45	7.55	25.2	4.94359e+07	6.53698e+07	8.77744e+07	4.81324e+07	1.47864e+08	1.32771e+08	High	High	High	High	High	High	1
High	C4LX23	RhoGAP domain containing protein OS=Entamoeba histolytica OX=5759 GN=EHI_159300 PE=4 SV=1	0	36.067	13	7	12	7	606	69.3	7.94	12.57	7	regulation of biological process;response to stimulus	cytoplasm		Pf00620	3407582	EHI_159300; CL6EHI_159300	EHI_159300					0	0	1.133	0.907888	71.42	66.39	50.56	1.39368e+07	3.33619e+07	84842855	46850211	1.1264e+08	199374541	Peak Found	High	High	High	Peak Found	High	1
High	C4M8V3	Scavenger mRNA decapping enzyme, putative OS=Entamoeba histolytica OX=5759 GN=EHI_169590 PE=3 SV=1	0	33.463	31	7	13	7	287	33.6	6.38	14.02	7	metabolic process	nucleus	catalytic activity;RNA binding	Pf11969	3404677	EHI_169590; CL6EHI_169590	EHI_169590		RNA degradation			1	0	1.126	0.907888	48.17	17.45	7.35	5.20774e+07	8.40558e+07	1.13405e+08	1.43474e+08	2.52696e+08	2.61061e+08	High	High	High	High	High	High	1	Acetyl [N-Term]
High	C4LWP9	Uncharacterized protein OS=Entamoeba histolytica OX=5759 GN=EHI_069620 PE=3 SV=1	0	32.457	10	6	22	6	640	74.1	6.21	30.08	6				Pf09758	3405171	EHI_069620; CL6EHI_069620	EHI_069620					0	0	0.583	0.907888	77.65	22.78	8.59	9.24847e+07	108141993	8.97999e+07	98192206	192503610	1.95556e+08	High	High	High	High	High	High	1
High	C4M885	Uncharacterized protein OS=Entamoeba histolytica OX=5759 GN=EHI_075850 PE=4 SV=1	0	30.882	11	10	24	10	889	102.8	8.29	18.08	10	regulation of biological process;response to stimulus			Pf00415, Pf00617, Pf00618, Pf13540	3404605		EHI_075850					0	0	0.566	0.907888	54.27	15.17	18.79	9.3073e+07	1.31991e+08	1.92227e+08	1.35192e+08	361642519	2.4365e+08	High	High	High	High	High	High	1
High	C4LX12	Protein kinase domain containing protein OS=Entamoeba histolytica OX=5759 GN=EHI_127410 PE=4 SV=1	0	30.835	13	6	19	6	519	58.7	6.73	25.5	6	metabolic process;regulation of biological process	cytoplasm	catalytic activity;nucleotide binding	Pf00069, Pf07714	3406623	EHI_127410; CL6EHI_127410	EHI_127410					0	0	0.566	0.907888	49.83	33.67	21.98	2.1227e+07	4.96501e+07	65395033	27780160	64889796	73257954	Peak Found	High	High	High	High	High	1
High	C4LXH6	DEAD/DEAH box helicase, putative OS=Entamoeba histolytica OX=5759 GN=EHI_131080 PE=4 SV=1	0	27.974	6	10	16	10	1804	205.6	7.49	4.77	10	metabolic process	cytoplasm	catalytic activity;nucleotide binding	Pf00176, Pf00270, Pf00271, Pf02889	3409832	EHI_131080; CL6EHI_131080	EHI_131080					0	0	0.577	0.907888	59.47	41.66	39.53	7.687e+07	4.01125e+07	8.05509e+07	3.22962e+07	1.36821e+08	1.26031e+08	High	High	High	Peak Found	High	High	1
High	C4M672	Serine/threonine-protein phosphatase OS=Entamoeba histolytica OX=5759 GN=EHI_117570 PE=3 SV=1	0	26.891	11	4	17	4	433	48.9	5.08	23.02	4	metabolic process	membrane	catalytic activity	Pf00149	3405900	EHI_117570; CL6EHI_117570	EHI_117570					0	0	0.564	0.907888	32.94	4.78	17.08	3.61987e+07	4.92623e+07	5.56967e+07	3.13456e+07	8.09703e+07	7.36812e+07	High	High	High	High	High	High	1
High	C4M7U5	Uncharacterized protein OS=Entamoeba histolytica OX=5759 GN=EHI_020330 PE=4 SV=1	0	24.052	16	2	21	2	196	22.2	4.65	44.92	2		membrane			3408897	EHI_020330; CL6EHI_020330	EHI_020330					0	0	1.126	0.907888	71.23	31.57	42.73	3.43191e+07	77681212	62950454	5.95702e+07	281508076	173029239	High	High	High	High	High	High	1
High	C4LV22	Uncharacterized protein OS=Entamoeba histolytica OX=5759 GN=EHI_092620 PE=4 SV=1	0	22.472	15	5	9	5	415	46.8	5.6	11.45	5					3407489	EHI_092620; CL6EHI_092620	EHI_092620					0	0	0.558	0.907888	46.06	58.5	54.71	1.30895e+07	24741933	6.20654e+07	3.15415e+07	44756706	109954496	Peak Found	High	High	Peak Found	High	High	1
High	C4M2T2	Geranylgeranyl transferase type I subunit beta OS=Entamoeba histolytica OX=5759 GN=EHI_077230 PE=3 SV=1	0	22.138	19	5	21	5	337	38.2	7.09	15.94	5	metabolic process		catalytic activity	Pf00432, Pf13249	3409265	EHI_077230; CL6EHI_077230	EHI_077230					0	0	0.575	0.907888	39.39	15.33	38.09	6.10965e+07	6.75752e+07	6.8596e+07	7.56432e+07	8.72206e+07	6.35093e+07	High	High	High	High	High	High	1
High	C4LU27	Uncharacterized protein OS=Entamoeba histolytica OX=5759 GN=EHI_068340 PE=4 SV=1	0	20.2	9	7	13	7	800	90.7	6.51	8.39	7			protein binding		3408450	EHI_068340; CL6EHI_068340	EHI_068340					0	0	0.572	0.907888	86.13	50.95	53.12	2.10834e+07	6.788e+07	105470639	3.28878e+07	1.2351e+08	177318224	Peak Found	High	High	High	High	High	1
High	C4LYV4	Uncharacterized protein OS=Entamoeba histolytica OX=5759 GN=EHI_010670 PE=1 SV=1	0	19.097	11	5	19	5	519	60.1	5.91	5.96	5	regulation of biological process	cytoplasm;membrane	enzyme regulator activity;protein binding	Pf00615, Pf00621	3407367	EHI_010670; CL6EHI_010670	EHI_010670					0	0	0.577	0.907888	58.4	27.9	46.02	5.24037e+07	3.67821e+07	6.45234e+07	25273004	6.77045e+07	104949824	High	High	High	Peak Found	High	High	1
High	C4LZ08	Diaphanous protein, homolog 1, putative OS=Entamoeba histolytica OX=5759 GN=EHI_118260 PE=3 SV=1	0	18.956	4	5	11	5	1176	130.8	8.54	12.98	5	cell organization and biogenesis		protein binding	Pf02181, Pf06367, Pf14446	3410348	EHI_118260; CL6EHI_118260	EHI_118260					0	0	0.561	0.907888	52.34	62.25	31.59	46446334	21503293	26698354	3.99227e+07	3.9216e+07	54588712	High	High	High	High	High	High	1
High	Q1EQ41	EhEmp24C OS=Entamoeba histolytica OX=5759 GN=EHI_023070 PE=2 SV=1	0	18.606	21	4	24	4	216	25.3	5.12	13.47	4	transport	membrane		Pf01105	3407815	EHI_023070; CL6EHI_023070	EHI_023070					0	0	1.048	0.907888	45.08	15.04	20.34	2.13132e+08	281006700	256107535	399219393	1031017376	638538292	High	High	High	High	High	High	1
High	C4LSU1	Protein kinase, putative OS=Entamoeba histolytica OX=5759 GN=EHI_152540 PE=4 SV=1	0	18.19	14	4	10	4	388	44	4.88	7.67	4	cell organization and biogenesis;cellular component movement;metabolic process;regulation of biological process;response to stimulus	cytoplasm	catalytic activity;nucleotide binding;protein binding	Pf00069, Pf00786, Pf07714, Pf14531	3411271	EHI_152540	EHI_152540					0	0	1.209	0.907888	54.95	19.97	33	1.0337e+07	9.19481e+06	1.15151e+07	1.28355e+07	2.79756e+07	39632226	High	High	Peak Found	High	High	High	1
High	C4LSC4	40S ribosomal protein S12, putative OS=Entamoeba histolytica OX=5759 GN=EHI_153330 PE=3 SV=1	0	17.612	13	2	14	1	136	15.1	8.44	7.7	2	metabolic process	ribosome	structural molecule activity	Pf01248	3410675	EHI_153330; CL6EHI_153330	EHI_153330		Ribosome			1	0	1.129	0.907888	111.81	68.73	86.04	35043356	8362454	68804824	73382136	6.56622e+06	180736480	High	Peak Found	High	High	Peak Found	High	1
High	C4LW15	Rho family GTPase OS=Entamoeba histolytica OX=5759 GN=EHI_126310 PE=3 SV=1	0	16.231	18	3	11	3	212	24.4	6.67	9.11	3	regulation of biological process;response to stimulus	membrane	catalytic activity;nucleotide binding	Pf00071, Pf08477	3406761	EHI_126310; CL6EHI_126310	EHI_126310					0	0	1.143	0.907888	84.89	49.78	41.24	1.18175e+07	1.86179e+07	7.22306e+06	3.8858e+07	6.18947e+07	2.67024e+07	High	High	Peak Found	High	High	High	1
High	C4LSH1	Uncharacterized protein OS=Entamoeba histolytica OX=5759 GN=EHI_151280 PE=4 SV=1	0	15.237	8	4	9	4	599	68.7	6.09	7.15	4					3411748	EHI_151280; CL6EHI_151280	EHI_151280					0	0	1.123	0.907888	59.71	80.42	52.11	2.522e+06	1.76058e+07	37657656	1.43247e+07	58297030	77976398	Peak Found	Peak Found	High	High	High	High	1
High	C4LW44	60S ribosomal protein L7, putative OS=Entamoeba histolytica OX=5759 GN=EHI_141990 PE=4 SV=1	0	12.949	12	3	15	3	249	28.6	10.02	10.32	3	metabolic process	ribosome	RNA binding;structural molecule activity	Pf00327	3408943	EHI_141990; CL6EHI_141990	EHI_141990					0	0	0.548	0.907888	89.81	105.73	56.24	64457854	1.89092e+07	12001191	31669385	26709490	2.04695e+07	High	High	High	High	High	High	1
High	C4LUT3	Brefeldin a-inhibited guanine nucleotide-exchange protein, putative OS=Entamoeba histolytica OX=5759 GN=EHI_178690 PE=4 SV=1	0	12.215	3	3	6	3	1476	170	5.58	4.4	3	regulation of biological process		metal ion binding	Pf01369, Pf01753, Pf09324, Pf13824	3410570	EHI_178690; CL6EHI_178690	EHI_178690					0	0	0.563	0.907888	74.89	45.08	59.91	17198408	3.13301e+07	1.45343e+07	1.65138e+07	57267194	14153134	High	High	High	Peak Found	High	Peak Found	1
High	C4M0A4	Eukaryotic translation initiation factor 2 alpha subunit, putative OS=Entamoeba histolytica OX=5759 GN=EHI_005100 PE=3 SV=1	0	11.979	14	3	5	3	299	33.5	5.17	3.94	3	metabolic process	ribosome	RNA binding	Pf00575, Pf07541	3407161	EHI_005100; CL6EHI_005100	EHI_005100		RNA transport; Protein processing in endoplasmic reticulum			2	0	1.17	0.907888	55.99	91.13	68.79	2.00986e+07	1.76086e+06	1.43485e+07	2.32378e+07	6348324	35197028	Peak Found	High	Peak Found	High	High	High	1
High	C4M3V4	Ribosome biogenesis protein BOP1 homolog OS=Entamoeba histolytica OX=5759 GN=EHI_163740 PE=3 SV=1	0	11.734	5	3	4	3	605	68.3	6.76	4.15	3	metabolic process	nucleus	protein binding	Pf08145	3408042	EHI_163740; CL6EHI_163740	EHI_163740					0	0	0.564	0.907888	36.29	22.36	25.26	3.3211e+07	53527058	42127297	3.68347e+07	109846726	67211674	Peak Found	Peak Found	High	Peak Found	Peak Found	High	1
High	C4M299	Serine/threonine-protein phosphatase OS=Entamoeba histolytica OX=5759 GN=EHI_136190 PE=3 SV=1	0.001	10.69	6	3	3	3	522	60.5	6.18	4.08	3	metabolic process		catalytic activity	Pf00149	3409576	EHI_136190; CL6EHI_136190	EHI_136190					0	0	1.15	0.907888	56.26	42.84	92.72	8703822	2.56161e+07	1.94786e+07	2.02389e+07	36879228	149954083	Peak Found	Peak Found	High	Peak Found	Peak Found	High	1
High	C4LXE4	Autophagy-related protein OS=Entamoeba histolytica OX=5759 GN=EHI_130660 PE=2 SV=1	0	8.532	22	2	2	2	129	14.8	5.16	3.63	2	cell communication;metabolic process;response to stimulus			Pf02991	3403452	EHI_130660; CL6EHI_130660	EHI_130660					0	0	1.134	0.907888	66.4	41.81	82.14	1.78201e+07		14831843	42437024	7.00316e+06	42173570	Peak Found	Not Found	Peak Found	High	Peak Found	Peak Found	1
High	C4M364	PAP2_C domain-containing protein OS=Entamoeba histolytica OX=5759 GN=EHI_086090 PE=3 SV=1	0	7.993	5	2	6	2	328	39	8.35	5.67	2	metabolic process	membrane	catalytic activity	Pf14360, Pf14378	3407401	EHI_086090	EHI_086090					0	0	0.557	0.907888	121.68	48.63	37.82	1.29246e+07	7.95741e+06	8.55579e+06	8790612	1.19498e+07	6790991	High	High	Peak Found	High	High	High	1
High	C4M6Y6	Uncharacterized protein OS=Entamoeba histolytica OX=5759 GN=EHI_056360 PE=4 SV=1	0	7.162	4	2	9	2	649	76.1	6.11	5.99	2				Pf02138, Pf14844	3405904	EHI_056360; CL6EHI_056360	EHI_056360					0	0	0.56	0.907888	36.18	14.06	25.35	23064147	36516402	35327973	1.93457e+07	52551406	55593203	High	High	High	Peak Found	Peak Found	High	1
High	C4M9H2	Thioredoxin, putative OS=Entamoeba histolytica OX=5759 GN=EHI_105860 PE=4 SV=1	0	5.63	22	2	3	2	112	13.3	8.69	2.02	2	cellular homeostasis;regulation of biological process			Pf00085, Pf03833, Pf13098	3410966	EHI_105860	EHI_105860					0	0	0.565	0.907888	42.4	48.39	52.08	8.95807e+06	3.81848e+06	1.33551e+07	10729569	6.10015e+06	1.6979e+07	Peak Found	Peak Found	Peak Found	High	Peak Found	High	1
High	C4LVV8	Uncharacterized protein OS=Entamoeba histolytica OX=5759 GN=EHI_125710 PE=4 SV=1	0	5.597	8	2	8	2	295	34.4	6.06	4.27	2		membrane			3410830	EHI_125710; CL6EHI_125710	EHI_125710					0	0	0.559	0.907888	20.51	14.47	18.83	18570770	18200442	2.23847e+07	13582838	36665619	32789918	High	High	Peak Found	High	High	High	1
High	C4LTZ2	Transporter, major facilitator family OS=Entamoeba histolytica OX=5759 GN=EHI_067960 PE=4 SV=1	0.001	5.21	4	2	2	2	489	54.6	8.92	0	2	transport	membrane		Pf07690	3411086	EHI_067960; CL6EHI_067960	EHI_067960					0	0	0.548	0.907888	90.31	108.45	95.66	17671227	4.45001e+06	3.58704e+06	2.18765e+07	11808389	5.6031e+06	High	Peak Found	High	Peak Found	Peak Found	Peak Found	1
High	C4LYA0	Uncharacterized protein OS=Entamoeba histolytica OX=5759 GN=EHI_166980 PE=4 SV=1	0	12.705	8	2	5	2	272	32.4	6.67	6.32	2	metabolic process		RNA binding	Pf10288	3409098	EHI_166980; CL6EHI_166980	EHI_166980					0	0	0.576	0.908178	72.93	81.8	80.15	1.828e+07	13869647	2.30059e+06	1.1204e+07	1.16532e+06	2.0548e+07	High	Peak Found	Peak Found	High	Peak Found	High	1
High	C4MB60	Uncharacterized protein OS=Entamoeba histolytica OX=5759 GN=EHI_144390 PE=4 SV=1	0	6.438	6	2	10	1	315	36.3	5.14	7.03	2	metabolic process		catalytic activity;nucleotide binding	Pf01926, Pf04548, Pf07701	3403164	EHI_144390; CL6EHI_144390	EHI_144390					0	0	0.56	0.908178	27.83	27.6	19.52	7242886		7467677	7537106	12498408	8612884	Peak Found	Not Found	Peak Found	Peak Found	High	Peak Found	1
High	C4LSX4	Proteasome endopeptidase complex OS=Entamoeba histolytica OX=5759 GN=EHI_148040 PE=4 SV=1	0	42.019	28	5	29	5	262	28.6	6.99	35.53	5	metabolic process	proteasome	catalytic activity	Pf00227	3411831	EHI_148040; CL6EHI_148040	EHI_148040		Proteasome			1	0	1.094	0.909271	68.03	14.09	34	8.09426e+07	7.98343e+07	1.27921e+08	1.65273e+08	264685977	4.42904e+08	High	High	High	High	High	High	1
High	B1N2G5	EF-hand calcium-binding domain containing protein OS=Entamoeba histolytica OX=5759 GN=EHI_148810 PE=4 SV=1	0	14.589	9	2	3	2	307	35.1	5.21	1.96	2			metal ion binding	Pf13499	6219326	EHI_148810; CL6EHI_148810	EHI_148810					0	0	1.242	0.909548	81.75	12.11	95.03		2.48785e+06	3.61473e+06	2.22982e+06	9521958	27694724	Not Found	Peak Found	High	Peak Found	Peak Found	High	1
High	C4M4Z3	Uncharacterized protein OS=Entamoeba histolytica OX=5759 GN=EHI_035130 PE=3 SV=1	0.001	10.362	8	4	14	4	466	53.2	5.55	5.19	4	metabolic process;regulation of biological process	nucleus	protein binding	Pf05327	3403419	EHI_035130; CL6EHI_035130	EHI_035130					0	0	1.124	0.909548	79	51.66	64.77	56929011	2.84881e+07	42294297	156295680	1.08886e+08	93451562	High	High	Peak Found	High	High	High	1
High	B1N2Z1	Uncharacterized protein OS=Entamoeba histolytica OX=5759 GN=EHI_035730 PE=4 SV=1	0	51.177	18	10	36	10	679	78.9	6.74	51.84	10		membrane			6219511	EHI_035730; CL6EHI_035730	EHI_035730					0	0	1.106	0.909919	78.2	37.61	33.41	36204758	9.17268e+07	6.89991e+07	8.14139e+07	2.94218e+08	172872214	High	High	High	High	High	High	1
High	C4M979	40S ribosomal protein S11, putative OS=Entamoeba histolytica OX=5759 GN=EHI_124850 PE=3 SV=1	0	112.003	54	11	160	3	156	18.2	10.07	248.79	11	metabolic process	ribosome	structural molecule activity	Pf00366	3403743	EHI_124850; CL6EHI_124850	EHI_124850		Ribosome			1	0	0.58	0.910287	76.43	38.21	35.25	207148326	252885300	1.43522e+08	239401678	458980884	2.01151e+08	High	High	High	High	High	High	1
High	A0A175JJM9	40S ribosomal protein S13, putative OS=Entamoeba histolytica OX=5759 GN=EHI_035460 PE=3 SV=1	0	98.859	45	9	148	9	151	17	10.2	253.66	9	metabolic process	ribosome	RNA binding;structural molecule activity	Pf00312, Pf08069	3410463	EHI_035460; CL6EHI_035460; CL6EHI_112880	EHI_035460		Ribosome			1	0	0.576	0.910287	94.26	75.75	89.58	1479927372	7.3655e+08	4.99679e+08	2162549564	862768047	9.83296e+08	High	High	High	High	High	High	1
High	C4LWW5	Uncharacterized protein OS=Entamoeba histolytica OX=5759 GN=EHI_126890 PE=4 SV=1	0	5.506	6	2	3	2	289	33.2	7.64	0	2		membrane			3405846	EHI_126890; CL6EHI_126890	EHI_126890					0	0	0.571	0.910287	21.41	28.38	42.28	5187137	10751575	14151702	4.02309e+06	19517453	1.49331e+07	High	High	Peak Found	Peak Found	Peak Found	Peak Found	1
High	C4M770	70 kDa heat shock protein, putative OS=Entamoeba histolytica OX=5759 GN=EHI_199590 PE=3 SV=1	0	168.485	41	22	146	22	661	73.4	5.15	257.56	22	cell organization and biogenesis		catalytic activity;nucleotide binding	Pf00012, Pf01968, Pf06723	3409051	EHI_199590; CL6EHI_199590	EHI_199590		Protein export; Protein processing in endoplasmic reticulum			2	0	0.577	0.912184	71.27	27.05	40.5	3.61875e+08	7.09688e+08	966247857	4.18672e+08	1.30487e+09	1.66871e+09	High	High	High	High	High	High	1
High	C4M149	Uncharacterized protein OS=Entamoeba histolytica OX=5759 GN=EHI_107080 PE=4 SV=1	0	106.494	22	19	115	19	884	101	6.06	113.85	19	transport	cytoplasm;membrane	transporter activity	Pf08389	3404969	EHI_107080; CL6EHI_107080	EHI_107080					0	0	0.575	0.912184	55.95	20.42	24.59	3.49178e+08	4.78789e+08	3.88047e+08	2.75014e+08	6.93954e+08	3.80914e+08	High	High	High	High	High	High	1
High	C4LV26	Uncharacterized protein OS=Entamoeba histolytica OX=5759 GN=EHI_092660 PE=3 SV=1	0	93.504	20	22	69	22	1116	128.7	8.88	77.91	22				Pf08161	3404986	EHI_092660; CL6EHI_092660	EHI_092660					0	0	0.582	0.912184	72.57	53.68	14.17	376287973	1.83537e+08	2.69021e+08	3.34404e+08	490893593	4.64064e+08	High	High	High	High	High	High	1
High	C4LWD9	Uncharacterized protein OS=Entamoeba histolytica OX=5759 GN=EHI_096260 PE=4 SV=1	0	7.646	6	2	2	2	417	48.4	8.6	0	2	regulation of biological process;response to stimulus	cytoplasm	enzyme regulator activity	Pf00616	3411228	EHI_096260; CL6EHI_096260	EHI_096260					0	0	0.571	0.912184	65.91	34.87	91.15	1.21488e+07	8.96936e+06	1.02431e+07	1.45006e+07	1.03212e+06	1.35166e+07	Peak Found	Peak Found	Peak Found	Peak Found	Peak Found	High	1
High	C4LYR8	Uncharacterized protein OS=Entamoeba histolytica OX=5759 GN=EHI_004580 PE=4 SV=1	0.002	4.11	8	2	12	2	187	21.6	9.22	8.36	2		membrane			3404306	EHI_004580	EHI_004580					0	0	0.583	0.912184	64.8	36.46	38.64	42507854	55807669	3.19891e+07	50768858	84792804	3.74786e+07	High	High	High	High	High	Peak Found	1
High	C4LUZ3	Uncharacterized protein OS=Entamoeba histolytica OX=5759 GN=EHI_092290 PE=4 SV=1	0	70.395	16	18	55	18	1231	144.6	5.36	32.57	18	cell organization and biogenesis;metabolic process;regulation of biological process		protein binding	Pf14635	3408859	EHI_092290; CL6EHI_092290	EHI_092290					0	0	0.582	0.913863	57.39	32.43	27.72	1.77288e+08	3.60575e+08	2.51555e+08	2.67516e+08	6.32085e+08	3.17238e+08	High	High	High	High	High	High	1
High	C4M1F6	Uncharacterized protein OS=Entamoeba histolytica OX=5759 GN=EHI_030890 PE=4 SV=1	0	12.388	7	3	7	3	463	52.8	7.91	3.13	3			protein binding		3402945	EHI_030890; CL6EHI_030890	EHI_030890					0	0	0.564	0.913863	21.21	32.41	18.82	13265948	24588014	16084956	1.79905e+07	24461852	3.1143e+07	High	High	Peak Found	Peak Found	High	High	1
High	B1N2R6	Uncharacterized protein OS=Entamoeba histolytica OX=5759 GN=EHI_141410 PE=3 SV=1	0	15.782	9	4	7	4	395	44.6	6.06	8.08	4	metabolic process;response to stimulus		catalytic activity;DNA binding	Pf04042	6219442	EHI_141410; CL6EHI_141410	EHI_141410		Purine metabolism; Mismatch repair; Metabolic pathways; Pyrimidine metabolism; Nucleotide excision repair; DNA replication; Base excision repair; Homologous recombination			8	0	0.565	0.917955	63.21	29.58	40.47	9.57983e+06	1.8838e+07	2.72492e+07	8.33183e+06	27731732	3.37588e+07	Peak Found	High	High	Peak Found	High	High	1
High	C4M0L5	Uncharacterized protein OS=Entamoeba histolytica OX=5759 GN=EHI_008390 PE=4 SV=1	0	6.121	3	2	2	2	675	76.6	5.41	2.06	2	metabolic process		catalytic activity;nucleotide binding;RNA binding	Pf04950	3406870	EHI_008390; CL6EHI_008390	EHI_008390					0	0	1.118	0.918432	67.01	26.47	10.62	14305667	21741496	1.53813e+07	28431938	60574416	59863657	High	Peak Found	Peak Found	Peak Found	Peak Found	High	1
High	C4LX62	Inositol polyphosphate 5-phosphatase, putative OS=Entamoeba histolytica OX=5759 GN=EHI_159880 PE=3 SV=1	0	28.266	15	8	13	8	676	79.3	6.51	7.97	8	metabolic process;regulation of biological process;response to stimulus		catalytic activity	Pf00620, Pf03372	3404260	EHI_159880; CL6EHI_159880	EHI_159880		Inositol phosphate metabolism; Metabolic pathways; Phosphatidylinositol signaling system			3	0	0.592	0.91869	66.72	38.2	41.33	4.61638e+07	1.16086e+08	84505351	56738992	1.63841e+08	6.24754e+07	Peak Found	High	High	Peak Found	High	High	1
High	C4M3G8	Uncharacterized protein OS=Entamoeba histolytica OX=5759 GN=EHI_017630 PE=4 SV=1	0	65.676	27	9	74	8	393	45.5	5.16	99.02	9	regulation of biological process;response to stimulus				3406550	EHI_017630; CL6EHI_017630	EHI_017630					0	1	1.059	0.91883	73.93	47.26	21.26	7.1392e+07	2.06138e+08	3.19265e+08	2.29546e+08	633064623	593544371	High	High	High	High	High	High	1
High	C4LUM3	NADP-dependent alcohol dehydrogenase OS=Entamoeba histolytica OX=5759 GN=EHI_023110 PE=2 SV=1	0	346.517	74	25	334	24	366	39.2	6.58	870.33	25	metabolic process		catalytic activity;metal ion binding	Pf00107, Pf08240	3407819	EHI_023110; CL6EHI_023110	EHI_023110		Pentose and glucuronate interconversions; Glycerolipid metabolism; Biosynthesis of secondary metabolites; Metabolic pathways; Glycolysis / Gluconeogenesis; Biosynthesis of antibiotics			6	1	1.032	0.91983	76.93	46.26	22.4	7.86736e+08	2.24323e+09	3.42335e+09	3.18063e+09	6196049371	7.90204e+09	High	High	High	High	High	High	1
High	Q1EQ46	EhSec24C OS=Entamoeba histolytica OX=5759 GN=EHI_048310 PE=4 SV=1	0	283.304	39	23	202	23	876	98	5.99	434.7	23	transport		metal ion binding	Pf04810, Pf04811, Pf04815, Pf08033	3402079	EHI_048310; CL6EHI_048310	EHI_048310		Protein processing in endoplasmic reticulum			1	0	0.581	0.91983	62.55	31.81	42.93	4.11731e+08	9.40742e+08	1.2021e+09	3.64384e+08	1.59433e+09	1.59626e+09	High	High	High	High	High	High	1
High	C4LZ37	Ran-binding protein, putative OS=Entamoeba histolytica OX=5759 GN=EHI_009630 PE=4 SV=1	0	182.009	30	28	157	28	1042	120	6.18	237.29	28	transport	cytoplasm	protein binding;transporter activity		3408969	EHI_009630; CL6EHI_009630	EHI_009630					0	0	0.58	0.91983	65.9	44.15	27.01	7.30548e+08	4.69549e+08	5.3102e+08	6.75204e+08	8.32099e+08	7.36596e+08	High	High	High	High	High	High	1
High	C4LUQ6	Oxysterol binding protein, putative OS=Entamoeba histolytica OX=5759 GN=EHI_023470 PE=2 SV=1	0	123.271	45	17	147	17	410	47.7	7.03	257.18	17				Pf01237	3409941	EHI_023470; CL6EHI_023470	EHI_023470					0	0	0.581	0.91983	50.1	13.47	22.65	4.60721e+08	7.39772e+08	8.9502e+08	5.30217e+08	1.04524e+09	1329816817	High	High	High	High	High	High	1	Met-loss+Acetyl [N-Term]
High	B1N494	Uncharacterized protein OS=Entamoeba histolytica OX=5759 GN=EHI_185450 PE=4 SV=1	0	100.474	20	16	95	4	861	93.8	5.06	120.9	16		membrane			6220007	EHI_185450	EHI_185450					0	0	1.041	0.91983	19.63	12.38	25.14	7.50565e+07	1.08496e+08	147477172	1.64375e+08	527480482	398312643	Peak Found	High	High	High	High	High	1
High	C4M0P8	Uncharacterized protein OS=Entamoeba histolytica OX=5759 GN=EHI_009830 PE=4 SV=1	0	66.356	11	16	51	16	1636	188.1	6.74	30.7	16	regulation of biological process	membrane	protein binding	Pf04838, Pf08626	3411417	EHI_009830; CL6EHI_009830	EHI_009830					0	0	0.581	0.91983	53.95	33.39	12.89	6.29216e+08	1.12253e+09	7.02535e+08	6.68342e+08	1.58799e+09	1.45146e+09	High	High	High	High	High	High	1
High	C4MAW3	SnoRNA binding protein, putative OS=Entamoeba histolytica OX=5759 GN=EHI_183900 PE=3 SV=1	0	62.441	30	11	44	11	503	56.5	6.05	67.84	11	metabolic process		RNA binding	Pf01798, Pf08060, Pf08156	3402357	EHI_183900; CL6EHI_183900	EHI_183900		Ribosome biogenesis in eukaryotes			1	0	0.576	0.91983	70.58	55.38	33.48	1.34008e+08	1.93561e+08	62155440	2.00224e+08	3.5855e+08	1.7057e+08	High	High	High	High	High	High	1
High	C4M2W0	PH-protein kinase domain containing protein OS=Entamoeba histolytica OX=5759 GN=EHI_188930 PE=3 SV=1	0	55.556	27	10	52	10	433	50.3	6.09	49.96	10	metabolic process;regulation of biological process;response to stimulus		catalytic activity;nucleotide binding;protein binding	Pf00069, Pf00169, Pf07714, Pf12814, Pf14531, Pf15409, Pf15413	3411014	EHI_188930; CL6EHI_188930	EHI_188930					0	0	1.108	0.91983	43.44	18.89	9.19	5.60504e+07	1.01038e+08	1.19291e+08	1.50049e+08	343662755	276370461	High	High	High	High	High	High	1
High	C4M3P0	Uncharacterized protein OS=Entamoeba histolytica OX=5759 GN=EHI_140680 PE=4 SV=1	0	48.773	20	10	43	10	650	75.1	5.54	58.38	10			protein binding		3408516	EHI_140680; CL6EHI_140680	EHI_140680					0	0	0.58	0.91983	42.65	18.36	16.47	1.47268e+08	255916121	237613307	1.31069e+08	348022792	2.62495e+08	High	High	High	High	High	High	1
High	C4MA51	Uncharacterized protein OS=Entamoeba histolytica OX=5759 GN=EHI_172500 PE=4 SV=1	0	44.121	13	14	42	14	1245	143.7	5.59	23.87	14	regulation of biological process	cytoplasm;membrane;nucleus	enzyme regulator activity	Pf02145	3403139	EHI_172500; CL6EHI_172500	EHI_172500					0	0	0.576	0.91983	54.05	23.79	19.47	1.05834e+08	180296165	1.40466e+08	115707759	3.17912e+08	2.17143e+08	High	High	High	High	High	High	1
High	A0A175JXH6	60S ribosomal protein L37a, putative OS=Entamoeba histolytica OX=5759 GN=EHI_008650 PE=3 SV=1	0	42.862	40	5	41	5	93	10.3	10.33	107.48	5	metabolic process	ribosome	structural molecule activity	Pf01780, Pf12760	3407294	EHI_008650; CL6EHI_008650; CL6EHI_c00172	EHI_008650		Ribosome			1	0	1.041	0.91983	124.05	115.68	95.54	619779020	2.80479e+07	2.54639e+08	764061628	5.0798e+07	6.26374e+08	High	High	High	High	Peak Found	High	1
High	C4M1C2	Uncharacterized protein OS=Entamoeba histolytica OX=5759 GN=EHI_170000 PE=4 SV=1	0	40.578	13	5	44	5	533	61	8.84	57.1	5	metabolic process	membrane	catalytic activity	Pf08022	3410292	EHI_170000	EHI_170000					0	0	0.592	0.91983	28.32	21.33	21.15	73422946	1.38178e+08	1.28732e+08	7.1551e+07	201498194	181806699	High	High	High	High	High	High	1
High	C4MA86	Uncharacterized protein OS=Entamoeba histolytica OX=5759 GN=EHI_039820 PE=4 SV=1	0	28.919	15	8	29	8	490	57.1	5.92	23.69	8		membrane		Pf06664	3406276	EHI_039820; CL6EHI_039820	EHI_039820					0	0	1.047	0.91983	70.31	6.43	9.54	9.44025e+07	1.13533e+08	157373941	209209946	406071693	421509461	High	High	High	High	High	High	1
High	C4LWW3	40S ribosomal protein S21 OS=Entamoeba histolytica OX=5759 GN=EHI_126870 PE=3 SV=1	0.001	11.277	21	3	11	3	86	9.6	8.78	13.63	3	metabolic process	ribosome	structural molecule activity	Pf01249	3405866	EHI_126870; CL6EHI_126870	EHI_126870		Ribosome			1	0	1.076	0.91983	84.3	74.67	118.06	53463443		2.52867e+07	112347548	960660	56584934	High	Not Found	Peak Found	High	Peak Found	Peak Found	1
High	C4M728	Uncharacterized protein OS=Entamoeba histolytica OX=5759 GN=EHI_183490 PE=4 SV=1	0.001	9.895	3	3	8	3	1019	117.7	6.28	0	3					3408640	EHI_183490	EHI_183490					0	0	0.572	0.91983	85.75	48.97	60.81	2.29766e+07	3.98038e+07	1.61897e+07	2.41399e+07	78547346	17851154	High	High	High	Peak Found	High	High	1
High	C4M4L4	Uncharacterized protein OS=Entamoeba histolytica OX=5759 GN=EHI_031370 PE=4 SV=1	0	8.122	4	3	7	3	1005	117.9	5.77	6.33	3				Pf00385	3408393	EHI_031370; CL6EHI_031370	EHI_031370					0	0	1.151	0.91983	61.5	7.34	51.91	7849415	1.1069e+07	1.3797e+07	9.71365e+06	3.61148e+07	5.09848e+07	Peak Found	High	High	Peak Found	High	High	1
High	C4M1C3	Probable acetate kinase OS=Entamoeba histolytica OX=5759 GN=EHI_170010 PE=1 SV=1	0.001	11.536	7	2	3	2	392	43.2	7.09	5.5	2	metabolic process		catalytic activity;metal ion binding;nucleotide binding	Pf00871	3410291	EHI_170010; CL6EHI_170010	EHI_170010		Pyruvate metabolism; Carbon metabolism; Metabolic pathways; Taurine and hypotaurine metabolism			4	0	1.169	0.921631	63.48	11.25	37.41	5.68073e+06	8.05447e+06	1.09069e+07	9.3572e+06	32258475	3.56596e+07	Peak Found	Peak Found	High	Peak Found	High	High	1
High	C4M2P7	Phosphatidylinositol 3-kinase, putative OS=Entamoeba histolytica OX=5759 GN=EHI_006130 PE=3 SV=1	0	118.731	26	22	71	22	1047	120.3	6.52	132.26	22	cellular component movement;metabolic process;regulation of biological process;response to stimulus	cytoplasm;membrane	catalytic activity	Pf00454, Pf00613, Pf00792, Pf00794	3407742	EHI_006130; CL6EHI_006130	EHI_006130		Amoebiasis; AGE-RAGE signaling pathway in diabetic complications; Phosphatidylinositol signaling system; Inositol phosphate metabolism			4	0	0.583	0.923891	67.7	26.79	22.76	4.19789e+08	6.06617e+08	426002256	6.26427e+08	1.17031e+09	687559901	High	High	High	High	High	High	1
High	C4M643	Uncharacterized protein OS=Entamoeba histolytica OX=5759 GN=EHI_179920 PE=3 SV=1	0	79.141	12	17	39	14	1656	193.4	5.59	43.03	17	transport	cytosol;endosome		Pf04118	3409892	EHI_179920; CL6EHI_179920	EHI_179920					0	3	0.58	0.923891	83.71	32.19	22.87	1.38412e+08	1.59904e+08	1.08855e+08	1.18226e+08	3.21593e+08	1.93014e+08	High	High	High	High	High	High	1
High	C4M107	Vacular protein sorting 33A, putative OS=Entamoeba histolytica OX=5759 GN=EHI_135210 PE=3 SV=1	0	93.293	19	18	91	18	995	113.3	8.03	120.65	18	transport		protein binding	Pf00995	3404043	EHI_135210	EHI_135210					0	0	1.032	0.924191	70.09	13.5	20.24	1.96397e+08	2.64013e+08	2.46855e+08	3.22397e+08	8.80719e+08	5.77967e+08	High	High	High	High	High	High	1
High	C4M0M6	60S ribosomal protein L17, putative OS=Entamoeba histolytica OX=5759 GN=EHI_008620 PE=2 SV=1	0	89.326	47	11	108	3	177	19.8	10.36	192.07	11	metabolic process	ribosome	structural molecule activity	Pf00237	3406854	EHI_008620; CL6EHI_008620	EHI_008620		Ribosome			1	0	1.082	0.924191	110.56	86.99	91.59	160313030	111011704	1.5451e+07	352076968	278197040	55555540	High	High	Peak Found	High	Peak Found	Peak Found	1
High	C4LTW0	N-system amino acid transporter 1, putative OS=Entamoeba histolytica OX=5759 GN=EHI_050900 PE=4 SV=1	0	22.044	8	4	17	4	674	75.1	6.74	21.89	4	transport	membrane	transporter activity	Pf00474, Pf01490, Pf13520	3408491	EHI_050900; CL6EHI_050900	EHI_050900					0	0	0.574	0.924191	58.56	36.87	33.66	37357987	30150512	27931974	33911860	54696637	2.82263e+07	High	High	High	High	High	High	1
High	C4LSJ2	Uncharacterized protein OS=Entamoeba histolytica OX=5759 GN=EHI_151500 PE=4 SV=1	0	16.873	6	4	21	4	922	107.3	5.94	20.3	4			catalytic activity	Pf05381	3411667	EHI_151500; CL6EHI_151500	EHI_151500					0	0	0.596	0.924191	59.86	56.24	43.56	7.429e+07	4.94869e+07	3.65093e+07	81704032	104351355	55627958	High	High	High	High	High	High	1
High	C4LSX6	ER membrane protein complex subunit 3 OS=Entamoeba histolytica OX=5759 GN=EHI_148060 PE=3 SV=1	0.001	9.963	8	2	17	2	273	30.8	5.33	16.92	2	metabolic process	membrane		Pf01956	3411829	EHI_148060; CL6EHI_148060	EHI_148060					0	0	1.1	0.924191	28.64	29.71	9.64	39517997	27574080	42988340	77385747	123858538	113726462	High	High	High	High	High	High	1
High	C4MA28	Lysozyme, putative OS=Entamoeba histolytica OX=5759 GN=EHI_089990 PE=3 SV=1	0	7.044	15	2	10	2	208	23.3	7.05	16.4	2	metabolic process		catalytic activity		3402986	EHI_089990; CL6EHI_089990	EHI_089990					0	0	0.582	0.924191	49.95	22.3	27.39	1.08354e+08	2.1415e+08	227902108	8.84045e+07	296800596	2.3623e+08	High	High	High	High	High	High	1
High	C4M7C6	DUF1681 domain-containing protein OS=Entamoeba histolytica OX=5759 GN=EHI_007350 PE=2 SV=1	0	36.321	36	7	22	7	218	24.4	8.63	15.39	7	transport	membrane		Pf07933	3404573	EHI_007350; CL6EHI_007350	EHI_007350					0	0	1.09	0.926198	99.55	55.44	81.33	6.22294e+07	2.44312e+07	1.14207e+08	1.91455e+08	1.50301e+07	3.06724e+08	High	High	High	High	Peak Found	High	1
High	C4M8V2	Nucleoside transporter, putative OS=Entamoeba histolytica OX=5759 GN=EHI_169580 PE=3 SV=1	0	59.641	16	7	89	7	379	42.7	6.67	120.54	7	transport	membrane	transporter activity	Pf01733	3404676	EHI_169580	EHI_169580					0	0	0.585	0.928565	37.18	14.71	17.67	525069725	812729568	7.58215e+08	4.73066e+08	1289903642	973983272	High	High	High	High	High	High	1
High	Q6AW60	EhRab11A protein OS=Entamoeba histolytica OX=5759 GN=EhRAB11A PE=2 SV=1	0	56.015	64	12	85	8	207	23.3	5.15	137.71	12	regulation of biological process;response to stimulus;transport	endosome	catalytic activity;nucleotide binding	Pf00025, Pf00071, Pf01926, Pf04670, Pf08477	3402047	EHI_005460; CL6EHI_005460	EHI_005460					0	1	1.051	0.928565	34.38	22.24	11.34	107079412	1.72703e+08	1.36356e+08	3.68744e+08	883346434	7.28877e+08	High	High	High	High	High	High	1	Met-loss+Acetyl [N-Term]
High	C4M653	Histidine--tRNA ligase OS=Entamoeba histolytica OX=5759 GN=EHI_180020 PE=3 SV=1	0	22.603	13	5	12	5	506	57.8	7.01	18.25	5	cell organization and biogenesis;metabolic process	cytoplasm;mitochondrion	catalytic activity;nucleotide binding	Pf00587, Pf03129, Pf13393	3409878	EHI_180020; CL6EHI_180020	EHI_180020		Aminoacyl-tRNA biosynthesis			1	0	0.598	0.928565	45.65	20.68	8.77	69937021	110762872	9.01457e+07	7.52268e+07	147538077	1.50284e+08	Peak Found	High	High	High	High	High	1
High	Q1EQ03	EhSyntaxin B OS=Entamoeba histolytica OX=5759 GN=EHI_021410 PE=4 SV=1	0	9.074	11	2	6	2	232	25.8	4.89	2.08	2	cell organization and biogenesis;transport	membrane	protein binding	Pf05739	3405058	EHI_021410; CL6EHI_021410	EHI_021410		SNARE interactions in vesicular transport			1	0	0.579	0.928565	36.5	75.89	11.08	13232081	5841131	5.10232e+06	1.29573e+07	19790073	19957587	High	Peak Found	High	High	High	High	1
High	Q24801	Pyruvate, phosphate dikinase OS=Entamoeba histolytica OX=5759 GN=EHI_009530 PE=3 SV=1	0	2612.98	85	108	3341	101	885	97.8	6.18	7097.14	108	metabolic process		catalytic activity;metal ion binding;nucleotide binding	Pf00391, Pf01326, Pf02896	3411634	EHI_009530; CL6EHI_009530	EHI_009530		Carbon metabolism; Metabolic pathways; Pyruvate metabolism			3	8	0.593	0.92897	84.5	47.23	56.98	3.50594e+10	7.50756e+10	1.44663e+11	34716651632	1.40059e+11	2.07404e+11	High	High	High	High	High	High	1
High	Q1EQ31	Alpha1-COP OS=Entamoeba histolytica OX=5759 GN=EHI_088090 PE=4 SV=1	0	503.332	68	62	622	61	795	90.2	9.11	1028.99	62	transport		protein binding;structural molecule activity	Pf00400, Pf04053	3402839	EHI_088090; CL6EHI_088090	EHI_088090					0	1	0.598	0.92897	49.96	9.37	5.25	4.59478e+09	4.76603e+09	6.40485e+09	4.80954e+09	1.01298e+10	8.90147e+09	High	High	High	High	High	High	1
High	B1N5L9	Peroxiredoxin, putative OS=Entamoeba histolytica OX=5759 GN=EHI_084260 PE=3 SV=1	0	498.927	54	26	1173	1	250	28.2	6.7	2047.81	26	cellular homeostasis;metabolic process;regulation of biological process		antioxidant activity;catalytic activity	Pf00578, Pf08534, Pf10417	6220566		EHI_084260					0	0	0.57	0.92897	26.26	12.49	35	3.67084e+06	5.90462e+06	6615880	7212468	7.40836e+06	7.40669e+06	Peak Found	High	Peak Found	High	Peak Found	Peak Found	1
High	C4M6P0	Leucyl-tRNA synthetase OS=Entamoeba histolytica OX=5759 GN=EHI_161970 PE=3 SV=1	0	452.966	49	51	472	51	1072	122.4	6.89	806.56	51	metabolic process;regulation of biological process	cytoplasm;cytosol	catalytic activity;nucleotide binding	Pf00133, Pf01406, Pf08264, Pf09334	3403445	EHI_161970; CL6EHI_161970	EHI_161970		Aminoacyl-tRNA biosynthesis			1	0	0.591	0.92897	64.45	8.56	14.95	2.86516e+09	3.28598e+09	3.69666e+09	2.67993e+09	6.92038e+09	5.46633e+09	High	High	High	High	High	High	1
High	Q1EQ29	Coatomer subunit beta' OS=Entamoeba histolytica OX=5759 GN=EHI_004590 PE=3 SV=1	0	408.29	51	38	407	38	800	91.2	5.02	809	38	transport	cytoplasm;Golgi;membrane	protein binding;structural molecule activity	Pf00400, Pf04053	3411055	EHI_004590; CL6EHI_004590	EHI_004590					0	0	0.597	0.92897	57.11	19.2	34.18	1.65925e+09	2.63945e+09	3.75604e+09	1.61988e+09	5734945808	5.65283e+09	High	High	High	High	High	High	1
High	C4LZH9	Zn-dependent peptidase, putative OS=Entamoeba histolytica OX=5759 GN=EHI_124430 PE=3 SV=1	0	294.014	44	50	280	50	969	111.4	5.59	444.48	50	metabolic process		catalytic activity;metal ion binding	Pf05193, Pf08367	3409164	EHI_124430; CL6EHI_124430	EHI_124430					0	0	0.598	0.92897	81.95	35.17	63.09	8.09272e+08	1.2526e+09	2405975973	6.17172e+08	2.17302e+09	3870227990	High	High	High	High	High	High	1	Acetyl [N-Term]
High	C4M4G0	Vacuolar protein sorting 35, putative OS=Entamoeba histolytica OX=5759 GN=EHI_041950 PE=3 SV=1	0	251.809	41	30	270	30	746	85.1	5.53	439.63	30	transport	cytosol;endosome	protein binding;transporter activity	Pf03635	3410852	EHI_041950; CL6EHI_041950	EHI_041950					0	0	0.587	0.92897	50.24	23.8	30.59	6426708852	5.84722e+09	6.29805e+09	8.02851e+09	1.03371e+10	7.65963e+09	High	High	High	High	High	High	1
High	C4LT26	Amylomaltase OS=Entamoeba histolytica OX=5759 GN=EHI_148560 PE=3 SV=1	0	245.39	49	36	149	36	898	103.4	6.23	229.22	36	metabolic process		catalytic activity	Pf00686, Pf02446	3411792	EHI_148560; CL6EHI_148560	EHI_148560		Starch and sucrose metabolism; Metabolic pathways			2	0	0.595	0.92897	85.94	49.26	37.1	2.64608e+08	6.4352e+08	1.18639e+09	4.41904e+08	1.33521e+09	1.63714e+09	High	High	High	High	High	High	1
High	C4LYU4	Uncharacterized protein OS=Entamoeba histolytica OX=5759 GN=EHI_010570 PE=4 SV=1	0	236.954	63	19	160	19	287	33.3	6.57	320.96	19					3404356	EHI_010570; CL6EHI_010570	EHI_010570					0	0	1	0.92897	89.61	58.08	49.5	1.33683e+09	5.85641e+08	9.28494e+08	1680052288	1.12875e+09	3.12065e+09	High	High	High	High	High	High	1	Met-loss+Acetyl [N-Term]
High	C4MB71	19S cap proteasome S2 subunit OS=Entamoeba histolytica OX=5759 GN=EHI_198010 PE=3 SV=1	0	230.806	39	29	203	29	843	92	5.39	336.93	29	metabolic process;regulation of biological process	nucleus;proteasome	catalytic activity;enzyme regulator activity		3402371	EHI_198010; CL6EHI_198010	EHI_198010		Proteasome			1	0	0.588	0.92897	68.82	17.84	38.81	5.59742e+08	9.13898e+08	1.22787e+09	5.0614e+08	2.07597e+09	1.95496e+09	High	High	High	High	High	High	1
High	C4LWW8	Asparagine--tRNA ligase OS=Entamoeba histolytica OX=5759 GN=EHI_126920 PE=1 SV=1	0	227.387	55	25	223	25	451	52	6.73	295.01	25	metabolic process	cytoplasm	catalytic activity;nucleotide binding	Pf00152, Pf01336	3405849	EHI_126920; CL6EHI_126920	EHI_126920		Aminoacyl-tRNA biosynthesis			1	0	0.998	0.92897	79.64	34.45	52.98	3.73094e+08	8.87676e+08	1.17198e+09	6.35124e+08	2.31169e+09	3.37374e+09	High	High	High	High	High	High	1	Met-loss+Acetyl [N-Term]
High	C4LT40	Phosphatidylinositol 4-kinase, putative OS=Entamoeba histolytica OX=5759 GN=EHI_148700 PE=4 SV=1	0	227.18	28	44	276	44	1656	190.8	7.02	280.17	44	cell organization and biogenesis;metabolic process;regulation of biological process;response to stimulus	cytoplasm;membrane	catalytic activity	Pf00454, Pf00613	3411800	EHI_148700; CL6EHI_148700	EHI_148700		Inositol phosphate metabolism; Metabolic pathways; Phosphatidylinositol signaling system			3	0	0.59	0.92897	63.87	32.14	32.8	1.05769e+09	1.3849e+09	8.81237e+08	9.33502e+08	2.64237e+09	1.24753e+09	High	High	High	High	High	High	1
High	C4LVF0	Sulfotransferase, putative OS=Entamoeba histolytica OX=5759 GN=EHI_197340 PE=4 SV=1	0	180.798	49	18	157	18	437	51.8	6.07	310.64	18			catalytic activity	Pf00685	3405983	EHI_197340; CL6EHI_197340	EHI_197340					0	0	0.587	0.92897	88.04	57.71	49.03	2.5796e+08	6.67676e+08	1.3934e+09	3.23281e+08	1.25777e+09	1.62763e+09	High	High	High	High	High	High	1	Acetyl [N-Term]
High	C4M6L6	Rho GDP exchange inhibitor, putative OS=Entamoeba histolytica OX=5759 GN=EHI_147570 PE=3 SV=1	0	175.741	87	18	209	18	175	20	5.71	382.35	18	regulation of biological process	cytoplasm	enzyme regulator activity	Pf02115	3408847	EHI_147570; CL6EHI_147570	EHI_147570					0	0	1.019	0.92897	51.36	20.4	21.93	1814143751	1.70871e+09	1.90276e+09	3.67818e+09	4742681426	4.5211e+09	High	High	High	High	High	High	1	Met-loss+Acetyl [N-Term]
High	C4M8C0	Long-chain-fatty-acid--CoA ligase, putative OS=Entamoeba histolytica OX=5759 GN=EHI_188590 PE=4 SV=1	0	154.435	38	20	117	18	648	73.4	6.61	181.41	20	metabolic process		catalytic activity	Pf00501	3403747	EHI_188590; CL6EHI_188590	EHI_188590		Fatty acid degradation; Peroxisome; Fatty acid metabolism; Metabolic pathways			4	2	0.59	0.92897	58.39	18.69	24.38	6.47993e+08	1.16538e+09	1.13391e+09	6.3718e+08	1.99436e+09	1.62524e+09	High	High	High	High	High	High	1
High	C4M0D0	Uncharacterized protein OS=Entamoeba histolytica OX=5759 GN=EHI_064640 PE=2 SV=1	0	143.11	70	18	130	18	263	30.9	4.91	184.24	18					3402798	EHI_064640; CL6EHI_064640	EHI_064640					0	0	0.589	0.92897	98.4	83.81	75.25	1.16369e+09	2.84811e+08	6.05188e+08	1.20098e+09	3.57299e+08	1.08358e+09	High	High	High	High	High	High	1
High	C4M3D9	ATP-binding cassette, putative OS=Entamoeba histolytica OX=5759 GN=EHI_095820 PE=4 SV=1	0	140.858	22	27	142	26	1337	151.6	8.48	161.71	27	transport	membrane	catalytic activity;nucleotide binding;transporter activity	Pf00005, Pf00664	3409209	EHI_095820; CL6EHI_095820	EHI_095820					0	0	0.593	0.92897	53.24	1.68	20.45	5.49703e+08	6.65136e+08	8.28969e+08	4.46474e+08	1.22615e+09	1127227726	High	High	High	High	High	High	1
High	C4M648	Proteasome regulatory subunit, putative OS=Entamoeba histolytica OX=5759 GN=EHI_179970 PE=4 SV=1	0	140.056	46	18	125	18	473	54.2	7.9	208.18	18	metabolic process;regulation of biological process	proteasome	enzyme regulator activity;protein binding	Pf01399, Pf08375	3409902	EHI_179970; CL6EHI_179970	EHI_179970		Proteasome			1	0	0.596	0.92897	58.9	19.65	10.92	7.18595e+08	8.07729e+08	7.38569e+08	7.14031e+08	1.18414e+09	1.31441e+09	High	High	High	High	High	High	1	Acetyl [N-Term]
High	C4M6N2	SPRY domain protein OS=Entamoeba histolytica OX=5759 GN=EHI_161890 PE=4 SV=1	0	135.757	23	22	116	22	1034	119.9	6.29	128.48	22			metal ion binding;protein binding	Pf00097, Pf00622, Pf13639, Pf13920, Pf13923, Pf14447, Pf14634	3403600	EHI_161890; CL6EHI_161890	EHI_161890					0	0	0.597	0.92897	43.43	16.19	11.22	5.93647e+08	8.45725e+08	745459120	7.0671e+08	1.61983e+09	1.18932e+09	High	High	High	High	High	High	1
High	C4LUB6	Uncharacterized protein OS=Entamoeba histolytica OX=5759 GN=EHI_110690 PE=2 SV=1	0	133.933	46	18	132	18	366	42.1	6.57	181.97	18	metabolic process;regulation of biological process		enzyme regulator activity;protein binding	Pf00018, Pf00611, Pf07653, Pf14604	3408568	EHI_110690; CL6EHI_110690	EHI_110690					0	0	1	0.92897	68.7	19.81	41.6	3.0452e+08	5.26168e+08	6.92298e+08	5.21893e+08	1.2048e+09	1.89262e+09	High	High	High	High	High	High	1
High	C4LTG1	Uncharacterized protein OS=Entamoeba histolytica OX=5759 GN=EHI_045500 PE=3 SV=1	0	128.71	26	26	105	26	1117	128.7	7.17	137.2	26				Pf10266	3407900	EHI_045500; CL6EHI_045500	EHI_045500		Endocytosis			1	0	0.592	0.92897	54.92	17.69	32.15	3.54355e+08	4.07646e+08	380484464	3.03307e+08	9.70811e+08	5.12028e+08	High	High	High	High	High	High	1
High	C4M8D6	Oligopeptidase A, putative OS=Entamoeba histolytica OX=5759 GN=EHI_185560 PE=3 SV=1	0	124.142	37	26	125	26	710	83.7	5.83	160.02	26	metabolic process		catalytic activity;metal ion binding	Pf01432	3403902	EHI_185560; CL6EHI_185560	EHI_185560					0	0	0.586	0.92897	68.31	41.68	34.06	2.95915e+08	7.02537e+08	1.12569e+09	5.26568e+08	1609025143	1.83978e+09	High	High	High	High	High	High	1
High	C4LWM0	C2 domain containing protein OS=Entamoeba histolytica OX=5759 GN=EHI_069320 PE=4 SV=1	0	123.541	43	8	212	8	188	20.7	7.94	433.42	8		endoplasmic reticulum	protein binding	Pf00168	3409613	EHI_069320; CL6EHI_069320	EHI_069320					0	0	1.005	0.92897	52.64	32.28	33.35	1.04479e+09	2.19052e+09	1.5779e+09	1.75533e+09	6.54868e+09	4.10084e+09	High	High	High	High	High	High	1
High	C4M5U0	Coronin OS=Entamoeba histolytica OX=5759 GN=EHI_082080 PE=3 SV=1	0	113.908	27	22	121	22	896	101.8	6.51	174.1	22		Golgi	protein binding	Pf00400, Pf08953, Pf08954	3406220	EHI_082080; CL6EHI_082080	EHI_082080					0	0	0.598	0.92897	44.94	9.96	9.04	3.78534e+08	5.61178e+08	5.81305e+08	1.28669e+09	2049555884	1996944523	High	High	High	High	High	High	1
High	C4LV64	Ribosomal protein L23A, putative OS=Entamoeba histolytica OX=5759 GN=EHI_182850 PE=3 SV=1	0	107.052	49	10	71	10	121	13.7	10.15	97.05	10	cell organization and biogenesis;metabolic process	ribosome	RNA binding;structural molecule activity	Pf00276	3409802	EHI_182850; CL6EHI_182850	EHI_182850		Ribosome			1	0	0.592	0.92897	105.23	113.94	120.55	1.05389e+09	3.54007e+07	4.77916e+08	1328615494	33717538	5.95191e+08	High	Peak Found	High	High	Peak Found	High	1
High	C4MAH1	Importin N-terminal domain-containing protein OS=Entamoeba histolytica OX=5759 GN=EHI_171760 PE=4 SV=1	0	100.389	30	19	66	19	827	92.8	5.34	58.94	19	transport	cytoplasm;membrane;nucleus	protein binding;transporter activity	Pf03810	3407424	EHI_171760	EHI_171760		RNA transport			1	0	0.597	0.92897	53.43	28.2	20.87	1.78961e+08	1.54456e+08	1.61368e+08	1.77768e+08	2.77062e+08	1.98451e+08	High	High	High	High	High	High	1	Acetyl [N-Term]
High	C4M520	Long-chain-fatty-acid--CoA ligase, putative OS=Entamoeba histolytica OX=5759 GN=EHI_127830 PE=4 SV=1	0	94.032	19	13	88	13	688	77.2	6.83	160.84	13	metabolic process		catalytic activity	Pf00501	3409359	EHI_127830; CL6EHI_127830	EHI_127830		Peroxisome; Fatty acid metabolism; Metabolic pathways; Fatty acid degradation			4	0	1.008	0.92897	61.74	26.31	38.85	1.73086e+08	3.05876e+08	456569332	2.70302e+08	1.01309e+09	1069282026	High	High	High	High	High	High	1
High	C4M573	Importin alpha re-exporter, putative OS=Entamoeba histolytica OX=5759 GN=EHI_111750 PE=4 SV=1	0	88.339	18	16	85	16	889	101.2	6.14	128.47	16	transport	cytosol	protein binding;transporter activity	Pf03378, Pf08506	3404391	EHI_111750; CL6EHI_111750	EHI_111750					0	0	0.594	0.92897	42.91	19.79	11.65	3.33633e+08	439846546	364744077	3.43882e+08	7.52957e+08	5.33716e+08	High	High	High	High	High	High	1
High	C4M5B4	Uncharacterized protein OS=Entamoeba histolytica OX=5759 GN=EHI_081290 PE=4 SV=1	0	86.429	25	14	42	14	713	81.5	7.09	43.48	14					3411130	EHI_081290; CL6EHI_081290	EHI_081290					0	0	0.609	0.92897	78.15	52.6	51.91	5.74334e+07	8.31113e+07	218040886	5.86565e+07	2.32389e+08	3.15075e+08	High	High	High	High	High	High	1
High	C4M5K9	Heat shock protein 70 family OS=Entamoeba histolytica OX=5759 GN=EHI_001950 PE=3 SV=1	0	83.206	29	16	54	16	660	73.9	5.21	70.87	16	cell organization and biogenesis		catalytic activity;nucleotide binding	Pf00012, Pf01968, Pf06723	3407542	EHI_001950; CL6EHI_001950	EHI_001950		Protein export; Protein processing in endoplasmic reticulum			2	0	0.601	0.92897	71.85	34.32	29.77	1.16583e+08	2.67859e+08	3.68615e+08	1.52558e+08	4.22283e+08	4.81183e+08	High	High	High	High	High	High	1
High	C4LSF2	Long-chain-fatty-acid--CoA ligase, putative OS=Entamoeba histolytica OX=5759 GN=EHI_153720 PE=4 SV=1	0	79.313	27	13	50	11	658	74.9	5.85	69.2	13	metabolic process		catalytic activity	Pf00478, Pf00501	3410730	EHI_153720; CL6EHI_153720	EHI_153720		Metabolic pathways; Fatty acid degradation; Peroxisome; Fatty acid metabolism			4	0	0.599	0.92897	51.93	39.4	48.34	1.00918e+08	2.38e+08	363945354	9.55197e+07	440420902	4.90993e+08	High	High	High	High	High	High	1	Met-loss+Acetyl [N-Term]
High	C4M4B7	Sec7 domain protein OS=Entamoeba histolytica OX=5759 GN=EHI_048270 PE=4 SV=1	0	75.033	9	15	59	15	1690	196	5.96	66.42	15	regulation of biological process			Pf01369, Pf01753, Pf12783	3407012	EHI_048270; CL6EHI_048270	EHI_048270					0	0	0.598	0.92897	64.86	55.42	17.12	2.15335e+08	2.83524e+08	92638837	1.73711e+08	433732183	2.86817e+08	High	High	High	High	High	High	1
High	C4LUT6	Uncharacterized protein OS=Entamoeba histolytica OX=5759 GN=EHI_178720 PE=4 SV=1	0	72.237	10	15	39	13	1999	227.8	6.89	37	15	metabolic process;regulation of biological process		protein binding;structural molecule activity	Pf12842	3410566	EHI_178720	EHI_178720					0	2	0.605	0.92897	65.63	29.8	24.76	1.14059e+08	1.06939e+08	9.51726e+07	1.25699e+08	2.09504e+08	1.28407e+08	High	High	High	High	High	High	1
High	C4M0Z5	Uncharacterized protein OS=Entamoeba histolytica OX=5759 GN=EHI_135090 PE=2 SV=1	0	68.126	13	6	160	6	367	41.9	8.5	282.76	6		membrane			3405966	EHI_135090; CL6EHI_135090	EHI_135090					0	0	0.595	0.92897	25.63	34.91	11.83	12934366401	8119866080	1.33391e+10	1.44491e+10	23168157923	19767274552	High	High	High	High	High	High	1
High	C4LZL6	Actin-related protein 2/3 complex subunit 3 OS=Entamoeba histolytica OX=5759 GN=EHI_174910 PE=3 SV=1	0	65.348	51	9	60	9	188	21.8	9.14	93.28	9	cell organization and biogenesis;regulation of biological process	cytoplasm;cytoskeleton	protein binding	Pf04062	3407660	EHI_174910; CL6EHI_174910	EHI_174910		Endocytosis			1	0	0.593	0.92897	68.29	56.07	42.14	1.26641e+09	9.67386e+08	5.63396e+08	1.58049e+09	1.65013e+09	1.28045e+09	High	High	High	High	High	High	1	Met-loss+Acetyl [N-Term]
High	C4M7I9	WD domain containing protein OS=Entamoeba histolytica OX=5759 GN=EHI_023870 PE=4 SV=1	0	64.138	18	11	40	11	696	78.9	8.05	42.78	11			protein binding		3402531	EHI_023870; CL6EHI_023870	EHI_023870		Ribosome biogenesis in eukaryotes			1	0	0.6	0.92897	34.04	17.25	8.96	1.69121e+08	1.63503e+08	1.8979e+08	2.04986e+08	341278544	3.62137e+08	High	High	High	High	High	High	1
High	C4M2R6	Uncharacterized protein OS=Entamoeba histolytica OX=5759 GN=EHI_160980 PE=2 SV=1	0	59.715	42	14	53	14	304	33.8	10.11	56.17	14					3403531	EHI_160980; CL6EHI_160980	EHI_160980					0	0	1.012	0.92897	83.7	70.93	60.37	1.2464e+09	1.48686e+09	2.40551e+08	2137963785	3.70927e+09	7.9138e+08	High	High	High	High	High	High	1
High	Q6IUR3	DNA-directed RNA polymerase subunit OS=Entamoeba histolytica OX=5759 GN=RPB1 PE=3 SV=1	0	56.356	10	15	58	15	1636	184.9	6.61	57.38	15	metabolic process		catalytic activity;DNA binding	Pf00623, Pf04983, Pf04990, Pf04992, Pf04997, Pf04998, Pf05000	3406089	EHI_121760; CL6EHI_121760	EHI_121760		Metabolic pathways; RNA polymerase; Pyrimidine metabolism; Purine metabolism			4	0	0.586	0.92897	61.64	26.88	40.01	1.02746e+08	171894416	1.23069e+08	7.94301e+07	351144515	219085820	High	High	High	High	High	High	1
High	C4M626	DNA-directed RNA polymerase subunit OS=Entamoeba histolytica OX=5759 GN=EHI_125350 PE=3 SV=1	0	54.137	11	13	43	13	1379	155.4	7.46	31.66	13	metabolic process		catalytic activity;DNA binding	Pf00623, Pf04983, Pf04997, Pf04998, Pf05000	3408067	EHI_125350; CL6EHI_125350	EHI_125350		Pyrimidine metabolism; Purine metabolism; Metabolic pathways; RNA polymerase			4	0	0.595	0.92897	59.48	1.76	37.64	1.01919e+08	1.30514e+08	1.54294e+08	9.05196e+07	3.89288e+08	2.79989e+08	High	High	High	High	High	High	1
High	C4M344	C2 domain containing protein OS=Entamoeba histolytica OX=5759 GN=EHI_059860 PE=4 SV=1	0	50.867	30	6	38	6	208	22.1	7.8	74.64	6		endoplasmic reticulum	protein binding	Pf00168	3407208	EHI_059860; CL6EHI_059860	EHI_059860					0	0	1.017	0.92897	77.66	56.72	46.54	1.68546e+08	5.81494e+07	1.65025e+08	3.24074e+08	2.1624e+08	435222055	High	High	High	High	High	High	1	Acetyl [N-Term]
High	C4M711	F_actin_bund_C domain-containing protein OS=Entamoeba histolytica OX=5759 GN=EHI_189930 PE=4 SV=1	0	48.114	41	7	66	7	222	25.2	8.82	127.66	7					3406640	EHI_189930; CL6EHI_189930	EHI_189930					0	0	0.598	0.92897	46.2	29.41	16.43	259571297	3.36209e+08	2.28675e+08	307929833	454019871	393134692	High	High	High	High	High	High	1	Acetyl [N-Term]
High	C4M571	Tryptophanase, putative OS=Entamoeba histolytica OX=5759 GN=EHI_111610 PE=4 SV=1	0	46.631	23	11	46	11	538	61.8	6.29	35.85	11	metabolic process		catalytic activity	Pf01041, Pf01212, Pf05889	3403351	EHI_111610; CL6EHI_111610	EHI_111610		Tryptophan metabolism			1	0	0.603	0.92897	62.41	41.95	25.48	5.63011e+07	7.82346e+07	177677894	8.41467e+07	182939361	230132895	High	High	High	High	High	High	1
High	C4LW70	Serine/threonine-protein kinase TOR OS=Entamoeba histolytica OX=5759 GN=EHI_155160 PE=3 SV=1	0	44.319	6	14	40	12	2526	291.5	6.74	26.04	14	metabolic process;response to stimulus	nucleus	catalytic activity;nucleotide binding;protein binding	Pf00454, Pf02259, Pf02260, Pf08771, Pf11865	3404928	EHI_155160; CL6EHI_155160	EHI_155160					0	0	0.595	0.92897	73.09	16.32	24.5	5.67788e+08	847022782	7.48915e+08	7.1717e+08	1.97361e+09	1.14092e+09	High	High	High	High	High	High	1
High	C4MAT9	Uncharacterized protein OS=Entamoeba histolytica OX=5759 GN=EHI_022130 PE=4 SV=1	0	43.939	14	9	28	5	613	70.7	9.85	37.89	9		nucleus		Pf09726, Pf10147	3405832	EHI_022130; CL6EHI_022130	EHI_022130					0	3	1.071	0.92897	79.35	61.88	64.03	1.83737e+07	1.13222e+08	121169534	37791654	362648948	224931208	Peak Found	High	High	High	High	High	1
High	C4M1Y0	60S ribosomal protein L34, putative OS=Entamoeba histolytica OX=5759 GN=EHI_164870 PE=3 SV=1	0	43.618	25	3	60	1	137	15.5	10.62	88.93	3	metabolic process	ribosome	RNA binding;structural molecule activity	Pf01199	3409526	EHI_164870; CL6EHI_164870	EHI_164870		Ribosome			1	4	0.599	0.92897	122.79	78.81	80.44	1.35615e+09	8.03672e+08	3.18652e+08	1553594794	1.29464e+09	4.22745e+08	High	High	High	High	High	High	1
High	C4MAJ4	Acetyltransferase, putative OS=Entamoeba histolytica OX=5759 GN=EHI_143110 PE=3 SV=1	0	38.962	43	6	38	1	202	22.1	5.78	58.61	6			catalytic activity	Pf00132, Pf12464, Pf14602	3403172	EHI_143110; CL6EHI_143110	EHI_143110					0	0	0.597	0.92897	20.18	14.48	20.84	35721832	59799228	63602564	34793352	92964168	89982704	Peak Found	Peak Found	High	High	High	High	1
High	C4M1E0	Uncharacterized protein OS=Entamoeba histolytica OX=5759 GN=EHI_170180 PE=3 SV=1	0	36.549	6	12	33	12	2322	270.3	6.01	11.74	12	regulation of biological process;response to stimulus			Pf06920, Pf14429	3410321	EHI_170180; CL6EHI_170180	EHI_170180					0	0	0.592	0.92897	60.54	5.11	29.99	1.45136e+08	1.64509e+08	2.07385e+08	1.35394e+08	2.90233e+08	395809649	High	High	High	High	High	High	1
High	C4M896	Glycerophosphocholine acyltransferase 1 OS=Entamoeba histolytica OX=5759 GN=EHI_019090 PE=3 SV=1	0	35.928	15	5	50	5	352	41.8	8.48	81.51	5		membrane		Pf10998	3407430	EHI_019090; CL6EHI_019090	EHI_019090					0	0	0.597	0.92897	65.28	67.96	42.81	334878543	157255042	158174499	364683870	412587015	272353501	High	High	High	High	High	High	1	Met-loss+Acetyl [N-Term]
High	C4LSK9	Uncharacterized protein OS=Entamoeba histolytica OX=5759 GN=EHI_151680 PE=4 SV=1	0	33.982	11	7	21	7	687	79	5.74	20.93	7					3411677	EHI_151680; CL6EHI_151680	EHI_151680					0	0	0.615	0.92897	90.19	62.12	75.44	1.5157e+07	8.66583e+07	7.17575e+07	7.85756e+06	156511370	1.08552e+08	Peak Found	High	High	Peak Found	High	High	1
High	C4LU52	Uncharacterized protein OS=Entamoeba histolytica OX=5759 GN=EHI_068620 PE=4 SV=1	0	31.957	10	5	33	5	455	51.6	8.03	35.41	5		membrane			3404809	EHI_068620; CL6EHI_068620	EHI_068620					0	0	0.584	0.92897	44.6	35.13	22.96	1.48691e+08	1.27283e+08	1.12685e+08	1.67848e+08	287325890	178802548	High	High	High	High	High	High	1	Acetyl [N-Term]
High	C4M649	60S acidic ribosomal protein P2, putative OS=Entamoeba histolytica OX=5759 GN=EHI_179980 PE=3 SV=1	0	30.846	41	5	30	2	105	11.4	4.6	59.97	5	metabolic process;regulation of biological process	ribosome	enzyme regulator activity;structural molecule activity	Pf00428	3409901	EHI_179980; CL6EHI_179980	EHI_179980		Ribosome			1	0	0.593	0.92897	68.06	79.19	80.7	25069078	1985996	41737564	2.53141e+07	2561441	48271508	High	Peak Found	High	High	Peak Found	High	1
High	C4M984	Uncharacterized protein OS=Entamoeba histolytica OX=5759 GN=EHI_119900 PE=3 SV=1	0	30.407	10	7	16	7	758	90.5	6.39	11.29	7	metabolic process	cytoplasm	catalytic activity;protein binding	Pf09797	3404228	EHI_119900; CL6EHI_119900	EHI_119900					0	0	0.609	0.92897	77.81	71.35	72.5	1.15628e+07	53611746	1.09274e+08	1.27657e+07	1.02214e+08	1.47144e+08	Peak Found	High	High	Peak Found	High	High	1
High	C4M491	MuT/nudix family protein OS=Entamoeba histolytica OX=5759 GN=EHI_097930 PE=4 SV=1	0	30.084	22	5	30	5	209	23.7	5.34	39.82	5			catalytic activity	Pf00293	3405367	EHI_097930; CL6EHI_097930	EHI_097930		Purine metabolism			1	0	1.018	0.92897	22.75	5.3	17.59	9.08043e+07	1.19901e+08	154592542	177532777	325249329	395756406	High	High	High	High	High	High	1	Met-loss+Acetyl [N-Term]
High	C4LYN3	Uncharacterized protein OS=Entamoeba histolytica OX=5759 GN=EHI_118850 PE=4 SV=1	0	27.186	12	5	28	5	559	63.6	7.28	25.18	5			protein binding	Pf07719, Pf13181	3408438	EHI_118850; CL6EHI_118850	EHI_118850					0	0	0.608	0.92897	34.8	17.91	0.49	60880796	1.00932e+08	9.04681e+07	7.63836e+07	1.47172e+08	1.30282e+08	High	High	High	High	High	High	1	Met-loss+Acetyl [N-Term]
High	C4LUK1	Autophagy protein 5 OS=Entamoeba histolytica OX=5759 GN=EHI_022880 PE=3 SV=1	0	26.176	20	6	9	6	288	33.5	4.98	6.48	6	cell communication;cell organization and biogenesis;metabolic process;response to stimulus	cytoplasm;membrane	catalytic activity	Pf04106	3407794	EHI_022880; CL6EHI_022880	EHI_022880		Autophagy			1	0	0.612	0.92897	39.54	25.26	42.5	4.2562e+07	83433463	70314441	43368792	135746104	179674156	High	High	Peak Found	Peak Found	High	High	1	Acetyl [N-Term]
High	C4LSD5	Diacylglycerol kinase OS=Entamoeba histolytica OX=5759 GN=EHI_153440 PE=3 SV=1	0	26.099	9	4	26	4	567	63.2	7.24	44.03	4	metabolic process;regulation of biological process;response to stimulus		catalytic activity;nucleotide binding	Pf00130, Pf00609, Pf00781	3410694	EHI_153440; CL6EHI_153440	EHI_153440		Biosynthesis of secondary metabolites; Metabolic pathways; Phosphatidylinositol signaling system; Glycerophospholipid metabolism; Glycerolipid metabolism			5	0	0.601	0.92897	39.21	15.95	6.89	72994479	68956147	8.71874e+07	7.26369e+07	129683712	132688943	High	High	High	High	High	High	1
High	C4M079	Bacterial transferase hexapeptide family protein OS=Entamoeba histolytica OX=5759 GN=EHI_004840 PE=4 SV=1	0	24.667	24	3	24	3	177	19.2	6.09	37.65	3			catalytic activity	Pf00132	3405013	EHI_004840; CL6EHI_004840	EHI_004840					0	0	0.604	0.92897	36.26	34.96	24.36	95833420	93959452	69841824	108004535	148778576	1.16412e+08	High	High	High	High	High	High	1	Met-loss+Acetyl [N-Term]
High	C4M7U9	Tryptophanyl-tRNA synthetase OS=Entamoeba histolytica OX=5759 GN=EHI_020240 PE=3 SV=1	0	24.23	21	6	13	6	385	44.4	6.42	10.24	6	metabolic process	cytoplasm	catalytic activity;nucleotide binding	Pf00579	3403481	EHI_020240; CL6EHI_020240	EHI_020240		Aminoacyl-tRNA biosynthesis			1	0	0.606	0.92897	63.83	44.9	60.31	1.73836e+07	5.76887e+07	6.84328e+07	1.58503e+07	66889182	102929626	High	High	High	High	Peak Found	High	1
High	C4M8U7	Lipid phosphate phosphatase, putative OS=Entamoeba histolytica OX=5759 GN=EHI_169660 PE=4 SV=1	0	24.019	11	3	21	3	371	42.4	8.35	42.54	3		membrane		Pf01569	3404684	EHI_169660; CL6EHI_169660	EHI_169660					0	0	0.582	0.92897	73.32	45.12	43.19	5.10579e+07	3.8033e+07	3.20688e+07	48385964	7.68337e+07	3.15451e+07	High	High	High	High	High	High	1
High	C4LSB1	Proteasome subunit alpha type OS=Entamoeba histolytica OX=5759 GN=EHI_153190 PE=2 SV=1	0	21.823	26	5	16	5	242	26.9	6.29	19.09	5	metabolic process	cytoplasm;nucleus;proteasome	catalytic activity	Pf00227, Pf10584	3410702	EHI_153190; CL6EHI_153190	EHI_153190		Proteasome			1	0	0.604	0.92897	22.46	23.04	29.75	1.00351e+08	1.03035e+08	9.59645e+07	113412461	116866240	173660944	High	High	High	High	High	High	1
High	C4M092	Palmitoyltransferase OS=Entamoeba histolytica OX=5759 GN=EHI_004980 PE=3 SV=1	0	21.444	18	4	22	4	275	32.9	8.24	17.83	4		membrane	catalytic activity;metal ion binding	Pf01529	3407172	EHI_004980; CL6EHI_004980	EHI_004980					0	0	0.598	0.92897	38.75	16.81	13.06	5.95084e+07	65904919	64783764	63788795	107106656	83510320	High	High	High	High	High	High	1
High	C4LXY0	Uncharacterized protein OS=Entamoeba histolytica OX=5759 GN=EHI_035490 PE=3 SV=1	0	20.399	7	3	11	3	536	60.7	8.91	11.18	3	transport	nucleus	protein binding;RNA binding	Pf14580	3410430	EHI_035490; CL6EHI_035490	EHI_035490		mRNA surveillance pathway; RNA transport; Ribosome biogenesis in eukaryotes			3	0	1.134	0.92897	72.95	35.22	64.03	5100210	1.06185e+07	1.65185e+07	3.81254e+06	39479086	3.15767e+07	Peak Found	High	High	Peak Found	High	High	1
High	C4LYZ8	Uncharacterized protein OS=Entamoeba histolytica OX=5759 GN=EHI_118140 PE=3 SV=1	0	19.273	11	3	17	3	224	26.2	4.96	30.87	3	transport	membrane	protein binding		3410393	EHI_118140; CL6EHI_118140	EHI_118140					0	0	0.603	0.92897	35.87	19.3	7.47	4.3289e+07	3.94923e+07	70938806	5.02949e+07	9.2168e+07	9.4806e+07	High	High	High	High	High	High	1
High	C4LV20	V-type proton ATPase subunit C OS=Entamoeba histolytica OX=5759 GN=EHI_092600 PE=3 SV=1	0	19.004	15	6	25	6	378	44.1	6.11	30.35	6	transport		catalytic activity;transporter activity	Pf03223	3404979	EHI_092600; CL6EHI_092600	EHI_092600		Oxidative phosphorylation; Phagosome; Metabolic pathways			3	0	1.06	0.92897	69.97	29.08	34.63	4.96352e+07	3.76277e+07	83876692	1.03955e+08	1.34462e+08	244731393	High	High	High	High	High	High	1
High	C4LTP3	Toxin resistance protein, putative OS=Entamoeba histolytica OX=5759 GN=EHI_012570 PE=4 SV=1	0	18.811	21	4	10	4	276	31.3	6.58	13.96	4				Pf08433, Pf13207, Pf13671	3409663	EHI_012570; CL6EHI_012570	EHI_012570					0	0	1.026	0.92897	59.94	25.72	26.07	1.17213e+08	1.1734e+08	1.05909e+08	1.99007e+08	2.23407e+08	310300275	High	High	High	High	High	High	1	Met-loss [N-Term]
High	C4LZW8	26S protease regulatory subunit, putative OS=Entamoeba histolytica OX=5759 GN=EHI_194570 PE=3 SV=1	0	18.474	14	4	13	3	391	44.2	7.66	18.11	4	metabolic process;regulation of biological process;response to stimulus	cytoplasm;proteasome	catalytic activity;nucleotide binding;protein binding;RNA binding	Pf00004, Pf00158, Pf00910, Pf01057, Pf01078, Pf05496, Pf06068, Pf07724, Pf07726, Pf07728, Pf13191, Pf13207, Pf13304, Pf13401, Pf14532	3409019	EHI_194570; CL6EHI_194570	EHI_194570		Proteasome			1	0	1.091	0.92897	79.05	53.98	51.45	1.02538e+07	4.4328e+06	19622999	42311377	3.38229e+07	3.34643e+07	Peak Found	Peak Found	Peak Found	High	Peak Found	High	1
High	C4M3J4	Uncharacterized protein OS=Entamoeba histolytica OX=5759 GN=EHI_138520 PE=4 SV=1	0	18.27	5	3	4	3	963	111.4	6.28	4.74	3	regulation of biological process		protein binding		3409437	EHI_138520; CL6EHI_138520	EHI_138520					0	0	0.593	0.92897	61.72	12.24	44.22	1.60489e+07	20858794	2.01515e+07	6.36001e+06	2.99003e+07	28536606	Peak Found	High	Peak Found	Peak Found	Peak Found	High	1
High	C4LUL4	Proteasome subunit alpha type OS=Entamoeba histolytica OX=5759 GN=EHI_004760 PE=3 SV=1	0	17.463	20	4	11	4	247	27.2	5.19	11.84	4	metabolic process	cytoplasm;nucleus;proteasome	catalytic activity	Pf00227, Pf10584	3405001; 3407810	EHI_004760; EHI_023020; CL6EHI_023020; CL6EHI_004760	EHI_023020; EHI_004760		Proteasome			1	0	0.583	0.92897	43.21	18.41	30.35	3.79705e+07	3.66315e+07	4.13603e+07	44478651	46064513	72609994	High	High	High	High	High	High	1
High	C4LY36	26S protease regulatory subunit, putative OS=Entamoeba histolytica OX=5759 GN=EHI_177320 PE=2 SV=1	0	16.831	11	4	7	4	389	43.8	7.61	8.51	4	metabolic process;regulation of biological process	cytoplasm;proteasome	catalytic activity;nucleotide binding;protein binding;RNA binding	Pf00004, Pf00006, Pf00910, Pf01057, Pf01078, Pf06068, Pf07724, Pf07726, Pf07728, Pf13191, Pf13401	3402999	EHI_177320; CL6EHI_177320	EHI_177320		Proteasome			1	0	0.589	0.92897	39.35	15.97	24.08	3.01462e+07	2.72966e+07	4.04659e+07	2.65047e+07	41865967	59805269	Peak Found	High	High	High	Peak Found	High	1
High	B1N493	Ras-GAP domain-containing protein OS=Entamoeba histolytica OX=5759 GN=EHI_185440 PE=4 SV=1	0	15.932	27	4	16	4	162	19.1	5.07	3.85	4	regulation of biological process;response to stimulus				6220006	EHI_185440	EHI_185440					0	0	1.002	0.92897	121.11	28.48	5.72	1751943071	1.21994e+09	2.08996e+09	5.50696e+08	9.40349e+08	8.6975e+08	High	High	High	High	High	High	1
High	C4LZJ6	Uncharacterized protein OS=Entamoeba histolytica OX=5759 GN=EHI_124620 PE=4 SV=1	0	14.92	2	4	24	4	1575	186.5	9.26	24.57	4	cell organization and biogenesis				3409178	EHI_124620; CL6EHI_124620	EHI_124620					0	0	1.077	0.92897	49.31	6.16	20.01	4.66054e+07	58804064	64287563	71245417	180126831	1.82275e+08	High	High	High	High	High	High	1
High	B1N3I0	Uncharacterized protein OS=Entamoeba histolytica OX=5759 GN=EHI_076790 PE=4 SV=1	0	13.499	8	3	7	3	484	57	8.12	5.93	3					6219718	EHI_076790; CL6EHI_076790	EHI_076790					0	0	1.091	0.92897	61.21	37.67	25.96	1.17912e+07	18048045	9787905	1.46655e+07	45133436	28088546	High	Peak Found	Peak Found	High	High	High	1
High	C4LSG4	Uncharacterized protein OS=Entamoeba histolytica OX=5759 GN=EHI_151200 PE=4 SV=1	0	12.71	6	2	7	2	440	51.1	5.39	17.98	2			protein binding	Pf00515, Pf07719, Pf13181, Pf13414, Pf13424, Pf13432, Pf14559	3411747	EHI_151200; CL6EHI_151200	EHI_151200					0	0	1.081	0.92897	44.63	40.25	27.12	6.1736e+06	17519549	22045105	2.17899e+07	37380040	54479060	Peak Found	Peak Found	High	Peak Found	High	High	1
High	C4LV36	Vacuolar ATP synthase subunit E, putative OS=Entamoeba histolytica OX=5759 GN=EHI_182550 PE=3 SV=1	0	12.42	17	3	6	3	218	25.2	8.46	2.61	3	transport		catalytic activity;transporter activity	Pf01991	3411022	EHI_182550; CL6EHI_182550	EHI_182550		Phagosome; Metabolic pathways; Oxidative phosphorylation			3	0	0.585	0.92897	36.86	35.1	14.95	2.97898e+07	3.94559e+07	2.331e+07	35064040	49460470	5.30567e+07	High	High	High	High	Peak Found	Peak Found	1
High	C4M897	Uncharacterized protein OS=Entamoeba histolytica OX=5759 GN=EHI_019100 PE=4 SV=1	0	12.138	11	3	12	3	305	35.3	7.36	15.97	3					3407431	EHI_019100; CL6EHI_019100	EHI_019100					0	0	1.076	0.92897	51.04	61.73	26.65	1.7488e+07	100812285	86899605	135799685	355444308	188434309	High	High	High	High	High	High	1
High	C4LVJ5	Ubiquitin-like, putative OS=Entamoeba histolytica OX=5759 GN=EHI_103510 PE=4 SV=1	0	12.09	19	2	13	2	77	8.6	5.06	21.78	2			protein binding	Pf00240, Pf07638, Pf11976, Pf14560	3403759	EHI_103510; CL6EHI_103510	EHI_103510					0	0	1.063	0.92897	29.22	19.68	24.23	2.68323e+07	2.59113e+07	2.82761e+07	48796384	56701785	74036097	High	High	High	High	High	High	1
High	C4M5X2	Lipid phosphate phosphatase, putative OS=Entamoeba histolytica OX=5759 GN=EHI_136980 PE=3 SV=1	0	12.085	11	2	5	2	259	29	7.05	3.57	2	metabolic process	membrane	catalytic activity;receptor activity;signal transducer activity	Pf01569	3406892	EHI_136980; CL6EHI_136980	EHI_136980					0	0	0.582	0.92897	67.68	47.21	58.16	8575973	26788299	18567054	6.42173e+06	29180593	41240566	Peak Found	High	High	Peak Found	High	High	1
High	C4LVJ1	Uncharacterized protein OS=Entamoeba histolytica OX=5759 GN=EHI_103470 PE=4 SV=1	0.001	11.402	19	4	5	4	196	21.7	8.24	7.2	4	cell organization and biogenesis	membrane		Pf05648	3406726	EHI_103470; CL6EHI_103470	EHI_103470					0	0	0.598	0.92897	72.27	65.36	47.65	1.606e+07	4.55992e+06	13629998	2.66893e+07	22343510	2.27016e+07	High	Peak Found	High	High	Peak Found	High	1
High	C4M9W1	Ras guanine nucleotide exchange factor, putative OS=Entamoeba histolytica OX=5759 GN=EHI_113430 PE=4 SV=1	0.001	10.928	7	3	3	3	440	51.1	5.03	3.81	3	regulation of biological process;response to stimulus			Pf00617	3403626	EHI_113430; CL6EHI_113430	EHI_113430					0	0	1.197	0.92897	95.17	89.39	79.26	1.95343e+06	3.39468e+06	1.49094e+07	7.82795e+06	1.23303e+07	42803020	Peak Found	Peak Found	High	Peak Found	Peak Found	High	1	Met-loss+Acetyl [N-Term]
High	C4M8Q4	General transcription and DNA repair factor IIH helicase subunit XPD OS=Entamoeba histolytica OX=5759 GN=EHI_132410 PE=4 SV=1	0.001	10.661	4	3	8	3	788	89.9	7.55	3.53	3	metabolic process;response to stimulus	nucleus	catalytic activity;DNA binding;nucleotide binding	Pf06733, Pf06777, Pf13307	3403786	EHI_132410; CL6EHI_132410	EHI_132410		Basal transcription factors; Nucleotide excision repair			2	0	1.141	0.92897	43.78	22.07	13.06	5.14243e+06	1.01012e+07	1.02984e+07	1.54569e+07	3.10144e+07	21413950	Peak Found	High	Peak Found	Peak Found	High	High	1
High	C4MAY8	Ribosome assembly factor mrt4 OS=Entamoeba histolytica OX=5759 GN=EHI_102940 PE=3 SV=1	0.001	10.476	12	2	6	2	225	26	7.3	8.77	2	cell organization and biogenesis;metabolic process	cytoplasm;nucleus;ribosome		Pf00466	3402752	EHI_102940; CL6EHI_102940	EHI_102940					0	0	1.082	0.92897	34.92	12.1	27	15343892	1.62099e+07	25258327	31016722	40629487	63445870	Peak Found	High	High	High	Peak Found	High	1
High	B1N352	Uncharacterized protein OS=Entamoeba histolytica OX=5759 GN=EHI_124360 PE=4 SV=1	0.001	9.889	13	3	13	3	212	24.2	8.62	1.66	3	metabolic process		catalytic activity	Pf03876	6219576	EHI_124360; CL6EHI_124360	EHI_124360					0	0	0.603	0.92897	42.35	67.74	60.16	64609047	1.1352e+08	2.29695e+07	6.58092e+07	1.43518e+08	2.79511e+07	High	High	High	High	High	High	1
High	B1N439	Uncharacterized protein OS=Entamoeba histolytica OX=5759 GN=EHI_023630 PE=4 SV=1	0.001	9.571	2	3	5	3	1336	156.8	5.24	1.76	3	transport				6219950	EHI_023630; CL6EHI_023630	EHI_023630					0	0	0.563	0.92897	76.47	46.6	58.46	6.89207e+06	4.76846e+06	4.38091e+06	4.76907e+06	2.27904e+06	8.5413e+06	High	High	Peak Found	Peak Found	High	High	1
High	C4M4V6	Dolichyl-diphosphooligosaccharide--protein glycosyltransferase 48 kDa subunit OS=Entamoeba histolytica OX=5759 GN=EHI_028900 PE=3 SV=1	0	7.593	4	2	5	2	416	48.1	7.11	8.03	2	metabolic process	endoplasmic reticulum;membrane	catalytic activity	Pf03345	3405214	EHI_028900; CL6EHI_028900	EHI_028900		Metabolic pathways; Protein processing in endoplasmic reticulum; N-Glycan biosynthesis			3	0	0.581	0.92897	33.35	35.01	22.01	16621847	4.3635e+07	4.12274e+07	2.30902e+07	61532034	61551513	Peak Found	High	High	Peak Found	High	Peak Found	1
High	B1N4L3	Diacylglycerol O-acyltransferase OS=Entamoeba histolytica OX=5759 GN=EHI_113590 PE=4 SV=1	0	7.494	5	2	2	2	437	50.4	8.82	0	2	metabolic process	membrane	catalytic activity	Pf03007, Pf06974	6220142	EHI_113590	EHI_113590					0	0	0.521	0.92897	70.33	134.93	131.23	11146060	1.12532e+06	1572427	15476419	4.43955e+06	1.21023e+06	High	Peak Found	Peak Found	High	Peak Found	Peak Found	1
High	B1N351	Vacuolar protein sorting-associated protein 51 homolog OS=Entamoeba histolytica OX=5759 GN=EHI_124320 PE=3 SV=1	0	7.275	4	2	6	1	666	74.7	5.81	0	2	cell organization and biogenesis;transport	cytosol		Pf04124, Pf08700, Pf15469	6219575	EHI_124320; CL6EHI_124320	EHI_124320					0	0	0.591	0.92897	59.58	53.96	47.34	4.18536e+06	11698081		5954064	20521156	7.4278e+06	Peak Found	High	High	Peak Found	High	High	1
High	C4LZL2	Proteasome endopeptidase complex OS=Entamoeba histolytica OX=5759 GN=EHI_174670 PE=4 SV=1	0	7.115	12	2	5	2	226	25.5	5.95	0	2	metabolic process	proteasome	catalytic activity	Pf00227	3407650	EHI_174670; CL6EHI_174670	EHI_174670		Proteasome			1	0	0.594	0.92897	53.18	24.52	47.56	4.03633e+06	3.04696e+06	5369045	6.93583e+06	36645081	21419397	Peak Found	High	High	High	High	High	1
High	C4M2X2	Serine/threonine-protein phosphatase OS=Entamoeba histolytica OX=5759 GN=EHI_048590 PE=3 SV=1	0	6.95	3	2	3	2	592	68	4.82	2.03	2	metabolic process		catalytic activity	Pf00149	3407034	EHI_048590; CL6EHI_048590	EHI_048590					0	0	0.582	0.92897	16.01	66.19	51.28	2.09058e+06	1.54355e+07	1.8644e+07	4.74276e+06	25177489	26777580	Peak Found	High	Peak Found	Peak Found	High	High	1
High	C4LWY3	Uncharacterized protein OS=Entamoeba histolytica OX=5759 GN=EHI_127090 PE=4 SV=1	0	6.382	3	2	2	2	622	73.2	9.66	0	2	metabolic process		catalytic activity	Pf06978, Pf08170	3405864	EHI_127090	EHI_127090		Ribosome biogenesis in eukaryotes; RNA transport			2	0	0.574	0.92897	62.53	35.99	44.82	3.84229e+06	7.48918e+06	4.59454e+06	5.25694e+06	13087859	4.30495e+06	Peak Found	Peak Found	Peak Found	Peak Found	High	High	1
High	C4LVB7	Rab GTPase activating protein, putative OS=Entamoeba histolytica OX=5759 GN=EHI_196990 PE=4 SV=1	0	6.217	10	3	5	3	327	38.9	6.11	2.05	3	regulation of biological process;transport		enzyme regulator activity;protein binding	Pf00566	3407451	EHI_196990; CL6EHI_196990	EHI_196990					0	0	1.166	0.92897	97.51	39.5	49.93	2.06925e+06	3.13987e+06	6.53986e+06	1.96759e+07	1.33065e+07	3.74974e+07	Peak Found	Peak Found	Peak Found	High	High	High	1
High	C4LZ14	Threonylcarbamoyl-AMP synthase OS=Entamoeba histolytica OX=5759 GN=EHI_009260 PE=3 SV=1	0	5.622	9	2	2	2	357	39.1	7.44	0	2	metabolic process;regulation of biological process	cytoplasm	catalytic activity;nucleotide binding;RNA binding	Pf01300, Pf03481	3404512	EHI_009260; CL6EHI_009260	EHI_009260					0	0	0.522	0.92897	43.24	52.64	28.16	740076	2.72781e+06	1904861	988067	3.24652e+06	2.05019e+06	Peak Found	High	High	Peak Found	Peak Found	Peak Found	1
High	C4M9D7	Uncharacterized protein OS=Entamoeba histolytica OX=5759 GN=EHI_091490 PE=4 SV=1	0	5.566	14	2	10	2	225	24.8	7.61	0	2		membrane		Pf00335	3404700	EHI_091490; CL6EHI_091490	EHI_091490					0	0	1.094	0.92897	23.75	36.47	30.08	13043407	18933856	38547904	27255680	58567024	79864296	High	High	High	High	High	High	1
High	C4M0G5	Papain family cysteine protease domain containing protein OS=Entamoeba histolytica OX=5759 GN=EHI_006920 PE=3 SV=1	0	5.465	4	2	2	2	571	65.8	7.83	0	2	metabolic process	membrane	catalytic activity	Pf00112	3408758	EHI_006920	EHI_006920					0	0	1.144	0.92897	40.76	51.63	14.45	2479674	8.51922e+06	1.27307e+07	13573844	34691372	27732090	Peak Found	Peak Found	High	Peak Found	Peak Found	High	1
High	C4LU53	HEAT repeat domain containing protein OS=Entamoeba histolytica OX=5759 GN=EHI_068630 PE=4 SV=1	0.001	5.165	5	3	4	3	551	63.6	6.42	0	3				Pf13646	3404808	EHI_068630	EHI_068630					0	0	1.143	0.92897	31.99	72.23	27.21	981687	8.12864e+06	1.25707e+07	1.39375e+07	2.8661e+07	3.82942e+07	Peak Found	Peak Found	Peak Found	High	High	High	1
High	C4M117	Uncharacterized protein OS=Entamoeba histolytica OX=5759 GN=EHI_105120 PE=4 SV=1	0.001	5.114	5	2	3	2	326	36.6	5.6	0	2		nucleus	protein binding		3408232	EHI_105120; CL6EHI_105120	EHI_105120					0	0	1.045	0.92897	20.73	15.18	16.13	22885482	22145151	36279302	39540163	68325899	82972896	Peak Found	Peak Found	Peak Found	Peak Found	High	High	1
High	C4M2F7	Eukaryotic translation initiation factor 4E, putative OS=Entamoeba histolytica OX=5759 GN=EHI_040280 PE=3 SV=1	0.001	4.905	8	2	10	2	182	20.8	7.5	5.74	2	metabolic process	cytoplasm	RNA binding	Pf01652	3403178	EHI_040280; CL6EHI_040280	EHI_040280					0	0	0.586	0.92897	32.19	19.8	21.46	17147951	16992847	1.78143e+07	1.82531e+07	2.47881e+07	21534054	High	High	High	High	High	High	1
High	C4M0T3	Uncharacterized protein OS=Entamoeba histolytica OX=5759 GN=EHI_100440 PE=4 SV=1	0.001	4.88	4	2	2	2	711	81.2	8.62	0	2				Pf02141, Pf03455, Pf03456	3409428	EHI_100440; CL6EHI_100440	EHI_100440					0	0	1.138	0.92897	31.32	13.35	29.49	8.50558e+06	8305431	10751252	17950282	18709898	28142784	Peak Found	Peak Found	Peak Found	Peak Found	High	High	1
High	C4LX66	RIC1 domain-containing protein OS=Entamoeba histolytica OX=5759 GN=EHI_012940 PE=4 SV=1	0.001	4.737	3	2	4	2	1150	131.6	5.64	0	2	transport	cytosol;membrane	protein binding	Pf07064	3410661	EHI_012940	EHI_012940					0	0	0.583	0.92897	69.59	19.42	23.6	1.13067e+07	9.52515e+06	14804179	1.80987e+07	2.12569e+07	2.65812e+07	High	Peak Found	High	High	Peak Found	Peak Found	1
High	C4M2R2	Aldehyde-alcohol dehydrogenase OS=Entamoeba histolytica OX=5759 GN=EHI_160940 PE=3 SV=1	0	3369.28	89	111	7759	17	870	95.5	7.25	16239.4	111	metabolic process	cytosol;mitochondrion	catalytic activity;metal ion binding	Pf00171, Pf00465, Pf13685	3410145	EHI_160940; CL6EHI_160940	EHI_160940					0	211	0.605	0.929563	56.71	18.19	8.95	2.52936e+11	2.24759e+11	3.819e+11	2.71923e+11	6.14427e+11	5.35979e+11	High	High	High	High	High	High	1	Oxidation [C53(100); C792(100)]; Met-loss [N-Term]; Met-loss+Acetyl [N-Term]
High	C4LXB7	Importin beta family protein 3 OS=Entamoeba histolytica OX=5759 GN=EHI_098340 PE=4 SV=1	0	502.03	41	45	487	45	1097	125.2	5.16	933.44	45	transport	cytoplasm;membrane	transporter activity		3407942	EHI_098340; CL6EHI_098340	EHI_098340					0	0	0.603	0.929563	78.05	43.3	34.26	4.43021e+09	4.25689e+09	2.60975e+09	4.60135e+09	8191442729	3.84093e+09	High	High	High	High	High	High	1	Acetyl [N-Term]
High	C4M3X2	J domain-containing protein OS=Entamoeba histolytica OX=5759 GN=EHI_200560 PE=4 SV=1	0	400.217	31	56	426	9	2044	232.2	6.27	608.92	56				Pf00226, Pf14237	3410850	EHI_200560	EHI_200560					0	14	0.603	0.929563	70.33	15.57	39.71	4.31852e+08	684151910	632989586	3.26585e+08	1481422888	1071040630	High	High	High	High	High	High	1	Met-loss+Acetyl [N-Term]
High	C4LXZ0	60S ribosomal protein L18a OS=Entamoeba histolytica OX=5759 GN=EHI_035600 PE=2 SV=1	0	257.557	84	21	362	21	173	20.1	10.15	681.12	21	metabolic process	ribosome	RNA binding;structural molecule activity	Pf01775	3402983; 3406915; 3408025; 3410442	EHI_035600; EHI_090020; EHI_131940; EHI_163670; CL6EHI_035600; CL6EHI_163670; CL6EHI_131940; CL6EHI_090020	EHI_090020; EHI_131940; EHI_163670; EHI_035600		Ribosome			1	0	0.603	0.929563	82.35	56	49.31	7.02529e+09	5.68924e+09	3.01585e+09	8.71333e+09	9828218185	5.41989e+09	High	High	High	High	High	High	1
High	C4M5A0	40S ribosomal protein SA OS=Entamoeba histolytica OX=5759 GN=EHI_081410 PE=2 SV=1	0	245.694	68	15	296	15	254	28.6	8.05	601.28	15	cell organization and biogenesis;metabolic process;transport	cytoplasm;ribosome	structural molecule activity	Pf00318	3401908; 3411121	EHI_081410; EHI_130260; CL6EHI_081410; CL6EHI_130260	EHI_081410; EHI_130260		Ribosome			1	0	0.603	0.929563	52.09	13.3	28.64	2.47353e+09	2.38249e+09	3.58476e+09	2.5063e+09	3.43413e+09	5513015122	High	High	High	High	High	High	1
High	C4MAP0	Vacuolar protein sorting 26 OS=Entamoeba histolytica OX=5759 GN=EHI_162540 PE=4 SV=1	0	214.864	39	18	255	14	471	55.9	8.56	355.31	18		membrane		Pf03062	3406056	EHI_162540; CL6EHI_162540	EHI_162540					0	5	0.601	0.929563	83.29	49.62	32.59	1.75139e+09	941204007	1.28706e+09	1.96972e+09	2.6391e+09	1.74834e+09	High	High	High	High	High	High	1
High	C4LZ12	Tyrosine--tRNA ligase OS=Entamoeba histolytica OX=5759 GN=EHI_009240 PE=2 SV=1	0	201.709	56	19	217	19	369	41.8	7.33	375.72	19	metabolic process	cytosol	catalytic activity;nucleotide binding	Pf00579	3404510	EHI_009240; CL6EHI_009240	EHI_009240		Aminoacyl-tRNA biosynthesis			1	0	0.601	0.929563	79.54	8.3	11.04	9.5355e+08	1115307992	1.60809e+09	3.27866e+09	5.01839e+09	4978296597	High	High	High	High	High	High	1	Met-loss+Acetyl [N-Term]
High	C4LXL1	ADP-ribosylation factor 1, putative OS=Entamoeba histolytica OX=5759 GN=EHI_073470 PE=1 SV=1	0	136.712	68	11	185	11	174	19.9	6.58	329.4	11	regulation of biological process;response to stimulus		catalytic activity;nucleotide binding;protein binding;signal transducer activity	Pf00025, Pf00071, Pf00503, Pf01926, Pf04670, Pf08477, Pf09439	3408377; 3410972	EHI_073470; EHI_137720; CL6EHI_073470; CL6EHI_137720	EHI_073470; EHI_137720		Endocytosis			1	0	0.996	0.929563	44.23	1.6	8.93	1.14299e+09	1.45101e+09	1806852678	2.64696e+09	4.27233e+09	4418795070	High	High	High	High	High	High	1
High	C4M7G3	Protein kinase, putative OS=Entamoeba histolytica OX=5759 GN=EHI_158590 PE=4 SV=1	0	118.122	28	19	127	19	675	77	8.88	160.01	19	metabolic process		catalytic activity;nucleotide binding	Pf00069, Pf01163, Pf01633, Pf01636, Pf07714, Pf10707	3404003	EHI_158590; CL6EHI_158590	EHI_158590					0	0	0.602	0.929563	51.77	13.88	27.09	3.4381e+08	5.24437e+08	6.95093e+08	3.45215e+08	1.13431e+09	9.57719e+08	High	High	High	High	High	High	1
High	C4M1J9	Amylomaltase OS=Entamoeba histolytica OX=5759 GN=EHI_084680 PE=3 SV=1	0	115.904	29	24	99	24	825	97.4	5.87	124.23	24	metabolic process		catalytic activity	Pf00686, Pf02446	3409406	EHI_084680; CL6EHI_084680	EHI_084680					0	0	0.604	0.929563	57.36	25.73	36.26	3.01273e+08	5.28527e+08	7.84861e+08	2.96492e+08	941722955	1091083673	High	High	High	High	High	High	1
High	C4M8C8	Rho guanine nucleotide exchange factor, putative OS=Entamoeba histolytica OX=5759 GN=EHI_039480 PE=4 SV=1	0	108.776	19	13	74	12	835	95.9	6.55	131.08	13	regulation of biological process			Pf00621	3408081	EHI_039480; CL6EHI_039480	EHI_039480					0	1	0.599	0.929563	74.08	42	13.46	4.75198e+08	3.33575e+08	3.40572e+08	3.32719e+08	5.53304e+08	4.3243e+08	High	High	High	High	High	High	1
High	C4M162	NADP-dependent alcohol dehydrogenase, putative OS=Entamoeba histolytica OX=5759 GN=EHI_107210 PE=2 SV=1	0	104.93	26	10	91	9	367	39.6	6.61	204	10	metabolic process		catalytic activity;metal ion binding	Pf00107, Pf08240	3407083	EHI_107210; CL6EHI_107210	EHI_107210					0	0	1.013	0.929563	45.95	21.13	31.68	1.97798e+08	253376392	2.06659e+08	2.76872e+08	484768788	752582418	High	High	High	High	High	High	1
High	C4M6A5	Uncharacterized protein OS=Entamoeba histolytica OX=5759 GN=EHI_082540 PE=4 SV=1	0	85.351	11	10	65	10	1124	125.7	4.7	97.12	10		membrane		Pf04403	3406136	EHI_082540; CL6EHI_082540	EHI_082540					0	0	0.999	0.929563	76.71	30.06	16.68	1.77987e+08	1.18816e+08	237632405	2.60471e+08	579179041	3.68614e+08	High	High	High	High	High	High	1
High	B1N4D4	PH domain containing protein OS=Entamoeba histolytica OX=5759 GN=EHI_192960 PE=4 SV=1	0	82.394	27	14	62	14	574	64.4	7.8	104.7	14	metabolic process;regulation of biological process;response to stimulus	membrane	nucleotide binding	Pf00071, Pf00169, Pf01926, Pf10662	6220052	EHI_192960; CL6EHI_192960	EHI_192960					0	0	1.002	0.929563	60.96	15.47	48.07	1.32629e+08	1.87683e+08	2.7527e+08	2.07206e+08	5.49755e+08	8.86088e+08	High	High	High	High	High	High	1
High	C4LTU6	MutT/nudix family protein OS=Entamoeba histolytica OX=5759 GN=EHI_050760 PE=4 SV=1	0	77.286	30	8	59	8	294	33.5	6.18	89.29	8			catalytic activity	Pf00293	3410903	EHI_050760	EHI_050760		Peroxisome; Nicotinate and nicotinamide metabolism; Metabolic pathways			3	0	1.002	0.929563	39.24	20.73	12.42	1.38644e+08	191339506	311994792	256507843	5.60176e+08	5.60326e+08	High	High	High	High	High	High	1
High	C4M3Y7	Ubiquitin carboxyl-terminal hydrolase, putative OS=Entamoeba histolytica OX=5759 GN=EHI_200820 PE=4 SV=1	0	66.326	8	16	39	16	2181	253.8	5.27	22.41	16	metabolic process		catalytic activity	Pf00443, Pf13423	3406984	EHI_200820; CL6EHI_200820	EHI_200820					0	0	0.603	0.929563	43.33	21.4	16.78	1.60916e+08	2.48522e+08	1.97535e+08	1.88723e+08	4.18043e+08	2.65406e+08	High	High	High	High	High	High	1
High	C4LSE0	Inositol polyphosphate 5-phosphatase, putative OS=Entamoeba histolytica OX=5759 GN=EHI_153490 PE=3 SV=1	0	63.12	21	15	56	15	764	88.6	5.44	58.96	15	metabolic process;regulation of biological process;response to stimulus		catalytic activity	Pf00620, Pf03372	3410671	EHI_153490; CL6EHI_153490	EHI_153490		Metabolic pathways; Phosphatidylinositol signaling system; Inositol phosphate metabolism			3	0	0.606	0.929563	65.83	22.7	37.67	1.10042e+08	1.98763e+08	266846582	126971192	4.54547e+08	487537110	High	High	High	High	High	High	1
High	C4M363	Proteasome alpha subunit, putative OS=Entamoeba histolytica OX=5759 GN=EHI_086080 PE=3 SV=1	0	37.361	23	5	37	5	249	28.1	5.9	59.44	5	metabolic process	cytoplasm;nucleus;proteasome	catalytic activity	Pf00227, Pf10584	3407400	EHI_086080; CL6EHI_086080	EHI_086080		Proteasome			1	0	1.048	0.929563	49.4	19.2	9.22	4.81793e+07	6.34557e+07	53269019	99093169	157228455	157613704	High	High	High	High	High	High	1
High	C4LUD7	Uncharacterized protein OS=Entamoeba histolytica OX=5759 GN=EHI_049350 PE=4 SV=1	0	26.501	10	5	47	5	538	61.9	5.24	61.13	5		membrane		Pf06664	3410203	EHI_049350; CL6EHI_049350	EHI_049350					0	0	0.6	0.929563	39.72	24.36	51.49	79841503	162310304	187629214	7.07249e+07	359010314	167694050	High	High	High	High	High	High	1
High	C4LT80	Uncharacterized protein OS=Entamoeba histolytica OX=5759 GN=EHI_044580 PE=4 SV=1	0	23.952	15	3	15	3	318	35.6	8.82	22.8	3	metabolic process	cytosol;membrane	protein binding		3411515	EHI_044580; CL6EHI_044580	EHI_044580					0	0	0.592	0.929563	20.49	13	17.26	13841452	1.42922e+07	2.26436e+07	14772205	39703500	33103183	High	High	High	High	High	High	1	Acetyl [N-Term]
High	C4M0F3	Casein kinase, putative OS=Entamoeba histolytica OX=5759 GN=EHI_006800 PE=4 SV=1	0	23.075	22	6	12	6	329	38.9	7.01	9.57	6	metabolic process		catalytic activity;nucleotide binding	Pf00069, Pf01636, Pf07714	3408763	EHI_006800; CL6EHI_006800	EHI_006800		Ribosome biogenesis in eukaryotes			1	0	0.614	0.929563	44.22	17.33	25.27	4.8787e+07	60567724	9.92238e+07	7.55658e+07	141167966	1.92355e+08	High	High	High	High	High	High	1
High	B1N3B2	LIM zinc finger domain containing protein OS=Entamoeba histolytica OX=5759 GN=EHI_030800 PE=4 SV=1	0	22.977	28	6	38	6	145	16.4	7.11	30.06	6			metal ion binding	Pf00412	6219644	EHI_030800; CL6EHI_030800	EHI_030800					0	0	0.99	0.929563	31.97	18.64	15.53	3.72237e+08	361412598	401557459	867411829	1239897232	1184974080	High	High	High	High	High	High	1
High	C4M1G8	Scavenger mRNA decapping enzyme, putative OS=Entamoeba histolytica OX=5759 GN=EHI_192480 PE=4 SV=1	0	21.318	23	4	19	4	281	32.9	8.09	14.73	4	metabolic process	nucleus	catalytic activity;RNA binding	Pf11969	3408195	EHI_192480; CL6EHI_192480	EHI_192480					0	0	0.603	0.929563	65.97	14.29	17.12	1.24221e+07	1.46521e+07	23358626	1.30522e+07	22163041	2.75144e+07	High	High	High	High	High	High	1	Met-loss+Acetyl [N-Term]
High	C4M3S0	Mannose-1-phosphate guanylyltransferase, putative OS=Entamoeba histolytica OX=5759 GN=EHI_052810 PE=2 SV=1	0	20.9	17	5	20	5	358	40.6	5.97	27.41	5	metabolic process		catalytic activity	Pf00483, Pf12804	3404764	EHI_052810; CL6EHI_052810	EHI_052810		Biosynthesis of secondary metabolites; Metabolic pathways; Fructose and mannose metabolism; Amino sugar and nucleotide sugar metabolism			4	0	0.615	0.929563	44.68	10.95	23.41	7.09761e+07	109052358	114174014	77542230	207742788	213494986	High	High	High	High	High	High	1
High	C4LWV7	Serine/threonine-protein phosphatase OS=Entamoeba histolytica OX=5759 GN=EHI_199120 PE=3 SV=1	0	15.911	8	4	21	4	525	61.3	6.86	13.91	4	metabolic process		catalytic activity	Pf00149	3407601	EHI_199120; CL6EHI_199120	EHI_199120					0	0	1.051	0.929563	49.74	11.14	23.31	6.90423e+07	8.37992e+07	1.25417e+08	1.28949e+08	2.85404e+08	342508069	High	High	High	High	High	High	1
High	C4LVT5	Ubiquitin-protein ligase, putative OS=Entamoeba histolytica OX=5759 GN=EHI_187180 PE=4 SV=1	0	14.898	8	4	9	4	652	76.2	5.53	7.18	4	metabolic process	cytoplasm	catalytic activity	Pf00632	3410781	EHI_187180	EHI_187180					0	0	0.6	0.929563	63.62	19.44	51.03	1.09243e+07	1.84307e+07	2.47554e+07	6.48007e+06	3.94814e+07	3.42244e+07	Peak Found	High	High	High	High	High	1
High	C4M8M9	Acetylornithine deacetylase, putative OS=Entamoeba histolytica OX=5759 GN=EHI_114340 PE=4 SV=1	0	14.889	12	4	7	4	380	42.5	5.45	4.47	4	metabolic process		catalytic activity	Pf01546, Pf07687	3404035	EHI_114340	EHI_114340					0	0	1.06	0.929563	34.22	83.02	119.25	5094110	2.20481e+07	59329347	9515107	46892066	217061398	Peak Found	High	High	Peak Found	Peak Found	High	1	Met-loss+Acetyl [N-Term]
High	C4LZM9	Uncharacterized protein OS=Entamoeba histolytica OX=5759 GN=EHI_175040 PE=4 SV=1	0	14.701	7	4	23	4	570	66.7	10.27	13.3	4		membrane			3404197	EHI_175040; CL6EHI_175040	EHI_175040					0	0	1.033	0.929563	69.47	28.81	21.25	3.08728e+07	2.40701e+07	2.96831e+07	60992004	1.18036e+08	7.0259e+07	High	High	High	High	High	High	1
High	C4M7Z2	Uncharacterized protein OS=Entamoeba histolytica OX=5759 GN=EHI_167710 PE=4 SV=1	0	13.125	4	3	6	3	919	104	6.34	5.41	3	cell organization and biogenesis	cytoskeleton	protein binding	Pf03097, Pf06160, Pf13949	3409875	EHI_167710; CL6EHI_167710	EHI_167710		Endocytosis			1	0	0.606	0.929563	64.15	27.97	82.84	5.37623e+06	9.55228e+06	14678056	3469868	10853489	28725251	Peak Found	High	High	Peak Found	Peak Found	High	1
High	C4M2L7	AAA_23 domain-containing protein OS=Entamoeba histolytica OX=5759 GN=EHI_079960 PE=4 SV=1	0	12.279	2	3	8	3	1241	146.3	5.87	9.33	3	cell organization and biogenesis;metabolic process;response to stimulus	chromosome;nucleus	catalytic activity;DNA binding	Pf13476, Pf13555, Pf13558	3407194	EHI_079960; CL6EHI_079960	EHI_079960		Non-homologous end-joining; Homologous recombination			2	0	1.064	0.929563	54.98	69.43	15.19	1.94982e+07	3.85554e+06	20221277	28164463	42613946	51383811	High	Peak Found	High	High	High	High	1
High	C4M6U2	Uncharacterized protein OS=Entamoeba histolytica OX=5759 GN=EHI_054170 PE=4 SV=1	0	12.21	5	2	4	2	555	63.6	4.98	7.72	2			protein binding		3405726	EHI_054170; CL6EHI_054170	EHI_054170					0	0	1.114	0.929563	79.76	40.77	55.48	4.99891e+06	9623106	17689076	6950491	30314910	41565460	Peak Found	Peak Found	High	Peak Found	High	High	1
High	C4M7A3	DNA-(apurinic or apyrimidinic site) endonuclease OS=Entamoeba histolytica OX=5759 GN=EHI_046670 PE=3 SV=1	0	11.885	11	3	8	3	319	37.4	8.5	16.15	3	metabolic process;response to stimulus	nucleus	catalytic activity;DNA binding;metal ion binding	Pf03372, Pf14529	3404840	EHI_046670; CL6EHI_046670	EHI_046670		Base excision repair			1	0	1.03	0.929563	81.84	107.35	90.39	29384297	173814428	27786770	3.29398e+07	226725040	39201304	High	High	Peak Found	High	Peak Found	High	1	Oxidation [C211(100)]
High	C4LXG3	Uncharacterized protein OS=Entamoeba histolytica OX=5759 GN=EHI_130950 PE=4 SV=1	0	11.83	11	3	7	3	255	29.8	6.99	6.61	3		membrane			3409866	EHI_130950; CL6EHI_130950	EHI_130950					0	0	0.606	0.929563	49.95	27.01	31.47	46775364	41172830	43007945	57492550	88595045	5.04722e+07	High	Peak Found	High	High	High	Peak Found	1
High	B1N570	Nicotinamide-nucleotide adenylyltransferase OS=Entamoeba histolytica OX=5759 GN=EHI_010950 PE=3 SV=1	0.001	9.983	16	3	9	3	212	25.2	7.23	2.02	3	metabolic process		catalytic activity;nucleotide binding	Pf01467	3406453; 6220379	EHI_010950; EHI_084990; CL6EHI_084990; CL6EHI_010950	EHI_084990; EHI_010950		Nicotinate and nicotinamide metabolism; Metabolic pathways			2	0	0.615	0.929563	33.98	15.07	8.11	7.99187e+06	1.31722e+07	1.29148e+07	1.6603e+07	27481137	24750555	High	High	High	High	High	High	1
High	C4M701	Uncharacterized protein OS=Entamoeba histolytica OX=5759 GN=EHI_057690 PE=4 SV=1	0.001	9.603	8	2	5	2	298	34.7	6.95	3.44	2					3406401	EHI_057690; CL6EHI_057690	EHI_057690					0	0	1.14	0.929563	76.63	19.5	48.98	3.98293e+06	5.82067e+06	4.78779e+06	6.39466e+06	3.15217e+07	1.55598e+07	Peak Found	Peak Found	Peak Found	High	High	High	1
High	C4MBB2	Protein kinase, putative OS=Entamoeba histolytica OX=5759 GN=EHI_002790 PE=3 SV=1	0	8.442	5	3	5	3	474	54.9	7.15	0	3	metabolic process;regulation of biological process;response to stimulus		catalytic activity;nucleotide binding	Pf00069, Pf00433, Pf01636, Pf07714, Pf14531	3402234	EHI_002790; CL6EHI_002790	EHI_002790					0	0	1.056	0.929563	34.7	25.3	23.83	17182983	1.38932e+07	2.83253e+07	3.48045e+07	41696086	57279298	High	Peak Found	High	High	Peak Found	Peak Found	1
High	C4M5H2	Protein kinase domain containing protein OS=Entamoeba histolytica OX=5759 GN=EHI_111230 PE=4 SV=1	0	6.824	4	3	6	2	581	68.2	6.34	0	3	metabolic process		catalytic activity;nucleotide binding	Pf00069, Pf07714	3411896	EHI_111230; CL6EHI_111230	EHI_111230					0	1	1.079	0.929563	70.15	5.53	34.36	2.62427e+07	3.43215e+07	3.76051e+07	1.2645e+08	167202682	107965678	Peak Found	High	High	High	High	Peak Found	1
High	C4LU45	Uncharacterized protein OS=Entamoeba histolytica OX=5759 GN=EHI_068540 PE=4 SV=1	0	5.254	2	2	2	2	982	113.9	7.05	1.79	2			protein binding	Pf12739	3408462	EHI_068540; CL6EHI_068540	EHI_068540					0	0	0.607	0.929563	36.99	14.8	10.77	8.97236e+06	12902939	11719598	8.66822e+06	1.89174e+07	1.83115e+07	Peak Found	Peak Found	High	Peak Found	High	Peak Found	1
High	Q1EPY4	V-SNARE protein VampH (Fragment) OS=Entamoeba histolytica OX=5759 GN=EHI_168380 PE=3 SV=1	0.001	5.114	6	2	5	2	252	29	9.17	1.67	2	cell organization and biogenesis;transport	membrane	protein binding	Pf13774	3405239	EHI_168380; CL6EHI_168380	EHI_168380					0	0	0.592	0.929563	64.45	13.74	40.5	13342581	13667015	22002866	2.21529e+07	1.78845e+07	36018984	Peak Found	Peak Found	Peak Found	High	Peak Found	High	1
High	C4M4F5	Phosphatidylinositol-3,4,5-trisphosphate 3-phosphatase, putative OS=Entamoeba histolytica OX=5759 GN=EHI_041900 PE=4 SV=1	0.002	4.159	4	2	2	2	381	44	8.13	0	2	metabolic process		catalytic activity	Pf00102, Pf13350	3410846	EHI_041900; CL6EHI_041900	EHI_041900					0	0	0.606	0.929563	42.23	14.25	12.56	7.90135e+06	8.41375e+06	9.12534e+06	1.08328e+07	2.11244e+07	1.48663e+07	Peak Found	High	Peak Found	High	Peak Found	Peak Found	1
High	C4M8C2	Aldose reductase, putative OS=Entamoeba histolytica OX=5759 GN=EHI_039190 PE=4 SV=1	0	301.669	81	25	318	25	305	35	6.86	617.57	25	metabolic process		catalytic activity	Pf00248	3408078	EHI_039190	EHI_039190		Biosynthesis of secondary metabolites; Metabolic pathways; Glycolysis / Gluconeogenesis; Biosynthesis of antibiotics; Pentose and glucuronate interconversions; Glycerolipid metabolism			6	0	0.988	0.929734	52.04	11.65	4	3.32012e+09	4.59711e+09	4.44937e+09	6.90498e+09	1.29071e+10	10868247881	High	High	High	High	High	High	1	Acetyl [N-Term]
High	C4LY07	Ras GTPase activating protein, putative OS=Entamoeba histolytica OX=5759 GN=EHI_035800 PE=4 SV=1	0	175.197	33	25	123	25	787	90.3	5.78	174.57	25	metabolic process;regulation of biological process;response to stimulus		protein binding	Pf00616, Pf01920, Pf03836	3410460	EHI_035800; CL6EHI_035800	EHI_035800					0	0	1.006	0.929734	115.28	90	126.41	5.18176e+08	2.27108e+08	1.12462e+08	1.53331e+09	4.56601e+08	1.73185e+08	High	High	High	High	High	High	1
High	C4LWN6	HEAT repeat domain containing protein OS=Entamoeba histolytica OX=5759 GN=EHI_069480 PE=4 SV=1	0	159.227	44	25	158	25	707	78.3	8.44	200.44	25	metabolic process		catalytic activity;nucleotide binding	Pf00069, Pf13646	3403229	EHI_069480; CL6EHI_069480	EHI_069480					0	0	0.606	0.929734	73.94	44.81	45.45	4.79494e+08	7.89332e+08	3.57139e+08	4.44399e+08	1.58374e+09	6.21954e+08	High	High	High	High	High	High	1
High	C4LWP4	Uncharacterized protein OS=Entamoeba histolytica OX=5759 GN=EHI_069560 PE=2 SV=1	0	93.648	44	11	110	11	207	22.8	7.14	224.23	11		membrane		Pf13015	3405177	EHI_069560; CL6EHI_069560	EHI_069560					0	0	0.988	0.929734	55.84	29.38	27.2	5.62893e+08	9.32e+08	6.26162e+08	9.64743e+08	2.72901e+09	1.49425e+09	High	High	High	High	High	High	1
High	C4LUQ7	AP-5 complex subunit beta-1 OS=Entamoeba histolytica OX=5759 GN=EHI_023480 PE=4 SV=1	0	154.193	32	28	182	28	938	106.7	5.88	255.87	28					3409940	EHI_023480; CL6EHI_023480	EHI_023480					0	0	0.607	0.931227	61.19	25.71	26.68	7.18163e+08	1.09352e+09	7.87087e+08	840310500	2.06473e+09	1.06931e+09	High	High	High	High	High	High	1	Acetyl [N-Term]
High	C4M3E6	DNA-directed RNA polymerase subunit OS=Entamoeba histolytica OX=5759 GN=EHI_095890 PE=3 SV=1	0	200.967	27	40	209	40	1570	178	6.77	259.45	40	metabolic process	nucleus	catalytic activity;DNA binding;metal ion binding	Pf00623, Pf04983, Pf04997, Pf04998, Pf05000	3403683	EHI_095890; CL6EHI_095890	EHI_095890		Purine metabolism; Metabolic pathways; RNA polymerase; Pyrimidine metabolism			4	0	0.607	0.931802	51.31	5.25	22.6	8.37466e+08	1.04893e+09	1.16977e+09	7.32886e+08	2.22076e+09	1.75349e+09	High	High	High	High	High	High	1
High	C4LXN9	Phosphatidylinositol 3-kinase, putative OS=Entamoeba histolytica OX=5759 GN=EHI_013980 PE=3 SV=1	0	19.253	5	6	15	6	1413	164.2	7.01	11.09	6	cellular component movement;metabolic process;regulation of biological process;response to stimulus	cytoplasm;membrane	catalytic activity	Pf00454, Pf00613, Pf00792, Pf00794	3404785	EHI_013980; CL6EHI_013980	EHI_013980					0	0	1.038	0.932263	58.14	6.78	69.08	1.88045e+07	2.41848e+07	2.5967e+07	7.73357e+06	9.18642e+07	5.55666e+07	High	High	High	High	High	High	1
High	C4LSG7	Protein RFT1 homolog OS=Entamoeba histolytica OX=5759 GN=EHI_151240 PE=3 SV=1	0	30.445	11	5	22	5	495	56.7	8.84	25.43	5	cell organization and biogenesis;transport	membrane	transporter activity	Pf04506	3411752	EHI_151240; CL6EHI_151240	EHI_151240					0	0	0.597	0.933999	98.26	49.71	64.05	4.36677e+07	3.22626e+07	2.41732e+07	5.94571e+07	7.0107e+07	2.19275e+07	High	High	High	High	High	High	1	Acetyl [N-Term]
High	C4LZ00	WD repeat protein OS=Entamoeba histolytica OX=5759 GN=EHI_118160 PE=4 SV=1	0	782.587	81	50	1000	50	595	65.3	6.98	1754.28	50	cell organization and biogenesis;regulation of biological process	cytoskeleton	protein binding	Pf00400, Pf13360	3410391	EHI_118160; CL6EHI_118160	EHI_118160					0	0	0.608	0.935332	60.56	6.11	16.63	1.05963e+10	1.17868e+10	1.58274e+10	1.08087e+10	2.81813e+10	2.47494e+10	High	High	High	High	High	High	1	Met-loss+Acetyl [N-Term]
High	C4M2G9	Prolyl-tRNA synthetase OS=Entamoeba histolytica OX=5759 GN=EHI_040400 PE=3 SV=1	0	110.737	40	17	93	17	536	61.1	6.99	154.25	17	metabolic process	cytoplasm	catalytic activity;nucleotide binding	Pf00587, Pf03129, Pf09180	3406149	EHI_040400; CL6EHI_040400	EHI_040400		Aminoacyl-tRNA biosynthesis			1	0	0.987	0.935458	74.97	11.33	41.03	2.37929e+08	3.02671e+08	444259906	3.8776e+08	9.87978e+08	1453002465	High	High	High	High	High	High	1
High	C4LT86	Importin alpha, putative OS=Entamoeba histolytica OX=5759 GN=EHI_044650 PE=4 SV=1	0	42.716	23	10	43	10	488	56.4	5.83	49.78	10	transport	cytosol	transporter activity		3411510	EHI_044650; CL6EHI_044650	EHI_044650					0	0	0.606	0.935458	42.41	5.74	12.52	1.37803e+08	1.74207e+08	1.91763e+08	1.37522e+08	329919612	244041742	High	High	High	High	High	High	1
High	C4LUK8	DnaJ family protein OS=Entamoeba histolytica OX=5759 GN=EHI_022950 PE=3 SV=1	0	30.804	20	5	8	5	367	41.4	8.79	17.06	5	metabolic process;response to stimulus		metal ion binding;nucleotide binding;protein binding	Pf00226, Pf00684, Pf01556	3407801	EHI_022950; CL6EHI_022950	EHI_022950					0	0	1.042	0.935458	36.12	35.49	23.86	4.71008e+07	6.86367e+07	39344573	5.11046e+07	128565363	71742701	Peak Found	High	Peak Found	Peak Found	High	High	1
High	C4LXK8	ADP ribosylation factor, putative OS=Entamoeba histolytica OX=5759 GN=EHI_073440 PE=3 SV=1	0	18.958	35	5	18	4	171	19.6	8.27	9.53	5	regulation of biological process;response to stimulus		catalytic activity;nucleotide binding;protein binding;signal transducer activity	Pf00009, Pf00025, Pf00071, Pf00503, Pf08477	3410975		EHI_073440					0	0	0.606	0.935458	46.86	16	20.89	8.56282e+07	1.39516e+08	1.79142e+08	9.84137e+07	2.59095e+08	2.55732e+08	High	High	High	High	High	High	1
High	C4M9R3	Ribosome biogenesis protein BMS1, putative OS=Entamoeba histolytica OX=5759 GN=EHI_196410 PE=4 SV=1	0.002	4.556	2	2	5	2	975	111.9	7.02	0	2	metabolic process	nucleus	catalytic activity;nucleotide binding;RNA binding	Pf00004, Pf00009, Pf00910, Pf03215, Pf04950, Pf08142, Pf13207, Pf13401, Pf13671	3403767	EHI_196410; CL6EHI_196410	EHI_196410		Ribosome biogenesis in eukaryotes			1	0	0.603	0.935458	42.93	23.11	10.25	2.39201e+07	34884192	2.65459e+07	3.06206e+07	53708127	42400461	High	Peak Found	Peak Found	High	Peak Found	Peak Found	1
High	Q1EQ52	EhSec13 (Fragment) OS=Entamoeba histolytica OX=5759 GN=EHI_001050 PE=3 SV=1	0	235.119	81	19	228	19	261	29.5	6.37	396.26	19			protein binding	Pf00400	3404178		EHI_001050		Protein processing in endoplasmic reticulum; RNA transport			2	0	0.61	0.936055	57.48	22.85	23.2	6.69493e+08	1.28378e+09	1.153e+09	7.26376e+08	2226670654	1773898718	High	High	High	High	High	High	1
High	B1N2M5	ATP-binding cassette protein, putative OS=Entamoeba histolytica OX=5759 GN=EHI_178580 PE=4 SV=1	0	120.855	18	27	139	26	1358	154.1	6.43	155.36	27	transport	membrane	catalytic activity;nucleotide binding;transporter activity	Pf00005, Pf00664	6219388	EHI_178580	EHI_178580					0	2	0.61	0.936055	59.28	16.22	22.33	5.46205e+08	6.21319e+08	6.03148e+08	5.04772e+08	1.26608e+09	732426272	High	High	High	High	High	High	1
High	C4M203	Uncharacterized protein OS=Entamoeba histolytica OX=5759 GN=EHI_165220 PE=4 SV=1	0	106.666	25	21	87	21	898	102.9	7.69	146	21			protein binding	Pf03097, Pf13908, Pf13949, Pf14179	3406541	EHI_165220; CL6EHI_165220	EHI_165220		Endocytosis			1	0	0.611	0.936055	64.74	19.98	44.88	3.60378e+08	5.91088e+08	4.97145e+08	2.49293e+08	1094798595	5.42277e+08	High	High	High	High	High	High	1
High	C4LVP6	Uncharacterized protein OS=Entamoeba histolytica OX=5759 GN=EHI_186790 PE=4 SV=1	0	180.732	40	22	194	22	559	65.1	8.21	321.39	22	metabolic process;regulation of biological process	nucleus		Pf12070	3410760	EHI_186790; CL6EHI_186790	EHI_186790					0	0	0.613	0.937656	47.42	8.93	8.13	1.0657e+09	1.12086e+09	1.45547e+09	1.16193e+09	2528262443	1.95195e+09	High	High	High	High	High	High	1	Acetyl [N-Term]
High	C4M3S9	90 kDa heat shock protein, putative OS=Entamoeba histolytica OX=5759 GN=EHI_163480 PE=3 SV=1	0	132.967	39	26	110	26	711	81.2	5.07	176.27	26	metabolic process;response to stimulus		nucleotide binding;protein binding	Pf00183, Pf02518, Pf13589	3404268	EHI_163480; CL6EHI_163480	EHI_163480					0	0	0.611	0.937656	75.44	27.49	40.79	4.30226e+08	6.04677e+08	1.08761e+09	4.75177e+08	1.0729e+09	1.68469e+09	High	High	High	High	High	High	1
High	C4M6U3	Protein SEY1 homolog 2 OS=Entamoeba histolytica OX=5759 GN=EHI_054180 PE=3 SV=1	0	122.497	33	26	89	26	825	96.5	5.43	94.12	26		cytoplasm;endoplasmic reticulum;membrane	catalytic activity;nucleotide binding	Pf05879	3404147	CL6EHI_054180	EHI_054180					0	0	0.972	0.937656	77.25	52.29	37.29	5.90274e+07	2.41486e+08	2.98422e+08	1.91128e+08	7.6875e+08	7.01871e+08	High	High	High	High	High	High	1
High	C4LWC0	Rap/Ran GTPase-activating protein, putative OS=Entamoeba histolytica OX=5759 GN=EHI_155710 PE=4 SV=1	0	112.478	20	23	101	22	1340	154.1	6.1	103.74	23	regulation of biological process	cytoplasm;nucleus	enzyme regulator activity	Pf02145	3410101	EHI_155710; CL6EHI_155710	EHI_155710					0	1	0.612	0.937656	78.04	41.28	37.79	4.04199e+08	5.38115e+08	2.71205e+08	369785543	1.00935e+09	4.11804e+08	High	High	High	High	High	High	1	Met-loss+Acetyl [N-Term]
High	C4M5I2	3-ketoacyl-CoA synthase OS=Entamoeba histolytica OX=5759 GN=EHI_111000 PE=3 SV=1	0	110.737	40	18	127	17	494	56.3	8.69	172.3	18	metabolic process	membrane	catalytic activity	Pf02797, Pf08392, Pf08541	3408735	EHI_111000; CL6EHI_111000	EHI_111000					0	1	0.612	0.937656	52.14	18.79	25.8	6.74561e+08	6.83474e+08	1.22373e+09	6.83984e+08	1.43649e+09	1.85442e+09	High	High	High	High	High	High	1
High	C4LSG8	Uncharacterized protein OS=Entamoeba histolytica OX=5759 GN=EHI_151250 PE=3 SV=1	0	94.584	9	20	60	20	2537	296.5	6.07	57.29	20	regulation of biological process;response to stimulus			Pf06920, Pf14429	3411754	EHI_151250; CL6EHI_151250	EHI_151250					0	0	0.618	0.937656	58.84	11.14	34.75	196778524	293622762	2.94914e+08	1.73316e+08	6.91691e+08	4.84614e+08	High	High	High	High	High	High	1
High	C4LUC2	Dipeptidyl peptidase 3 OS=Entamoeba histolytica OX=5759 GN=EHI_110750 PE=3 SV=1	0	93.277	27	15	60	15	645	73.9	5.38	99.12	15	metabolic process	cytoplasm	catalytic activity;metal ion binding	Pf03571	3408574	EHI_110750; CL6EHI_110750	EHI_110750					0	0	0.988	0.937656	81.34	44.17	77.83	7.27104e+07	1.36638e+08	2.70714e+08	145954629	387308890	1.01448e+09	High	High	High	High	High	High	1
High	C4M784	Uncharacterized protein OS=Entamoeba histolytica OX=5759 GN=EHI_044370 PE=4 SV=1	0	92.725	25	15	79	15	681	77.5	5.41	89.45	15	metabolic process		catalytic activity	Pf00723	3406690	EHI_044370; CL6EHI_044370	EHI_044370					0	0	0.613	0.937656	69.3	34.1	42.43	2.11153e+08	4.8546e+08	6.63205e+08	2.27273e+08	1100096864	8.78648e+08	High	High	High	High	High	High	1
High	C4LY34	Uncharacterized protein OS=Entamoeba histolytica OX=5759 GN=EHI_177300 PE=4 SV=1	0	91.047	25	15	73	15	610	68.9	6.76	111.29	15				Pf00566, Pf00581	3403001	EHI_177300; CL6EHI_177300	EHI_177300					0	0	0.614	0.937656	79.8	45.57	49.94	1.13893e+08	2.83315e+08	4.76455e+08	1.4166e+08	561924727	7.31258e+08	High	High	High	High	High	High	1	Met-loss+Acetyl [N-Term]
High	Q8WQ58	COP9 signalosome complex subunit 1, putative OS=Entamoeba histolytica OX=5759 GN=fus6 PE=2 SV=1	0	79.809	31	10	56	10	392	45.4	5.41	97.41	10	metabolic process		protein binding	Pf01399, Pf10602	3409479	EHI_182890	EHI_182890					0	0	0.615	0.937656	58.63	11.53	38.75	1.26848e+08	1.87833e+08	244055730	1.01938e+08	3.29397e+08	396226458	High	High	High	High	High	High	1
High	C4M878	Serine/threonine-protein phosphatase 2A activator OS=Entamoeba histolytica OX=5759 GN=EHI_098850 PE=3 SV=1	0	53.608	32	9	53	9	324	38.1	6.99	102.4	9	cell organization and biogenesis;metabolic process;regulation of biological process	cytoplasm;nucleus	catalytic activity;enzyme regulator activity	Pf03095	3403502	EHI_098850; CL6EHI_098850	EHI_098850					0	0	0.612	0.937656	74.56	31.55	51.57	1.01982e+08	1.40781e+08	2.72814e+08	9.41611e+07	2.11434e+08	3.9418e+08	High	High	High	High	High	High	1	Met-loss+Acetyl [N-Term]
High	C4M2J9	Uncharacterized protein OS=Entamoeba histolytica OX=5759 GN=EHI_054800 PE=4 SV=1	0	46.82	13	5	21	5	471	54.8	4.86	41.45	5			protein binding	Pf00018, Pf00241, Pf07653, Pf14604	3406374	EHI_054800; CL6EHI_054800	EHI_054800					0	0	1.037	0.937656	55.4	54.33	14.78	4.09946e+07	9.76631e+07	41162968	7.81414e+07	187613463	1.78082e+08	High	High	High	High	High	High	1	Acetyl [N-Term]
High	C4MA21	Uncharacterized protein OS=Entamoeba histolytica OX=5759 GN=EHI_039590 PE=4 SV=1	0	44.708	11	6	35	6	483	57.9	8.73	61.66	6		membrane		Pf03062	3403279	EHI_039590; CL6EHI_039590	EHI_039590					0	0	0.613	0.937656	75.86	76.43	51.07	393736579	1.37122e+08	1.90521e+08	392141739	3.63298e+08	2.7152e+08	High	High	High	High	High	High	1
High	C4LZ47	Nucleoside diphosphate kinase, putative OS=Entamoeba histolytica OX=5759 GN=EHI_104360 PE=4 SV=1	0	31.379	34	6	21	6	211	23.7	6.98	17.62	6	metabolic process		catalytic activity	Pf00334	3409318	EHI_104360; CL6EHI_104360	EHI_104360		Biosynthesis of antibiotics; Pyrimidine metabolism; Purine metabolism; Biosynthesis of secondary metabolites; Metabolic pathways			5	0	1.055	0.937656	77.29	48.87	91.74	4.68253e+07	5.47175e+07	1.50936e+08	69219386	1.44263e+08	539175190	Peak Found	High	High	High	High	High	1
High	C4LT20	Ras guanine nucleotide exchange factor, putative OS=Entamoeba histolytica OX=5759 GN=EHI_148500 PE=4 SV=1	0	23.814	13	5	10	5	493	57.6	6.4	22.74	5	regulation of biological process;response to stimulus			Pf00617, Pf00618	3411798	EHI_148500; CL6EHI_148500	EHI_148500					0	0	1.038	0.937656	46.42	14.07	39.86	3.02428e+07	4.57709e+07	4.28799e+07	3.73257e+07	1.04631e+08	142179444	Peak Found	High	High	Peak Found	High	High	1
High	C4M3A8	Inositol-1-monophosphatase OS=Entamoeba histolytica OX=5759 GN=EHI_175410 PE=3 SV=1	0	21.69	16	4	21	4	295	32.9	5.52	29.73	4	metabolic process;regulation of biological process;response to stimulus		catalytic activity;metal ion binding	Pf00459	3404915	EHI_175410; CL6EHI_175410	EHI_175410		Inositol phosphate metabolism; Metabolic pathways; Phosphatidylinositol signaling system			3	0	1.046	0.937656	37.59	16.5	16.59	2.31251e+07	40282118	4.17073e+07	6.00004e+07	82652218	96542327	High	High	High	High	High	High	1	Met-loss+Acetyl [N-Term]
High	Q26334	Protein kinase 2, putative OS=Entamoeba histolytica OX=5759 GN=rac1 PE=3 SV=1	0	14.936	12	3	4	3	409	47	5.39	6.76	3	metabolic process;regulation of biological process;response to stimulus	cytoplasm;membrane;nucleus	catalytic activity;nucleotide binding	Pf00069, Pf00433, Pf07714, Pf14531	3401743	EHI_053130; CL6EHI_053130	EHI_053130					0	0	0.607	0.937656	92.4	63.28	8.39	12657166	16507782	3.91561e+06	3.3815e+07	61164156	48687862	Peak Found	Peak Found	Peak Found	High	Peak Found	High	1
High	Q8WQH8	Protein kinase, putative OS=Entamoeba histolytica OX=5759 GN=EHI_004780 PE=4 SV=1	0	14.172	5	3	8	3	608	70.6	8.79	9.39	3	metabolic process		catalytic activity;nucleotide binding	Pf00069, Pf01633, Pf07714	3405018	EHI_004780; CL6EHI_004780	EHI_004780					0	0	0.608	0.937656	55.87	47.91	59.25	8.5075e+06	2.79217e+07	38765894	6.82673e+06	39661936	4.91499e+07	Peak Found	High	High	Peak Found	High	High	1
[truncated: 881 more rows]
